# Supplementary material for: Deciphering the RNA landscapes on mammalian cell surfaces
Source: Protein Cell. 2025 Sep 18;17(2):113–26. doi: 10.1093/procel/pwaf079 (PMC12959771; doi:10.1093/procel/pwaf079)
Supplement: pwaf079_Supplementary_Data [file pwaf079_supplementary_data.zip]

Archive with 9 entries (9 files):
- Table S5.xlsx
- Table S1.xlsx
- Table S2.xlsx
- Table S3.xlsx
- Table S4.xlsx
- PAC-25402-HLL-Supplemental materials.pdf
- Video S1 3D imaging of surface MTRNR2 on cell surface.mp4
- Video S2 3D imaging of surface XIST on cell surface.mp4
- Video S3 3D imaging of surface Y5 on cell surface.mp4
