# Supplementary material for: Deciphering the RNA landscapes on mammalian cell surfaces
Source: Protein Cell. 2025 Sep 18;17(2):113–26. doi: 10.1093/procel/pwaf079 (PMC12959771; doi:10.1093/procel/pwaf079)
Supplement: pwaf079_Supplementary_Data [file pwaf079_supplementary_data.zip › Table S5.xlsx]

## Sheet: human specfic surface tRNA
name	human B cell	human T cell	human Hspc	human NK	human Mono	specfic cell type
Homo_sapiens_tRNA-Val-TAC-2-1	2018.59	2343.13	2055.13	2040.38	9859.2	Mono
Homo_sapiens_tRNA-Val-CAC-2-1	67.0361	161.624	1637.41	367.629	59.4797	Hspc
Homo_sapiens_tRNA-Asp-GTC-3-1	286.691	836.989	1287.84	714.199	3736.26	Mono
Homo_sapiens_tRNA-Ile-AAT-4-1	232.97	122.987	908.326	159.934	282.948	Hspc
Homo_sapiens_tRNA-Ala-TGC-1-1	41.5806	22.4846	844.455	185.791	48.937	Hspc
Homo_sapiens_tRNA-Ala-CGC-2-1	18.7311	92.0371	798	22.8724	636.284	Hspc
Homo_sapiens_tRNA-Ala-TGC-2-1	0.00429711	75.0398	795.099	111.285	181.706	Hspc
Homo_sapiens_tRNA-Thr-CGT-3-1	8.60217	103.955	662.777	102.616	23.133	Hspc
Homo_sapiens_tRNA-Ala-AGC-1-1	46.4106	60.5401	661.384	255.276	133.627	Hspc
Homo_sapiens_tRNA-Glu-TTC-3-1	627.5	503.025	555.323	195.289	0	B
Homo_sapiens_tRNA-Ser-TGA-2-1	187.512	223.68	535.335	338.107	24.3281	Hspc
Homo_sapiens_tRNA-Arg-CCT-2-1	141.362	143.95	486.137	115.342	54.5403	Hspc
Homo_sapiens_tRNA-Val-AAC-1-1	1017.06	531.483	478.287	241.31	88.7875	B
Homo_sapiens_tRNA-Val-AAC-1-2	1017.06	531.483	478.287	241.31	88.7875	B
Homo_sapiens_tRNA-Val-AAC-1-3	1017.06	531.483	478.287	241.31	88.7875	B
Homo_sapiens_tRNA-Val-AAC-1-4	1017.06	531.483	478.287	241.31	88.7875	B
Homo_sapiens_tRNA-Val-AAC-1-5	1017.06	531.483	478.287	241.31	88.7875	B
Homo_sapiens_tRNA-Ala-CGC-3-1	1375.67	792.55	394.897	349.607	48.937	B
Homo_sapiens_tRNA-Gln-CTG-2-1	115.831	254.302	393.461	1457.96	1796.39	Mono
Homo_sapiens_tRNA-Gln-CTG-4-1	36.357	58.5422	261.248	77.9152	45.5112	Hspc
Homo_sapiens_tRNA-Gln-CTG-4-2	36.357	58.5422	261.248	77.9152	45.5112	Hspc
Homo_sapiens_tRNA-Thr-AGT-6-1	43.2873	23.327	226.008	0.0276347	23.133	Hspc
Homo_sapiens_tRNA-Arg-TCG-5-1	17.6151	71.7652	192.461	60.0057	22.7059	Hspc
Homo_sapiens_tRNA-Leu-AAG-3-1	79.551	106.032	175.36	449.672	503.253	Mono
Homo_sapiens_tRNA-Ile-TAT-1-1	144.299	134.325	150.227	118.333	2311.7	Mono
Homo_sapiens_tRNA-Val-CAC-6-1	260.434	328.949	137.486	54.691	21.699	T
Homo_sapiens_tRNA-Tyr-GTA-5-2	41.1017	36.9298	135.85	36.4932	8.45707	Hspc
Homo_sapiens_tRNA-Ser-GCT-6-1	4.73458	7.11139	131.53	0	0.000130884	Hspc
Homo_sapiens_tRNA-Gly-GCC-5-1	384.058	409.409	120.614	1303.46	17157.9	Mono
Homo_sapiens_tRNA-Ala-AGC-3-1	13.4509	20.896	109.118	17.7169	0	Hspc
Homo_sapiens_tRNA-Lys-CTT-3-1	3.94359	20.3778	106.044	16.0941	22.2252	Hspc
Homo_sapiens_tRNA-Lys-CTT-5-1	13.1436	24.5182	104.029	65.7666	15.3968	Hspc
Homo_sapiens_tRNA-Ile-AAT-12-1	8.46151	9.97085	103.784	5.86885	0	Hspc
Homo_sapiens_tRNA-Lys-TTT-4-1	8.04325	21.6047	103.24	25.0354	0	Hspc
Homo_sapiens_tRNA-Arg-TCT-2-1	55.1975	41.1593	80.1988	37.9169	0	Hspc
Homo_sapiens_tRNA-Lys-CTT-4-1	37.9715	44.8515	78.9812	40.8667	0	Hspc
Homo_sapiens_tRNA-Asn-GTT-8-1	10.0972	8.94074	76.0956	2.92934	0	Hspc
Homo_sapiens_tRNA-Ala-TGC-5-1	2.41001	13.7093	73.1774	47.1092	0	Hspc
Homo_sapiens_tRNA-Ser-TGA-3-1	16.033	44.5956	70.1996	30.6837	0	Hspc
Homo_sapiens_tRNA-Gln-TTG-2-1	8.61802	17.7934	57.058	5.03814	21.8695	Hspc
Homo_sapiens_tRNA-Lys-TTT-6-1	10.4257	7.61394	55.9636	4.41789	0	Hspc
Homo_sapiens_tRNA-Ile-AAT-8-1	1.99201	11.2957	53.4871	0	0.000148916	Hspc
Homo_sapiens_tRNA-Pro-AGG-2-1	464.187	213.67	48.2596	110.52	42.7248	B
Homo_sapiens_tRNA-Pro-AGG-2-2	464.187	213.67	48.2596	110.52	42.7248	B
Homo_sapiens_tRNA-Pro-AGG-2-3	464.187	213.67	48.2596	110.52	42.7248	B
Homo_sapiens_tRNA-Pro-AGG-2-4	464.187	213.67	48.2596	110.52	42.7248	B
Homo_sapiens_tRNA-Pro-AGG-2-5	464.187	213.67	48.2596	110.52	42.7248	B
Homo_sapiens_tRNA-Pro-AGG-2-6	464.187	213.67	48.2596	110.52	42.7248	B
Homo_sapiens_tRNA-Pro-AGG-2-7	464.187	213.67	48.2596	110.52	42.7248	B
Homo_sapiens_tRNA-Pro-AGG-2-8	464.187	213.67	48.2596	110.52	42.7248	B
Homo_sapiens_tRNA-Asn-GTT-5-1	5.41306	5.27464	46.8285	3.70093	0	Hspc
Homo_sapiens_tRNA-Ile-TAT-2-3	14.7363	6.02765	41.6804	20.2446	0	Hspc
Homo_sapiens_tRNA-Cys-GCA-17-1	7.45349	6.29826	41.6725	49.247	335.129	Mono
Homo_sapiens_tRNA-Tyr-GTA-5-3	7.98623	6.06564	41.6709	3.8452	9.16987	Hspc
Homo_sapiens_tRNA-Tyr-GTA-4-1	8.33055	6.8463	35.0525	9.49386	13.2639	Hspc
Homo_sapiens_tRNA-Ala-TGC-6-1	8.70194	14.8502	33.4456	2.8915	0	Hspc
Homo_sapiens_tRNA-Val-AAC-3-1	5.84394	21.8816	33.2845	0	0	Hspc
Homo_sapiens_tRNA-Pro-CGG-2-1	8.18298	17.9973	32.7255	12.5587	0	Hspc
Homo_sapiens_tRNA-Ala-AGC-5-1	14.1461	8.41104	32.1211	9.88907	0	Hspc
Homo_sapiens_tRNA-Met-CAT-5-1	3.68572	24.3884	26.0786	51.0196	87.9095	Mono
Homo_sapiens_tRNA-Met-CAT-5-2	3.68572	24.3884	26.0786	51.0196	87.9095	Mono
Homo_sapiens_tRNA-Val-TAC-4-1	2.2832	12.9406	25.9172	5.06137	0	Hspc
Homo_sapiens_tRNA-Gln-CTG-5-1	13.9185	37.1926	25.2854	120.126	0	NK
Homo_sapiens_tRNA-Cys-GCA-7-1	4.8473	4.91581	24.0218	5.20552	0	Hspc
Homo_sapiens_tRNA-Trp-CCA-5-1	2.57468	0	22.6977	1.2e-06	57.2447	Mono
Homo_sapiens_tRNA-Leu-AAG-1-1	2.421	5.33933	22.5342	6.52466	6.3362	Hspc
Homo_sapiens_tRNA-Leu-AAG-1-2	2.421	5.33933	22.5342	6.52466	6.3362	Hspc
Homo_sapiens_tRNA-Leu-AAG-1-3	2.421	5.33933	22.5342	6.52466	6.3362	Hspc
Homo_sapiens_tRNA-Met-CAT-4-1	1.76089	2.04759	20.843	16.5154	3.19698	Hspc
Homo_sapiens_tRNA-Met-CAT-4-2	1.76089	2.04759	20.843	16.5154	3.19698	Hspc
Homo_sapiens_tRNA-Met-CAT-4-3	1.76089	2.04759	20.843	16.5154	3.19698	Hspc
Homo_sapiens_tRNA-Val-CAC-4-1	21.939	11.0795	19.6431	19.4594	102.871	Mono
Homo_sapiens_tRNA-Asn-GTT-12-1	0	0	19.1353	2.01108	9.4263	Hspc
Homo_sapiens_tRNA-Tyr-GTA-8-1	49.209	29.7613	18.2266	17.9045	0	B
Homo_sapiens_tRNA-Thr-AGT-3-1	2.16412	6.2636	17.4328	4.94042	0	Hspc
Homo_sapiens_tRNA-Thr-TGT-1-1	2.75348	13.1053	17.426	0	0	Hspc
Homo_sapiens_tRNA-Lys-TTT-1-1	9.15537	2.93479	16.7298	8.77993	0	Hspc
Homo_sapiens_tRNA-Arg-TCT-3-1	3.67615	1.48449	15.3323	3.9691	6.1625	Hspc
Homo_sapiens_tRNA-Asn-GTT-10-1	3.90056	13.1039	14.4313	29.5367	664.331	Mono
Homo_sapiens_tRNA-Ser-GCT-2-1	0	0.617543	14.3053	2.51736	0	Hspc
Homo_sapiens_tRNA-Thr-CGT-1-1	1.08062	22.1525	12.7428	4.02217	35.0572	Mono
Homo_sapiens_tRNA-Ser-TGA-4-1	9.4543	20.1787	11.8594	5.43732	0	T
Homo_sapiens_tRNA-Ser-AGA-4-1	0	0.52177	11.0144	0	0	Hspc
Homo_sapiens_tRNA-Gly-TCC-4-1	17.4384	17.7197	8.46727	5.96623	0	T
Homo_sapiens_tRNA-Gly-GCC-4-1	79.9556	33.4416	8.45877	26.6403	12.6322	B
Homo_sapiens_tRNA-Asn-GTT-9-2	3.38379	7.32401	8.07299	6.03323	32.5963	Mono
Homo_sapiens_tRNA-Ser-CGA-3-1	0	3.4634	7.91733	10.7826	9.57077	NK
Homo_sapiens_tRNA-Asn-GTT-6-1	3.99777	5.25412	6.20673	25.4697	0.00580583	NK
Homo_sapiens_tRNA-iMet-CAT-2-1	23.6376	200.796	5.0086	164.188	60.382	T
Homo_sapiens_tRNA-Asn-GTT-11-1	1.08062	2.62505	3.93257	29.7112	57.5114	Mono
Homo_sapiens_tRNA-Asn-GTT-11-2	1.08062	2.62505	3.93257	29.7112	57.5114	Mono
Homo_sapiens_tRNA-Cys-GCA-19-1	11.2499	10.2169	3.85683	14.7534	297.693	Mono
Homo_sapiens_tRNA-Tyr-GTA-3-1	3.03359	6.05259	3.58739	18.5957	16.6216	NK
Homo_sapiens_tRNA-Cys-GCA-23-1	3.38593	3.87867	3.45717	3.13254	22.6831	Mono
Homo_sapiens_tRNA-Tyr-ATA-1-1	1.44918	1.00735	2.0738	0.597097	49.7754	Mono
Homo_sapiens_tRNA-Ala-AGC-16-1	0.158153	1.58709	0.466757	0.940733	18.0498	Mono
Homo_sapiens_tRNA-Ile-AAT-3-1	6.2e-06	1.31e-07	0.0479107	94.94	0	NK
Homo_sapiens_tRNA-Thr-TGT-6-1	27.9713	5.14563	0	2.03699	0	B
Homo_sapiens_tRNA-Ala-AGC-14-1	0	0.793547	0	11.2775	0	NK
Homo_sapiens_tRNA-Ala-AGC-14-2	0	0.793547	0	11.2775	0	NK
Homo_sapiens_tRNA-Ala-AGC-6-1	0	1.62606	0	22.1449	0	NK
Homo_sapiens_tRNA-Cys-GCA-11-1	39.1886	4.67653	0	45.9749	12.2097	NK
Homo_sapiens_tRNA-Cys-GCA-15-1	3.61924	2.3133	0	23.5691	12.1398	NK
Homo_sapiens_tRNA-Cys-GCA-3-1	0.0117374	0.00064809	0	44.2897	0	NK
Homo_sapiens_tRNA-Gly-CCC-3-1	0	0	0	24.853	0	NK
Homo_sapiens_tRNA-Ile-AAT-7-1	11.1104	8.6788	0	50.9066	30.3232	NK
Homo_sapiens_tRNA-Ile-AAT-7-2	11.1104	8.6788	0	50.9066	30.3232	NK
Homo_sapiens_tRNA-Leu-CAA-6-1	0.9075	2.47491	0	19.581	16.3278	NK
Homo_sapiens_tRNA-Lys-TTT-2-1	0.0160761	1.57889	0	23.0639	0	NK
Homo_sapiens_tRNA-Ala-TGC-7-1	0	1.66609	0	6.4886	25.2644	Mono
Homo_sapiens_tRNA-Cys-GCA-16-1	8.11366	3.25212	0	4.81917	107.226	Mono
Homo_sapiens_tRNA-Cys-GCA-20-1	10.6479	12.9576	0	9.81689	66.4926	Mono
Homo_sapiens_tRNA-Cys-GCA-5-1	17.0404	7.2231	0	14.342	19.3033	Mono
Homo_sapiens_tRNA-Ile-TAT-3-1	5.29551	10.4699	0	15.1714	36.4353	Mono
Homo_sapiens_tRNA-Leu-CAA-5-1	1.08062	1.54917	0	6.03323	150.98	Mono
Homo_sapiens_tRNA-Lys-CTT-7-1	0	0	0	6.65767	12.1891	Mono
Homo_sapiens_tRNA-Ser-CGA-2-1	0.970007	0	0	3.60573	10.3683	Mono
Homo_sapiens_tRNA-Tyr-GTA-9-1	0	0	0	5.02662	14.9359	Mono

## Sheet: mouse specfic surface tRNA
name	mouse B cell	mouse T cell	mouse Hspc	mouse NK	mouse Mono	specfic cell type
Mus_musculus_tRNA-Gln-CTG-1-1	249.98	446.848	4097.91	1480.95	567.483	Hspc
Mus_musculus_tRNA-Gly-CCC-3-1	126.045	334.855	1786.79	327.237	278.277	Hspc
Mus_musculus_tRNA-Asn-GTT-2-1	2291.57	402.232	1562.74	396.226	764.69	B
Mus_musculus_tRNA-Ala-AGC-3-1	254.707	173.845	1395.44	605.644	206.356	Hspc
Mus_musculus_tRNA-Val-CAC-3-1	92.817	41.1002	1300.45	132.975	24.4068	Hspc
Mus_musculus_tRNA-Gly-CCC-2-1	154.615	210.276	1179.8	268.296	214.177	Hspc
Mus_musculus_tRNA-Gly-CCC-2-2	154.615	210.276	1179.8	268.296	214.177	Hspc
Mus_musculus_tRNA-Gln-CTG-3-1	62.4576	181.532	1148.31	527.168	172.915	Hspc
Mus_musculus_tRNA-Gln-CTG-3-2	62.4576	181.532	1148.31	527.168	172.915	Hspc
Mus_musculus_tRNA-Gln-CTG-3-3	62.4576	181.532	1148.31	527.168	172.915	Hspc
Mus_musculus_tRNA-Ala-AGC-1-1	185.274	170.299	1050.02	537.401	262.096	Hspc
Mus_musculus_tRNA-Ser-GCT-3-1	163.455	326.539	790.155	1059.3	242.899	NK
Mus_musculus_tRNA-Gln-CTG-5-1	82.3299	96.4119	663.695	356.173	75.2271	Hspc
Mus_musculus_tRNA-Arg-CCT-3-1	76.2291	335.018	641.618	138.476	295.61	Hspc
Mus_musculus_tRNA-Ala-AGC-7-1	78.0273	187.998	629.715	208.753	160.944	Hspc
Mus_musculus_tRNA-Ala-TGC-1-1	44.2448	70.4139	478.751	189.255	83.9755	Hspc
Mus_musculus_tRNA-His-GTG-3-1	21.0319	28.7566	393.096	71.7362	28.7566	Hspc
Mus_musculus_tRNA-Val-CAC-1-1	63.8743	32.54	353.378	52.4132	23.1386	Hspc
Mus_musculus_tRNA-Arg-ACG-2-1	22.1459	143.018	332.102	79.6889	194.464	Hspc
Mus_musculus_tRNA-Leu-AAG-3-1	20.2988	67.5098	247.51	147.558	66.2316	Hspc
Mus_musculus_tRNA-Met-CAT-3-1	34.5762	44.2187	222.243	66.3053	43.9185	Hspc
Mus_musculus_tRNA-iMet-CAT-3-1	5.37017	22.3587	192.161	51.037	37.1819	Hspc
Mus_musculus_tRNA-Ala-AGC-10-1	0	158.701	180.235	140.209	108.878	Hspc
Mus_musculus_tRNA-Thr-AGT-3-1	92.5653	42.8763	147.376	84.4071	0	Hspc
Mus_musculus_tRNA-Val-AAC-2-1	3.6458	27.4681	146.719	43.9799	32.5525	Hspc
Mus_musculus_tRNA-Val-AAC-2-2	3.6458	27.4681	146.719	43.9799	32.5525	Hspc
Mus_musculus_tRNA-Gln-TTG-2-1	0	5.73713	129.974	29.9751	19.4332	Hspc
Mus_musculus_tRNA-Trp-CCA-1-1	0.0677546	0.00749282	107.872	5.78107e-05	13.5691	Hspc
Mus_musculus_tRNA-Val-AAC-4-1	2.34474	3.974	106.635	27.1976	0	Hspc
Mus_musculus_tRNA-Ile-TAT-3-1	28.5693	24.8084	98.3173	50.1599	4.93843	Hspc
Mus_musculus_tRNA-Tyr-GTA-1-3	13.005	21.8376	90.4171	24.3615	34.8723	Hspc
Mus_musculus_tRNA-Tyr-GTA-1-1	45.7173	72.8624	87.2727	0.0903827	45.7786	Hspc
Mus_musculus_tRNA-Trp-CCA-3-1	13.7809	91.6397	82.6341	153.588	42.1444	NK
Mus_musculus_tRNA-Trp-CCA-3-2	13.7809	91.6397	82.6341	153.588	42.1444	NK
Mus_musculus_tRNA-Lys-TTT-2-1	7.09896	28.4702	68.0777	48.015	11.8673	Hspc
Mus_musculus_tRNA-Lys-TTT-2-2	7.09896	28.4702	68.0777	48.015	11.8673	Hspc
Mus_musculus_tRNA-Thr-AGT-4-1	14.1392	0	62.2987	11.8577	0	Hspc
Mus_musculus_tRNA-Cys-GCA-5-1	22.4081	15.5648	54.772	6.95692	15.5648	Hspc
Mus_musculus_tRNA-Leu-TAA-3-1	7.12286	7.7967	49.9447	15.6973	7.7967	Hspc
Mus_musculus_tRNA-Thr-CGT-3-1	5.6939	5.45167	46.7525	0	18.372	Hspc
Mus_musculus_tRNA-Ser-GCT-1-1	8.39095	15.8008	46.3758	12.8237	0	Hspc
Mus_musculus_tRNA-Tyr-GTA-1-2	8.36743	12.9818	39.49	90.1708	50.2614	NK
Mus_musculus_tRNA-Val-AAC-6-1	8.37882	4.07157	37.9656	29.6191	0	Hspc
Mus_musculus_tRNA-Lys-CTT-8-1	0	16.8604	36.5406	0	4.93843	Hspc
Mus_musculus_tRNA-Lys-CTT-4-1	5.8333	8.91243	25.6994	0	4.93843	Hspc
Mus_musculus_tRNA-Thr-TGT-1-1	0	16.355	25.0854	0	16.355	Hspc
Mus_musculus_tRNA-Ala-AGC-8-1	0	0	24.8004	6.44093	0	Hspc
Mus_musculus_tRNA-Glu-CTC-5-1	5.9765	5.0597	24.8004	0	5.0597	Hspc
Mus_musculus_tRNA-Met-CAT-4-1	3.17581	15.4634	24.4865	17.9613	0	Hspc
Mus_musculus_tRNA-Trp-CCA-4-1	0.0677546	37.6353	24.4389	33.6287	51.1969	Mono
Mus_musculus_tRNA-Trp-CCA-4-2	0.0677546	37.6353	24.4389	33.6287	51.1969	Mono
Mus_musculus_tRNA-Phe-GAA-2-1	17.5933	0	24.1498	18.1107	0	Hspc
Mus_musculus_tRNA-Lys-TTT-5-1	0	0	23.6909	12.5732	0	Hspc
Mus_musculus_tRNA-Asn-GTT-4-1	19.6126	0	23.6277	10.5405	25.8407	Mono
Mus_musculus_tRNA-Cys-GCA-7-1	0	22.6062	21.0465	0	8.7435	T
Mus_musculus_tRNA-Leu-CAG-4-1	0	0	20.6934	5.77217	0	Hspc
Mus_musculus_tRNA-Ile-TAT-2-2	0	2.39376	13.8016	0	0	Hspc
Mus_musculus_tRNA-Val-CAC-7-1	0	8.14313	13.693	0	0	Hspc
Mus_musculus_tRNA-Lys-TTT-3-1	8.17804	19.436	13.3648	0	15.462	T
Mus_musculus_tRNA-Cys-GCA-24-1	0	0	13.1652	0	0	Hspc
Mus_musculus_tRNA-Lys-CTT-13-1	7.43606	65.9518	11.6716	29.4942	37.0602	T
Mus_musculus_tRNA-Met-CAT-6-1	12.2132	3.974	10.8412	10.7985	0	B
Mus_musculus_tRNA-Thr-CGT-4-1	8.80766	3.87903	10.5822	7.1375	0	Hspc
Mus_musculus_tRNA-Cys-GCA-2-1	92.5244	125.706	4.80007	48.899	121.961	T
Mus_musculus_tRNA-Val-AAC-3-1	8.5066	42.1719	0.000400397	21.5971	55.4085	Mono
Mus_musculus_tRNA-Asn-GTT-1-1	13.0937	11.5318	0	10.2234	6.64663	B
Mus_musculus_tRNA-Ala-CGC-5-1	0	0	0	22.1274	0	NK
Mus_musculus_tRNA-Arg-TCT-4-1	0	0	0	16.6769	0	NK
Mus_musculus_tRNA-Asp-GTC-3-1	24.1603	19.9132	0	38.929	15.8417	NK
Mus_musculus_tRNA-His-GTG-1-1	0	0	0	13.9327	0	NK
Mus_musculus_tRNA-Thr-AGT-6-1	5.6939	5.45167	0	11.8577	5.45167	NK
Mus_musculus_tRNA-iMet-CAT-2-1	11.1306	9.0652	0	14.0266	0	NK
Mus_musculus_tRNA-Asn-GTT-5-1	0	0	0	0	12.9204	Mono
Mus_musculus_tRNA-Lys-CTT-5-1	8.17804	26.6322	0	0	39.8688	Mono

## Sheet: conserved abundant surface tRNA
name	Human-Bcell-Rep1	Human-Bcell-Rep2	Human-Bcell-Rep3	Human-Tcell-Rep1	Human-Tcell-Rep2	Human-Tcell-Rep3	Human-HSPC-Rep1	Human-HSPC-Rep2	Human-HSPC-Rep3	Human-NK-Rep1	Human-NK-Rep2	Human-NK-Rep3	Human-Monocyte-1	Human-Monocyte-2	Human-Monocyte-3	Mouse-Bcell-Rep1	Mouse-Bcell-Rep2	Mouse-Bcell-Rep3	Mouse-HSPC-Rep1	Mouse-HSPC-Rep2	Mouse-HSPC-Rep3	Mouse-NK-Rep1	Mouse-NK-Rep2	Mouse-NK-Rep3	Mouse-Tcell-Rep1	Mouse-Tcell-Rep2	Mouse-Tcell-Rep3	Mouse-Monocyte-1	Mouse-Monocyte-2	Mouse-Monocyte-3
tRNA-Ala-AGC-2-1	1262.48	1620.09	1489.72	1529.71	1545.38	1432.89	1577.57	1415.05	1457.75	1129.21	2325.22	1176	949.307	934.998	849.788	710.537	778.244	651.494	1639.45	2665.96	2136.1	1640.38	1098.23	1306.66	1810.49	1709.72	1366.12	809.883	869.795	658.305
tRNA-Ala-AGC-2-2	1262.48	1620.09	1489.72	1529.71	1545.38	1432.89	1577.57	1415.05	1457.75	1129.21	2325.22	1176	949.307	934.998	849.788	710.537	778.244	651.494	1639.45	2665.96	2136.1	1640.38	1098.23	1306.66	1810.49	1709.72	1366.12	809.883	869.795	658.305
tRNA-Ala-TGC-3-1	3366.35	2454.75	3380.42	4424.8	4473.71	2984.51	4311.76	4464.48	4337.91	3269.19	4073.62	2362.24	3271.21	1908.16	3678.19	6015.23	5764.56	5196.55	3152.31	3414.85	3540.69	7190.94	5956.84	5802.03	5449.57	4848.47	4260.28	2476.05	1831.1	2601.1
tRNA-Ala-TGC-4-1	3573.25	2278.76	2534.92	2366.33	2531.41	2632.63	2479.06	2541.44	1912.88	1494.73	1817.98	1188.91	483.272	429.336	327.775	645.81	473.238	588.53	1346.48	1746.57	1515.04	970.936	800.755	1025.99	418.348	453.369	495.747	532.856	546.848	990.87
tRNA-Arg-ACG-1-1	1290.39	970.375	1427.61	642.202	655.934	1249.15	1289.85	1404.43	1419.24	781.175	941.97	1006.88	812.109	623.914	621.955	272.47	329.216	268.152	498.695	737.128	780.618	734.3	719.899	844.623	1006.29	915.142	674.232	304.442	464.383	602.866
tRNA-Arg-ACG-1-2	1290.39	970.375	1427.61	642.202	655.934	1249.15	1289.85	1404.43	1419.24	781.175	941.97	1006.88	812.109	623.914	621.955	272.47	329.216	268.152	498.695	737.128	780.618	734.3	719.899	844.623	1006.29	915.142	674.232	304.442	464.383	602.866
tRNA-Arg-ACG-1-3	1290.39	970.375	1427.61	642.202	655.934	1249.15	1289.85	1404.43	1419.24	781.175	941.97	1006.88	812.109	623.914	621.955	272.47	329.216	268.152	498.695	737.128	780.618	734.3	719.899	844.623	1006.29	915.142	674.232	304.442	464.383	602.866
tRNA-Arg-CCG-2-1	1587.77	1361.7	1504.06	714.191	614.227	1383.83	1681.42	1901.56	2068.79	760.254	1167.17	1004.7	1119.09	921.903	959.76	430.646	559.995	358.746	357.76	1079.37	1122.64	680.307	792.11	745.844	971.81	1072.98	266.676	659.746	870.717	1189.87
tRNA-Arg-CCT-1-1	224.405	164.644	285.223	222.392	261.26	222.345	474.977	546.099	311.473	228.551	194.528	168.132	242.097	170.291	106.64	207.898	153.124	199.62	227.665	144.559	270.637	202.472	148.521	187.192	201.064	390.776	293.344	119.129	130.608	333.163
tRNA-Arg-CCT-4-1	8780.38	8550.16	11552.4	4845.04	5466.14	7367.32	6237.52	8518.87	6573.38	3736.06	9005.65	5731.56	5505.08	4098.33	4108.03	826.553	913.133	843.886	888.978	750.144	902.867	1569.16	1697.38	1415.53	2171.71	2832.39	1638.97	752.397	1216	1085.86
tRNA-Arg-TCG-1-1	4629.24	3010.91	4614.28	1233.17	1763.06	3053.27	1868.24	1764.33	2062.18	1250.17	2074.96	1492.94	1299.59	1061.58	782.026	334.947	297.497	260.267	130.094	346.942	120.283	421.143	603.512	526.478	686.969	667.63	237.045	329.873	217.679	190.379
tRNA-Arg-TCT-1-1	2562.77	2898.41	2562.7	1702.48	1501.59	2210.83	2005.59	2343.94	2092.13	1501.37	1222.87	1792.46	789.732	653.299	911.711	635.288	462.042	451.04	294.415	290.799	604.914	464.322	668.672	728.117	505.583	635.079	474.587	329.511	229.892	394.939
tRNA-Asn-GTT-3-1	548.337	584.019	612.953	934.327	1304.42	473.495	1949.33	2005.04	1964.02	1184.08	461.533	1382.2	3149.44	3836.29	2190.94	1386.94	819.002	1055.57	1530.57	1531.89	1492.87	1450.91	1653.98	1512.84	1796.8	2138.09	1623.32	432.353	453.445	657.658
tRNA-Asp-GTC-1-1	20188.8	20623	20801.1	36154.8	20214.8	21156.6	38167.4	29332.2	37280.4	30437.4	24404.6	23062.3	43357.2	44522.1	43466.4	26811.5	30560.1	26580	17705.9	15657.8	17391.2	12152.4	11320.8	13154.5	11410.6	12329.3	12310.7	29501.2	29462.1	33884.1
tRNA-Asp-GTC-2-1	17650.7	16667.7	19765.1	29542.1	24505	16020	28133.6	23763.1	35331.2	31950.6	23376.2	26685.3	41799.9	44843.2	36071.9	45724.2	53548.3	44499.2	27801.5	23626.6	26344.5	33397.5	34057.7	37065.6	39397.5	36606.6	36286.5	37773.2	37211.1	40116
tRNA-Gln-CTG-1-1	2341.19	1961.21	1920.46	3673.3	3575.4	1954.58	2402.6	2634.18	2284.3	3415.81	1938.64	3381.01	1675.67	1567.98	2778.05	361.037	175.029	213.874	3293.23	4556.46	4444.04	1302.06	1127.66	2013.14	454.204	465.714	420.625	827.619	506.485	342.449
tRNA-Gln-CTG-2-1	143.158	67.2753	137.061	603.985	83.3501	75.5714	666.248	136.512	377.624	2127.93	289.349	1956.6	1580.82	1493.31	2315.04	3025.99	1851.08	2597.72	6170.57	7788.86	8759.82	7453.89	9109.15	9853.43	4221.43	4680.14	4505.86	5093.61	4154.25	3541.13
tRNA-Gln-TTG-1-1	6263	4099.37	4991.37	7162.12	5978.2	3784.02	5244.92	6567.26	7232.59	8261.97	1611.76	10006.1	2617.97	5743.89	4571.6	3340.33	1878.81	4834.38	3929.76	4194.56	5627.61	7814.95	10098.1	13018.2	3308.52	3811.38	3584.03	4104.68	3746.81	1824.42
tRNA-Gln-TTG-3-1	1244.17	1275.19	1185.75	1591.59	1550	901.855	2641.89	2413.61	1590.22	2554.91	1522.22	2331.95	951.987	623.224	1693.19	4416.66	2601.68	3592.54	6931.86	6571.48	8662.67	6331.21	8415.7	9345.66	4962.79	5066.9	5402.79	4497.72	4014.44	2866.95
tRNA-Gln-TTG-3-2	1244.17	1275.19	1185.75	1591.59	1550	901.855	2641.89	2413.61	1590.22	2554.91	1522.22	2331.95	951.987	623.224	1693.19	4416.66	2601.68	3592.54	6931.86	6571.48	8662.67	6331.21	8415.7	9345.66	4962.79	5066.9	5402.79	4497.72	4014.44	2866.95
tRNA-Glu-CTC-1-1	12504.3	16409.3	15110.9	13222	14742.3	18130.7	13632.3	14657.9	11435.2	13449.2	11764.8	15370	6257.86	3575.34	7132.76	12974	11494.3	14289.9	12207.8	12472.3	11894.9	16283.7	13395.7	10593.3	13970.2	14815.5	14781.4	12364.9	13823.7	8363.76
tRNA-Glu-CTC-1-2	12504.3	16409.3	15110.9	13222	14742.3	18130.7	13632.3	14657.9	11435.2	13449.2	11764.8	15370	6257.86	3575.34	7132.76	12974	11494.3	14289.9	12207.8	12472.3	11894.9	16283.7	13395.7	10593.3	13970.2	14815.5	14781.4	12364.9	13823.7	8363.76
tRNA-Glu-CTC-1-3	12504.3	16409.3	15110.9	13222	14742.3	18130.7	13632.3	14657.9	11435.2	13449.2	11764.8	15370	6257.86	3575.34	7132.76	12974	11494.3	14289.9	12207.8	12472.3	11894.9	16283.7	13395.7	10593.3	13970.2	14815.5	14781.4	12364.9	13823.7	8363.76
tRNA-Glu-CTC-1-4	12504.3	16409.3	15110.9	13222	14742.3	18130.7	13632.3	14657.9	11435.2	13449.2	11764.8	15370	6257.86	3575.34	7132.76	12974	11494.3	14289.9	12207.8	12472.3	11894.9	16283.7	13395.7	10593.3	13970.2	14815.5	14781.4	12364.9	13823.7	8363.76
tRNA-Glu-CTC-1-5	12504.3	16409.3	15110.9	13222	14742.3	18130.7	13632.3	14657.9	11435.2	13449.2	11764.8	15370	6257.86	3575.34	7132.76	12974	11494.3	14289.9	12207.8	12472.3	11894.9	16283.7	13395.7	10593.3	13970.2	14815.5	14781.4	12364.9	13823.7	8363.76
tRNA-Glu-CTC-1-6	12504.3	16409.3	15110.9	13222	14742.3	18130.7	13632.3	14657.9	11435.2	13449.2	11764.8	15370	6257.86	3575.34	7132.76	12974	11494.3	14289.9	12207.8	12472.3	11894.9	16283.7	13395.7	10593.3	13970.2	14815.5	14781.4	12364.9	13823.7	8363.76
tRNA-Glu-CTC-1-7	12504.3	16409.3	15110.9	13222	14742.3	18130.7	13632.3	14657.9	11435.2	13449.2	11764.8	15370	6257.86	3575.34	7132.76	12974	11494.3	14289.9	12207.8	12472.3	11894.9	16283.7	13395.7	10593.3	13970.2	14815.5	14781.4	12364.9	13823.7	8363.76
tRNA-Glu-TTC-1-1	11498.2	13971.4	14031.4	6882.68	10351	9372.39	15124.3	14765.3	10866.6	6134.56	15039.4	6484.55	6341.08	5523.61	9291.89	11221.6	9661.72	10187.4	11851.3	13327.6	10862.5	15034.5	12561.2	10764.8	12196	11063.8	10752.4	14771.6	17008.9	13638.4
tRNA-Glu-TTC-1-2	11498.2	13971.4	14031.4	6882.68	10351	9372.39	15124.3	14765.3	10866.6	6134.56	15039.4	6484.55	6341.08	5523.61	9291.89	11221.6	9661.72	10187.4	11851.3	13327.6	10862.5	15034.5	12561.2	10764.8	12196	11063.8	10752.4	14771.6	17008.9	13638.4
tRNA-Glu-TTC-2-1	44238.1	55550.7	46170.8	52038.5	67246.3	65359.9	43138.4	47347.8	39519.7	41386	64483	41896	22508	19406.5	25088.1	25488	24577.1	21908.3	14601.2	16118.6	13685	24928.5	17861.3	16285	19743.7	16232.7	15388	25218.7	27626.1	26606.6
tRNA-Glu-TTC-2-2	44238.1	55550.7	46170.8	52038.5	67246.3	65359.9	43138.4	47347.8	39519.7	41386	64483	41896	22508	19406.5	25088.1	25488	24577.1	21908.3	14601.2	16118.6	13685	24928.5	17861.3	16285	19743.7	16232.7	15388	25218.7	27626.1	26606.6
tRNA-Gly-CCC-1-1	945.353	434.35	1001.42	228.183	133.03	941.191	1238.41	437.17	477.34	220.366	444.757	335.368	950.369	169.86	96.6138	10729.4	10894	11755.9	13537.5	14366.1	14289.6	19792.7	19986.6	18630.1	17747.7	15738.1	14884	15090.5	13596.6	12466
tRNA-Gly-CCC-1-2	945.353	434.35	1001.42	228.183	133.03	941.191	1238.41	437.17	477.34	220.366	444.757	335.368	950.369	169.86	96.6138	10729.4	10894	11755.9	13537.5	14366.1	14289.6	19792.7	19986.6	18630.1	17747.7	15738.1	14884	15090.5	13596.6	12466
tRNA-Gly-CCC-2-1	23776.1	24705.7	20787.5	28485.2	25636.8	29250	16323.5	14909.9	11488.4	26531.9	14635.1	24054	19895.7	17698.9	22912.1	106.551	191.145	166.149	1390.47	1118.05	1030.87	319.381	199.889	285.618	228.145	118.567	284.116	130.27	216.05	124.909
tRNA-Gly-CCC-2-2	23776.1	24705.7	20787.5	28485.2	25636.8	29250	16323.5	14909.9	11488.4	26531.9	14635.1	24054	19895.7	17698.9	22912.1	106.551	191.145	166.149	1390.47	1118.05	1030.87	319.381	199.889	285.618	228.145	118.567	284.116	130.27	216.05	124.909
tRNA-Gly-GCC-1-1	488.533	572.335	471.091	210.548	265.606	399.272	2680.8	2849.8	842.927	758.834	1115.19	644.957	1067.64	1701.8	763.575	1678.88	1602.29	2025.72	6765.27	7259.03	6831.15	3236.74	2415.5	2811.15	2882.91	2363.28	2808.09	3256.95	3485.89	3875.77
tRNA-Gly-GCC-1-2	488.533	572.335	471.091	210.548	265.606	399.272	2680.8	2849.8	842.927	758.834	1115.19	644.957	1067.64	1701.8	763.575	1678.88	1602.29	2025.72	6765.27	7259.03	6831.15	3236.74	2415.5	2811.15	2882.91	2363.28	2808.09	3256.95	3485.89	3875.77
tRNA-Gly-GCC-1-3	488.533	572.335	471.091	210.548	265.606	399.272	2680.8	2849.8	842.927	758.834	1115.19	644.957	1067.64	1701.8	763.575	1678.88	1602.29	2025.72	6765.27	7259.03	6831.15	3236.74	2415.5	2811.15	2882.91	2363.28	2808.09	3256.95	3485.89	3875.77
tRNA-Gly-GCC-2-1	17233.4	17591.2	15852.6	9211.55	8219.05	14721.9	8916.26	9964.92	9062.21	9561.26	12891	14038.2	10548	10174.7	10147.9	11402.7	9918	12427.4	8120.76	8531.64	7970.28	10261.4	9899.54	9609.77	11112.1	11822.2	11756.8	6611.45	7366.81	6791
tRNA-Gly-GCC-2-2	17233.4	17591.2	15852.6	9211.55	8219.05	14721.9	8916.26	9964.92	9062.21	9561.26	12891	14038.2	10548	10174.7	10147.9	11402.7	9918	12427.4	8120.76	8531.64	7970.28	10261.4	9899.54	9609.77	11112.1	11822.2	11756.8	6611.45	7366.81	6791
tRNA-Gly-GCC-2-3	17233.4	17591.2	15852.6	9211.55	8219.05	14721.9	8916.26	9964.92	9062.21	9561.26	12891	14038.2	10548	10174.7	10147.9	11402.7	9918	12427.4	8120.76	8531.64	7970.28	10261.4	9899.54	9609.77	11112.1	11822.2	11756.8	6611.45	7366.81	6791
tRNA-Gly-GCC-2-4	17233.4	17591.2	15852.6	9211.55	8219.05	14721.9	8916.26	9964.92	9062.21	9561.26	12891	14038.2	10548	10174.7	10147.9	11402.7	9918	12427.4	8120.76	8531.64	7970.28	10261.4	9899.54	9609.77	11112.1	11822.2	11756.8	6611.45	7366.81	6791
tRNA-Gly-GCC-2-5	17233.4	17591.2	15852.6	9211.55	8219.05	14721.9	8916.26	9964.92	9062.21	9561.26	12891	14038.2	10548	10174.7	10147.9	11402.7	9918	12427.4	8120.76	8531.64	7970.28	10261.4	9899.54	9609.77	11112.1	11822.2	11756.8	6611.45	7366.81	6791
tRNA-Gly-GCC-2-6	17233.4	17591.2	15852.6	9211.55	8219.05	14721.9	8916.26	9964.92	9062.21	9561.26	12891	14038.2	10548	10174.7	10147.9	11402.7	9918	12427.4	8120.76	8531.64	7970.28	10261.4	9899.54	9609.77	11112.1	11822.2	11756.8	6611.45	7366.81	6791
tRNA-Gly-GCC-3-1	2126.57	1766.99	1686.32	735.903	1324.46	1650.44	923.315	1247.44	695.913	542.13	523.415	601.575	3455.96	5165.48	471.355	1318.96	2030.41	1399.42	3567.12	3325.88	3714.76	2763.59	2547.35	2700.22	4243.31	4397.56	3946.28	1258.89	1386.75	1541.77
tRNA-Gly-TCC-1-1	34438.9	36312.1	32905.3	23868.5	28368.3	28870	21127.4	20314.4	15898	14471.3	36309.6	14312.3	10281.3	7589.48	13337.9	5798.9	4246.74	6087.82	10701.2	11414.2	10839	9762.91	10141.7	10743.2	10275.5	8117.54	9350.33	9555.13	7703.89	9007.28
tRNA-Ile-TAT-1-1	115.03	169.8	148.068	95.9127	187.71	119.352	111.591	192.547	146.543	101.63	170.963	82.4073	2644.63	2038.91	2251.57	352.107	1112.25	531.012	885.539	375.862	537.528	454.055	730.29	668.696	449.263	520.244	436.416	193.59	185.712	290.037
tRNA-Leu-CAA-4-1	653.085	439.891	563.311	527.065	503.256	666.322	1101	1186.57	980.059	517.774	791.078	671.53	741.461	787.95	303.161	273.979	340.048	208.386	421.885	474.518	618.983	436.956	498.451	436.625	100.638	92.8106	97.0704	83.063	250.841	243.26
tRNA-Leu-CAG-1-1	941.865	639.562	674.612	354.451	266.945	523.212	384.172	463.033	355.307	480.98	736.545	439.766	291.499	277.944	1387.3	541.608	604.798	465.999	855.554	1033.45	844.899	654.436	706.61	871.997	1040.24	820.637	811.977	174.273	171.622	237.415
tRNA-Leu-CAG-1-2	941.865	639.562	674.612	354.451	266.945	523.212	384.172	463.033	355.307	480.98	736.545	439.766	291.499	277.944	1387.3	541.608	604.798	465.999	855.554	1033.45	844.899	654.436	706.61	871.997	1040.24	820.637	811.977	174.273	171.622	237.415
tRNA-Leu-CAG-1-3	941.865	639.562	674.612	354.451	266.945	523.212	384.172	463.033	355.307	480.98	736.545	439.766	291.499	277.944	1387.3	541.608	604.798	465.999	855.554	1033.45	844.899	654.436	706.61	871.997	1040.24	820.637	811.977	174.273	171.622	237.415
tRNA-Leu-CAG-1-4	941.865	639.562	674.612	354.451	266.945	523.212	384.172	463.033	355.307	480.98	736.545	439.766	291.499	277.944	1387.3	541.608	604.798	465.999	855.554	1033.45	844.899	654.436	706.61	871.997	1040.24	820.637	811.977	174.273	171.622	237.415
tRNA-Leu-CAG-1-5	941.865	639.562	674.612	354.451	266.945	523.212	384.172	463.033	355.307	480.98	736.545	439.766	291.499	277.944	1387.3	541.608	604.798	465.999	855.554	1033.45	844.899	654.436	706.61	871.997	1040.24	820.637	811.977	174.273	171.622	237.415
tRNA-Leu-CAG-2-1	2917.8	2395.6	2241.81	1178.87	1304.41	2204.54	942.106	1351.29	1051.5	1377.32	4319.75	1480.63	1943.89	2060.32	8704.89	832.683	890.327	726.775	744.632	985.506	767.522	733.825	681.007	741.567	945.153	738.71	745.029	110.318	72.8849	144.223
tRNA-Leu-CAG-2-2	2917.8	2395.6	2241.81	1178.87	1304.41	2204.54	942.106	1351.29	1051.5	1377.32	4319.75	1480.63	1943.89	2060.32	8704.89	832.683	890.327	726.775	744.632	985.506	767.522	733.825	681.007	741.567	945.153	738.71	745.029	110.318	72.8849	144.223
tRNA-Leu-TAG-1-1	1404.67	1263.73	1616.74	840.952	935.064	2353.04	2703.27	2911.83	1766.89	710.476	1885.53	748.12	262.431	56.3455	287.123	252.457	274.353	179.921	968.072	1023.63	673.864	437.5	340.26	443.12	195.024	275.825	180.861	128.3	140.662	76.8879
tRNA-Leu-TAG-3-1	7398.61	6411.59	6811.32	2815.17	4750.02	5350.65	4747.7	6096.34	3947.53	2091.88	10475.1	3394.32	2420.2	2121.14	3129.65	811.647	1484.2	994.317	1077.09	1152.09	906.801	1831.7	2528.8	2161.72	1231.59	2330.41	1280.46	449.051	527.483	422.884
tRNA-Lys-CTT-2-1	1149.15	1080.88	1078.99	1192.91	1486.52	1929.9	1973.5	2253.83	1655.81	1601.52	1254.78	1527.44	557.151	286.705	515.251	7070.85	4723.11	7013.19	11493.7	9684.24	10873.3	10833	15424.4	14767.3	16042.1	17029.5	16528.2	3885.24	3652.19	3110.97
tRNA-Lys-CTT-2-2	1149.15	1080.88	1078.99	1192.91	1486.52	1929.9	1973.5	2253.83	1655.81	1601.52	1254.78	1527.44	557.151	286.705	515.251	7070.85	4723.11	7013.19	11493.7	9684.24	10873.3	10833	15424.4	14767.3	16042.1	17029.5	16528.2	3885.24	3652.19	3110.97
tRNA-Met-CAT-1-1	2721.67	1987.96	2113.67	2986.24	2142.29	1237.79	2005.19	2228.77	2518.18	3200.61	1308.13	2820.56	2044.23	3534.93	2480.73	622.045	341.247	492.396	1528.61	1368.49	1543.64	1943.74	2678.09	2413.02	1750.93	1627.35	1074.11	218.404	282.983	190.379
tRNA-Phe-GAA-1-1	620.271	400.847	597.864	368.165	339.084	412.179	362.877	427.137	365.931	336.787	169.475	300.574	184.175	120.023	112.564	218.113	160.999	182.869	123.59	198.352	160.378	233.248	180.975	210.591	144.096	159.754	97.6914	190.607	156.729	142.784
tRNA-Phe-GAA-1-2	620.271	400.847	597.864	368.165	339.084	412.179	362.877	427.137	365.931	336.787	169.475	300.574	184.175	120.023	112.564	218.113	160.999	182.869	123.59	198.352	160.378	233.248	180.975	210.591	144.096	159.754	97.6914	190.607	156.729	142.784
tRNA-Phe-GAA-1-3	620.271	400.847	597.864	368.165	339.084	412.179	362.877	427.137	365.931	336.787	169.475	300.574	184.175	120.023	112.564	218.113	160.999	182.869	123.59	198.352	160.378	233.248	180.975	210.591	144.096	159.754	97.6914	190.607	156.729	142.784
tRNA-Phe-GAA-1-4	620.271	400.847	597.864	368.165	339.084	412.179	362.877	427.137	365.931	336.787	169.475	300.574	184.175	120.023	112.564	218.113	160.999	182.869	123.59	198.352	160.378	233.248	180.975	210.591	144.096	159.754	97.6914	190.607	156.729	142.784
tRNA-Phe-GAA-1-5	620.271	400.847	597.864	368.165	339.084	412.179	362.877	427.137	365.931	336.787	169.475	300.574	184.175	120.023	112.564	218.113	160.999	182.869	123.59	198.352	160.378	233.248	180.975	210.591	144.096	159.754	97.6914	190.607	156.729	142.784
tRNA-Pro-CGG-1-1	1106.25	980.529	1125.82	538.763	742.753	1000.94	384.041	656.073	538.702	598.37	700.736	792.346	404.305	187.812	265.93	358.299	230.383	377.094	909.226	1022.94	961.753	851.796	1290.38	1144.53	838.313	743.12	635.814	350.342	286.442	161.689
tRNA-Pro-CGG-1-2	1106.25	980.529	1125.82	538.763	742.753	1000.94	384.041	656.073	538.702	598.37	700.736	792.346	404.305	187.812	265.93	358.299	230.383	377.094	909.226	1022.94	961.753	851.796	1290.38	1144.53	838.313	743.12	635.814	350.342	286.442	161.689
tRNA-Pro-CGG-1-3	1106.25	980.529	1125.82	538.763	742.753	1000.94	384.041	656.073	538.702	598.37	700.736	792.346	404.305	187.812	265.93	358.299	230.383	377.094	909.226	1022.94	961.753	851.796	1290.38	1144.53	838.313	743.12	635.814	350.342	286.442	161.689
tRNA-Pro-TGG-2-1	2045.76	1757.6	1788.77	1041.09	1412.41	1905.22	1629.8	2006.07	1711.17	1116.03	797.217	1568.75	554.79	233.717	330.958	549.133	271.523	585.527	1111.62	1194.64	1220.69	1149.92	1541.9	1287.6	841.777	1019.97	678.104	283.777	381.923	161.689
tRNA-SeC-TCA-1-1	37161.8	40174.9	29377.5	36114.2	31521.5	37467.5	24894.9	28570.5	26131.4	56358.5	49028.5	59843.2	53028.3	61777.3	74246.3	27176.3	38407.9	28694.6	56879.9	61521.5	62686	74793.4	90786.2	89675.4	95090	86385.1	111722	34637.9	35148.3	38665.5
tRNA-Ser-GCT-3-1	2898.64	2119.44	1969.57	1163.21	1604.66	2300.89	2909.99	2984.63	2496.25	1138.8	513.282	1618.24	596.975	636.986	453.245	182.617	79.8382	227.91	851.865	591.613	926.986	1266.91	1070.16	840.835	354.876	379.219	245.521	128.3	281.324	115.332
tRNA-Ser-TGA-1-1	1806.9	1298.41	1322.43	603.8	633.948	1064.11	975.077	1298.44	1138.24	728.914	785.636	763.363	758.133	519.002	861.37	456.069	310.976	312.018	183.894	311.375	291.472	280.362	319.908	318.942	297.746	230.004	119.669	64.1502	70.331	76.8879
tRNA-Thr-AGT-1-1	1037.64	812.428	871.319	564.809	668.224	896.217	1055.06	1041.74	887.352	460.608	506.346	425.313	449.273	455.44	732.5	175.408	331.282	206.62	367.999	301.024	298.148	305.651	351.447	227.868	670.556	622.43	617.018	180.885	84.9913	162.601
tRNA-Thr-AGT-1-2	1037.64	812.428	871.319	564.809	668.224	896.217	1055.06	1041.74	887.352	460.608	506.346	425.313	449.273	455.44	732.5	175.408	331.282	206.62	367.999	301.024	298.148	305.651	351.447	227.868	670.556	622.43	617.018	180.885	84.9913	162.601
tRNA-Thr-AGT-1-3	1037.64	812.428	871.319	564.809	668.224	896.217	1055.06	1041.74	887.352	460.608	506.346	425.313	449.273	455.44	732.5	175.408	331.282	206.62	367.999	301.024	298.148	305.651	351.447	227.868	670.556	622.43	617.018	180.885	84.9913	162.601
tRNA-Trp-CCA-2-1	1639.11	922.239	1343.49	874.533	553.049	798.529	691.777	595.093	627.173	586.261	324.792	707.07	480.818	715.56	728.39	588.294	627.534	612.591	487.314	276.469	534.026	431.484	521.717	606.831	154.501	280.938	182.149	162.739	178.419	243.817
tRNA-Tyr-GTA-2-1	2727	1587.63	2666.66	1081.77	739.495	1266.02	1221.19	1699.86	1014.2	687.32	1611	708.324	490.435	272.006	265.712	193.943	284.368	233.645	95.6814	187.717	334.128	292.718	222.196	251.467	506.117	491.808	285.105	161.277	245.441	229.696
tRNA-Val-TAC-1-1	7293.85	8384.06	7569.57	7595.28	7322.05	8327.12	6843.56	8149.93	6765.63	7647.09	6542.55	6567.59	9131.6	8967.6	10626.1	3786.5	3674.97	3634.35	4184.7	4278.95	4076.27	4114.24	5217.87	5440.27	5439.9	4363.44	4889.06	4381.32	3758.6	4077.28
tRNA-Val-TAC-1-2	7293.85	8384.06	7569.57	7595.28	7322.05	8327.12	6843.56	8149.93	6765.63	7647.09	6542.55	6567.59	9131.6	8967.6	10626.1	3786.5	3674.97	3634.35	4184.7	4278.95	4076.27	4114.24	5217.87	5440.27	5439.9	4363.44	4889.06	4381.32	3758.6	4077.28
tRNA-iMet-CAT-1-1	1117.2	1298.02	1017.99	1312.45	1791.47	993.083	399.388	493.972	416.622	1003.29	737.702	931.759	460.884	511.625	538.818	907.026	842.689	721.171	745.969	928.278	848.369	1166.21	1583.78	1443.73	1196.61	1522.95	1051.51	813.157	566.822	671.235
tRNA-iMet-CAT-1-2	1117.2	1298.02	1017.99	1312.45	1791.47	993.083	399.388	493.972	416.622	1003.29	737.702	931.759	460.884	511.625	538.818	907.026	842.689	721.171	745.969	928.278	848.369	1166.21	1583.78	1443.73	1196.61	1522.95	1051.51	813.157	566.822	671.235
tRNA-iMet-CAT-1-3	1117.2	1298.02	1017.99	1312.45	1791.47	993.083	399.388	493.972	416.622	1003.29	737.702	931.759	460.884	511.625	538.818	907.026	842.689	721.171	745.969	928.278	848.369	1166.21	1583.78	1443.73	1196.61	1522.95	1051.51	813.157	566.822	671.235
tRNA-iMet-CAT-1-4	1117.2	1298.02	1017.99	1312.45	1791.47	993.083	399.388	493.972	416.622	1003.29	737.702	931.759	460.884	511.625	538.818	907.026	842.689	721.171	745.969	928.278	848.369	1166.21	1583.78	1443.73	1196.61	1522.95	1051.51	813.157	566.822	671.235
tRNA-iMet-CAT-1-5	1117.2	1298.02	1017.99	1312.45	1791.47	993.083	399.388	493.972	416.622	1003.29	737.702	931.759	460.884	511.625	538.818	907.026	842.689	721.171	745.969	928.278	848.369	1166.21	1583.78	1443.73	1196.61	1522.95	1051.51	813.157	566.822	671.235
tRNA-iMet-CAT-1-6	1117.2	1298.02	1017.99	1312.45	1791.47	993.083	399.388	493.972	416.622	1003.29	737.702	931.759	460.884	511.625	538.818	907.026	842.689	721.171	745.969	928.278	848.369	1166.21	1583.78	1443.73	1196.61	1522.95	1051.51	813.157	566.822	671.235
tRNA-iMet-CAT-1-7	1117.2	1298.02	1017.99	1312.45	1791.47	993.083	399.388	493.972	416.622	1003.29	737.702	931.759	460.884	511.625	538.818	907.026	842.689	721.171	745.969	928.278	848.369	1166.21	1583.78	1443.73	1196.61	1522.95	1051.51	813.157	566.822	671.235
