# Supplementary material for: Deciphering the RNA landscapes on mammalian cell surfaces
Source: Protein Cell. 2025 Sep 18;17(2):113–26. doi: 10.1093/procel/pwaf079 (PMC12959771; doi:10.1093/procel/pwaf079)
Supplement: pwaf079_Supplementary_Data [file pwaf079_supplementary_data.zip › Table S1.xlsx]

## Sheet:  HEK Surface RNA no tRNA
transcript_id	Rep1	Rep2	mean	gene_id	havana_gene	havana_transcript	transcript_name	gene type	gene_name
ENST00000619471.1	38416.7	38537.2	38476.9	ENSG00000278189.1	-	-	RNA5-8SN1-201	rRNA	RNA5-8SN1
ENST00000362482.1	25160.1	23487.4	24323.8	ENSG00000199352.1	-	-	RNA5S1-201	rRNA	RNA5S
ENST00000638356.1	23032.4	19491.3	21261.8	ENSG00000283907.2	OTTHUMG00000191916.1	OTTHUMT00000491116.1	ENST00000638356	lncRNA	ENSG00000283907
ENST00000362698.1	19420	19505.1	19462.5	ENSG00000199568.1	-	-	RNU5A-1-201	snRNA	RNU5A-1
ENST00000363286.1	18646.8	18658.2	18652.5	ENSG00000200156.1	-	-	RNU5B-1-201	snRNA	RNU5B-1
ENST00000385250.1	5359.2	26354	15856.6	ENSG00000284419.1	-	-	MIR663A-201	miRNA	MIR663A
ENST00000408361.1	11331.5	20231.8	15781.6	ENSG00000221288.1	-	-	MIR663B-201	miRNA	MIR663B
ENST00000618786.1	12790.9	12375.5	12583.2	ENSG00000276168.1	-	-	RN7SL1-201	misc_RNA	RN7SL1
ENST00000614492.1	6803.61	14526.3	10665	ENSG00000277437.1	-	-	ENST00000614492	miRNA	ENSG00000277437
ENST00000490232.3	10025.2	9714.18	9869.69	ENSG00000274012.1	-	-	RN7SL2-201	misc_RNA	RN7SL2
ENST00000365328.1	9213.28	9639.31	9426.3	ENSG00000202198.1	-	-	7SK.1-201	misc_RNA	7SK
ENST00000410396.1	8137.99	7642.76	7890.38	ENSG00000222328.1	-	-	RNU2-2P-201	snRNA	RNU2
ENST00000384238.1	8876.48	6897.33	7886.9	ENSG00000206965.1	-	-	RNU6-5P-201	snRNA	RNU6
ENST00000383925.1	6341.1	6572.56	6456.83	ENSG00000206652.1	-	-	RNU1-1-201	snRNA	RNU1
ENST00000387405.1	5981.91	3991.86	4986.89	ENSG00000210140.1	-	-	MT-TC-201	Mt_tRNA	MT-TC
ENST00000389680.2	5373.24	4289.59	4831.41	ENSG00000211459.2	-	-	MT-RNR1-201	Mt_rRNA	MT-RNR1
ENST00000363299.1	4782.92	4686.56	4734.74	ENSG00000200169.1	-	-	RNU5D-1-201	snRNA	RNU5D-1
ENST00000365574.1	4537.37	4242.26	4389.81	ENSG00000202444.1	-	-	RNU5E-6P-201	snRNA	RNU5E-6P
ENST00000363593.1	4131.51	3866.53	3999.02	ENSG00000200463.1	-	-	SNORD118-201	snoRNA	SNORD118
ENST00000383858.1	3246.71	3236.54	3241.62	ENSG00000206585.1	-	-	RNVU1-7-201	snRNA	RNVU1-7
ENST00000364102.1	3205.29	3096.34	3150.82	ENSG00000200972.1	-	-	RNU5A-8P-201	snRNA	RNU5A-8P
ENST00000459299.1	3069.63	3164.98	3117.3	ENSG00000239039.1	-	-	SNORD13-201	snoRNA	SNORD13
ENST00000363046.1	2756.68	3464.97	3110.82	ENSG00000277027.1	-	-	RMRP-201	ribozyme	RMRP
ENST00000387342.1	3363.55	2692.21	3027.88	ENSG00000210077.1	-	-	MT-TV-201	Mt_tRNA	MT-TV
ENST00000364228.1	2919.98	2989.3	2954.64	ENSG00000201098.1	-	-	RNY1-201	misc_RNA	RNY1
ENST00000386745.1	3170.89	2572.48	2871.68	ENSG00000209480.1	-	-	SNORD83B-201	snoRNA	SNORD83B
ENST00000651540.1	2827.86	2756.38	2792.12	ENSG00000286171.1	OTTHUMG00000193472.1	OTTHUMT00000501997.1	ENST00000651540	lncRNA	ENSG00000286171
ENST00000618664.1	2834.65	2532.16	2683.41	ENSG00000274585.1	-	-	RNU2-1-201	snRNA	RNU2-1
ENST00000616345.1	2834.65	2532.16	2683.41	ENSG00000275616.1	-	-	U2.11-201	snRNA	U2
ENST00000616535.1	2834.65	2532.16	2683.41	ENSG00000273709.1	-	-	U2.2-201	snRNA	U2
ENST00000619465.1	2834.65	2532.16	2683.41	ENSG00000274432.1	-	-	U2.5-201	snRNA	U2
ENST00000613119.1	2834.65	2532.16	2683.41	ENSG00000278048.1	-	-	U2.16-201	snRNA	U2
ENST00000613778.1	2834.65	2532.16	2683.41	ENSG00000276596.1	-	-	U2.12-201	snRNA	U2
ENST00000611544.1	2834.65	2532.16	2683.41	ENSG00000277903.1	-	-	U2.15-201	snRNA	U2
ENST00000615427.1	2834.65	2532.16	2683.41	ENSG00000274862.1	-	-	U2.9-201	snRNA	U2
ENST00000617785.1	2834.65	2532.16	2683.41	ENSG00000274062.1	-	-	U2.3-201	snRNA	U2
ENST00000620268.1	2834.65	2532.16	2683.41	ENSG00000275219.1	-	-	U2.10-201	snRNA	U2
ENST00000618602.1	2834.65	2532.16	2683.41	ENSG00000278591.1	-	-	U2.19-201	snRNA	U2
ENST00000615959.1	1385.76	3765.03	2575.39	ENSG00000275708.1	-	-	MIR3648-1-201	miRNA	MIR3648-1
ENST00000581792.1	1385.76	3765.03	2575.39	ENSG00000264462.1	-	-	MIR3648-2-201	miRNA	MIR3648-2
ENST00000362512.1	2366.47	2405.66	2386.07	ENSG00000276027.1	-	-	RNU12-201	snRNA	RNU12
ENST00000365484.1	2366.96	2265.39	2316.18	ENSG00000202354.1	-	-	RNY3-201	misc_RNA	RNY3
ENST00000387459.1	2383.72	2180.68	2282.2	ENSG00000210194.1	-	-	MT-TE-201	Mt_tRNA	MT-TE
ENST00000362507.1	2407.22	2151.33	2279.28	ENSG00000199377.1	-	-	RNU5F-1-201	snRNA	RNU5F-1
ENST00000605806.1	2349.77	2197.28	2273.53	ENSG00000270722.1	-	-	RNVU1-31-201	snRNA	RNVU1-31
ENST00000387347.2	2454.68	2027.26	2240.97	ENSG00000210082.2	-	-	MT-RNR2-201	Mt_rRNA	MT-RNR2
ENST00000365668.1	2298.76	2064.91	2181.84	ENSG00000202538.1	-	-	RNU4-2-201	snRNA	RNU4-2
ENST00000602813.1	1760.84	2017.7	1889.27	ENSG00000270103.3	OTTHUMG00000183994.1	OTTHUMT00000467710.1	ENST00000602813	lncRNA	ENSG00000270103
ENST00000364784.1	1920.38	1426.46	1673.42	ENSG00000201654.1	-	-	RNU6-7-201	snRNA	RNU6-7
ENST00000365467.1	1920.38	1426.46	1673.42	ENSG00000202337.1	-	-	RNU6-8-201	snRNA	RNU6-8
ENST00000584923.1	1482.92	1738.36	1610.64	ENSG00000263934.5	OTTHUMG00000178445.2	OTTHUMT00000442027.2	SNORD3A-201	snoRNA	SNORD3A
ENST00000365241.1	1588.59	1561.1	1574.85	ENSG00000202111.1	-	-	VTRNA1-2-201	misc_RNA	VTRNA1-2
ENST00000363925.1	1658.52	1381.48	1520	ENSG00000200795.1	-	-	RNU4-1-201	snRNA	RNU4-1
ENST00000408749.1	1632.39	1328.76	1480.58	ENSG00000221676.1	-	-	RNU6ATAC-201	snRNA	RNU6ATAC
ENST00000384674.1	1116.87	1585.83	1351.35	ENSG00000207405.1	-	-	SNORA64-201	snoRNA	SNORA64
ENST00000459579.1	1059.01	1603	1331.01	ENSG00000238917.1	-	-	SNORD10-201	snoRNA	SNORD10
ENST00000387441.1	1357.02	1212.36	1284.69	ENSG00000210176.1	-	-	MT-TH-201	Mt_tRNA	MT-TH
ENST00000387449.1	1223.66	1317	1270.33	ENSG00000210184.1	-	-	MT-TS2-201	Mt_tRNA	MT-TS2
ENST00000516507.1	1410.33	1096.05	1253.19	ENSG00000252316.1	-	-	RNY4-201	misc_RNA	RNY4
ENST00000387314.1	1252.3	1207.51	1229.9	ENSG00000210049.1	-	-	MT-TF-201	Mt_tRNA	MT-TF
ENST00000606577.1	1346.27	1007.4	1176.84	ENSG00000272296.1	-	-	SNORD96A-201	snoRNA	SNORD96A
ENST00000364451.1	1089.02	1105.03	1097.03	ENSG00000201321.1	-	-	RNA5S9-201	rRNA	RNA5S9
ENST00000387400.1	1003.86	905.839	954.85	ENSG00000210135.1	-	-	MT-TN-201	Mt_tRNA	MT-TN
ENST00000386747.1	880.793	820.803	850.798	ENSG00000209482.1	-	-	SNORD83A-201	snoRNA	SNORD83A
ENST00000384756.1	698.057	967.141	832.599	ENSG00000277194.1	-	-	SNORD22-201	snoRNA	SNORD22
ENST00000362692.1	996.728	630.975	813.851	ENSG00000199562.1	-	-	RNU6-37P-201	snRNA	RNU6-37P
ENST00000364234.1	996.728	630.975	813.851	ENSG00000201104.1	-	-	RNU6-11P-201	snRNA	RNU6-11P
ENST00000584275.1	792.693	645.589	719.141	ENSG00000265236.1	-	-	SNORD84-203	snoRNA	SNORD84
ENST00000364952.1	723.37	709.141	716.255	ENSG00000201822.1	-	-	RNA5SP149-201	rRNA_pseudogene	RNA5SP149
ENST00000363124.1	627.4	762.083	694.741	ENSG00000199994.1	-	-	RNA5SP145-201	rRNA_pseudogene	RNA5SP145
ENST00000384714.1	602.656	743.257	672.957	ENSG00000207445.1	-	-	SNORD15B-201	snoRNA	SNORD15B
ENST00000669713.1	637.632	672.723	655.178	ENSG00000227195.11	OTTHUMG00000032149.130	OTTHUMT00000511560.1	MIR663AHG-333	lncRNA	MIR663AHG
ENST00000384214.1	554.599	740.001	647.3	ENSG00000206941.1	-	-	SNORD15A-201	snoRNA	SNORD15A
ENST00000364805.1	754.395	531.41	642.903	ENSG00000201675.1	-	-	SNORD32A-201	snoRNA	SNORD32A
ENST00000387377.1	660.551	575.691	618.121	ENSG00000210112.1	-	-	MT-TM-201	Mt_tRNA	MT-TM
ENST00000363120.1	577.11	586.229	581.669	ENSG00000199990.1	-	-	VTRNA1-1-201	misc_RNA	VTRNA1-1
ENST00000408314.1	567.99	589.876	578.933	ENSG00000221241.1	-	-	SNORD88A-201	snoRNA	SNORD88A
ENST00000384423.1	479.875	659.477	569.676	ENSG00000277985.1	-	-	SNORA67-201	snoRNA	SNORA67
ENST00000390856.1	576.733	550.63	563.682	ENSG00000212158.1	-	-	SNORD66-201	snoRNA	SNORD66
ENST00000609914.5	384.649	742.02	563.335	ENSG00000227195.11	OTTHUMG00000032149.130	OTTHUMT00000473075.1	MIR663AHG-235	lncRNA	MIR663AHG
ENST00000363389.1	610.113	489.547	549.83	ENSG00000200259.1	-	-	SNORD35A-201	snoRNA	SNORD35A
ENST00000384215.1	494.134	602.312	548.223	ENSG00000277184.1	-	-	SNORA9-201	snoRNA	SNORA9
ENST00000619178.1	418.522	671.19	544.856	ENSG00000277947.1	-	-	SNORD3D-201	snoRNA	SNORD3D
ENST00000364113.1	434.341	607.211	520.776	ENSG00000200983.1	-	-	SNORA3A-201	snoRNA	SNORA3A
ENST00000364432.1	452.625	565.971	509.298	ENSG00000201302.1	-	-	SNORA65-201	snoRNA	SNORA65
ENST00000362477.1	484.666	508.169	496.418	ENSG00000199347.1	-	-	RNU5E-1-201	snRNA	RNU5E-1
ENST00000580972.1	474.466	438.102	456.284	ENSG00000264229.1	-	-	RNU4ATAC-201	snRNA	RNU4ATAC
ENST00000428514.1	525.45	381.393	453.421	ENSG00000235284.1	-	-	SNORD62A-201	snoRNA	SNORD62A
ENST00000426867.1	525.45	381.393	453.421	ENSG00000231587.1	-	-	SNORD62B-201	snoRNA	SNORD62B
ENST00000387392.1	446.39	438.012	442.201	ENSG00000210127.1	-	-	MT-TA-201	Mt_tRNA	MT-TA
ENST00000386847.1	325.633	504.414	415.024	ENSG00000209582.1	-	-	SNORA48-201	snoRNA	SNORA48
ENST00000387069.1	484.733	332.374	408.553	ENSG00000274978.1	-	-	RNU11-201	snRNA	RNU11
ENST00000601079.6	308.019	493.774	400.897	ENSG00000227195.11	OTTHUMG00000032149.130	OTTHUMT00000461917.2	MIR663AHG-223	lncRNA	MIR663AHG
ENST00000387461.2	433.627	357.272	395.45	ENSG00000210196.2	-	-	MT-TP-201	Mt_tRNA	MT-TP
ENST00000391305.1	382.012	391.019	386.515	ENSG00000212607.1	-	-	SNORA3B-201	snoRNA	SNORA3B
ENST00000387421.1	369.036	388.155	378.596	ENSG00000210156.1	-	-	MT-TK-201	Mt_tRNA	MT-TK
ENST00000516869.1	339.089	390.651	364.87	ENSG00000277209.1	-	-	RPPH1-201	ribozyme	RPPH1
ENST00000384512.1	384.355	321.022	352.688	ENSG00000207241.1	-	-	SNORD45A-201	snoRNA	SNORD45A
ENST00000384084.1	318.346	385.448	351.897	ENSG00000206811.1	-	-	SNORA10-201	snoRNA	SNORA10
ENST00000408061.1	332.793	367.279	350.036	ENSG00000220988.1	-	-	SNORD88C-201	snoRNA	SNORD88C
ENST00000363217.1	306.248	385.232	345.74	ENSG00000200087.1	-	-	SNORA73B-201	snoRNA	SNORA73B
ENST00000365645.1	340.977	346.915	343.946	ENSG00000202515.1	-	-	VTRNA1-3-201	misc_RNA	VTRNA1-3
ENST00000384792.1	298.921	356.043	327.482	ENSG00000207523.1	-	-	SNORA66-201	snoRNA	SNORA66
ENST00000384048.1	317.953	322.027	319.99	ENSG00000206775.1	-	-	SNORD37-201	snoRNA	SNORD37
ENST00000384765.1	264.591	368.773	316.682	ENSG00000207496.1	-	-	SNORA7A-201	snoRNA	SNORA7A
ENST00000384158.1	262.114	363.847	312.981	ENSG00000206885.1	-	-	SNORA75-201	snoRNA	SNORA75
ENST00000391185.2	356.027	266.39	311.209	ENSG00000274998.1	-	-	SNORA17A-201	snoRNA	SNORA17A
ENST00000458811.1	301.92	317.266	309.593	ENSG00000238923.1	-	-	RNU7-1-201	snRNA	RNU7-1
ENST00000384744.1	257.166	361.733	309.45	ENSG00000207475.1	-	-	SNORA80E-201	snoRNA	SNORA80E
ENST00000628458.1	257.859	360.9	309.38	ENSG00000280498.1	-	-	SNORA16A-202	snoRNA	SNORA16A
ENST00000610674.1	328.191	289.62	308.906	ENSG00000278771.1	-	-	RN7SL3-201	misc_RNA	RN7SL3
ENST00000387372.1	323.122	289.609	306.365	ENSG00000210107.1	-	-	MT-TQ-201	Mt_tRNA	MT-TQ
ENST00000408573.1	288.366	323.282	305.824	ENSG00000221500.1	-	-	SNORD100-201	snoRNA	SNORD100
ENST00000364043.1	270.702	324.967	297.834	ENSG00000200913.1	-	-	SNORD46-201	snoRNA	SNORD46
ENST00000384027.1	328.679	257.389	293.034	ENSG00000206754.1	-	-	SNORD101-201	snoRNA	SNORD101
ENST00000362883.1	305.333	257.248	281.291	ENSG00000199753.1	-	-	SNORD104-201	snoRNA	SNORD104
ENST00000413522.1	324.975	210.818	267.897	ENSG00000229686.1	-	-	SNORD56-201	snoRNA	SNORD56
ENST00000364938.1	237.293	291.621	264.457	ENSG00000274266.1	-	-	SNORA73A-201	snoRNA	SNORA73A
ENST00000630092.1	503.006	16.5276	259.767	ENSG00000281000.1	-	-	SNORD3D-202	snoRNA	SNORD3D
ENST00000384437.1	200.927	314.842	257.885	ENSG00000207166.1	-	-	SNORA68-201	snoRNA	SNORA68
ENST00000363660.1	285.243	229.471	257.357	ENSG00000200530.1	-	-	SNORD35B-201	snoRNA	SNORD35B
ENST00000384304.1	253.042	261.003	257.022	ENSG00000207031.1	-	-	SNORD59A-201	snoRNA	SNORD59A
ENST00000384033.1	254.522	257.331	255.927	ENSG00000206760.1	-	-	SNORA6-201	snoRNA	SNORA6
ENST00000585078.1	269.949	228.487	249.218	ENSG00000264994.1	-	-	SNORD92-201	snoRNA	SNORD92
ENST00000387409.1	236.821	251.882	244.351	ENSG00000210144.1	-	-	MT-TY-201	Mt_tRNA	MT-TY
ENST00000391002.1	200.63	284.552	242.591	ENSG00000212304.1	-	-	SNORD12-201	snoRNA	SNORD12
ENST00000387416.2	236.587	242.471	239.529	ENSG00000210151.2	-	-	MT-TS1-201	Mt_tRNA	MT-TS1
ENST00000363450.1	203.104	260.385	231.744	ENSG00000200320.1	-	-	SNORA63-201	snoRNA	SNORA63
ENST00000383895.1	217.043	245.73	231.387	ENSG00000206622.1	-	-	SNORA69-201	snoRNA	SNORA69
ENST00000410433.1	297.687	160.232	228.959	ENSG00000222365.1	-	-	SNORD12B-201	snoRNA	SNORD12B
ENST00000362803.1	213.823	230.728	222.275	ENSG00000199673.1	-	-	SNORD16-201	snoRNA	SNORD16
ENST00000363091.1	219.873	218.466	219.169	ENSG00000199961.1	-	-	SNORD1B-201	snoRNA	SNORD1B
ENST00000386347.1	229.376	204.204	216.79	ENSG00000209082.1	-	-	MT-TL1-201	Mt_tRNA	MT-TL1
ENST00000390930.1	172.409	245.076	208.743	ENSG00000212232.1	-	-	SNORD17-201	snoRNA	SNORD17
ENST00000364009.1	219.179	196.277	207.728	ENSG00000200879.1	-	-	SNORD14E-201	snoRNA	SNORD14E
ENST00000384693.1	202.906	212.138	207.522	ENSG00000277846.1	-	-	SNORD30-201	snoRNA	SNORD30
ENST00000666782.1	164.394	250.115	207.255	ENSG00000227195.11	OTTHUMG00000032149.130	OTTHUMT00000522316.1	MIR663AHG-312	lncRNA	MIR663AHG
ENST00000387382.1	195.469	202.818	199.143	ENSG00000210117.1	-	-	MT-TW-201	Mt_tRNA	MT-TW
ENST00000361624.2	209.214	186.327	197.77	ENSG00000198804.2	-	-	MT-CO1-201	protein_coding	MT-CO1
ENST00000364931.1	211.831	180.751	196.291	ENSG00000201801.1	-	-	RNU5E-4P-201	snRNA	RNU5E-4P
ENST00000554988.1	159.812	228.401	194.107	ENSG00000259001.3	OTTHUMG00000170789.2	OTTHUMT00000410370.2	ENST00000554988	lncRNA	ENSG00000259001
ENST00000408587.1	229.531	145.907	187.719	ENSG00000221514.1	-	-	SNORD111B-201	snoRNA	SNORD111B
ENST00000384416.1	173.382	190.719	182.05	ENSG00000207145.1	-	-	SNORA18-201	snoRNA	SNORA18
ENST00000408876.1	125.762	235.898	180.83	ENSG00000221803.1	-	-	SNORD23-201	snoRNA	SNORD23
ENST00000449985.6	173.236	185.399	179.317	ENSG00000179029.15	OTTHUMG00000166276.3	OTTHUMT00000388841.1	TMEM107-205	protein_coding	TMEM107
ENST00000365633.1	134.407	219.791	177.099	ENSG00000202503.1	-	-	SNORD34-201	snoRNA	SNORD34
ENST00000364315.1	158.214	192.286	175.25	ENSG00000201185.1	-	-	RNA5SP202-201	rRNA_pseudogene	RNA5SP202
ENST00000365493.1	186.561	163.814	175.188	ENSG00000202363.1	-	-	SNORA62-201	snoRNA	SNORA62
ENST00000384436.1	156.559	193.721	175.14	ENSG00000207165.1	-	-	SNORA70-201	snoRNA	SNORA70
ENST00000577887.1	148.906	200.172	174.539	ENSG00000265706.1	-	-	SNORD53B-201	snoRNA	SNORD53B
ENST00000459124.2	200.586	147.025	173.805	ENSG00000238317.2	-	-	SNORD11-201	snoRNA	SNORD11
ENST00000362761.1	197.76	146.357	172.059	ENSG00000199631.1	-	-	SNORD33-201	snoRNA	SNORD33
ENST00000383893.1	185.045	152.98	169.012	ENSG00000206620.1	-	-	SNORD45C-201	snoRNA	SNORD45C
ENST00000628590.1	116.45	218.675	167.562	ENSG00000281311.1	-	-	ENST00000628590	snoRNA	ENSG00000281311
ENST00000516404.1	140.229	192.645	166.437	ENSG00000252213.1	-	-	SNORA74D-201	snoRNA	SNORA74D
ENST00000625943.1	0.000515665	332.459	166.23	ENSG00000281859.1	-	-	SNORD38B-202	snoRNA	SNORD38B
ENST00000384762.1	154.94	172.595	163.768	ENSG00000207493.1	-	-	SNORA46-201	snoRNA	SNORA46
ENST00000408493.2	136.801	182.485	159.643	ENSG00000221420.2	-	-	SNORA81-201	snoRNA	SNORA81
ENST00000365382.1	170.254	148.712	159.483	ENSG00000202252.1	-	-	SNORD14C-201	snoRNA	SNORD14C
ENST00000606420.1	155.601	159.835	157.718	ENSG00000271798.1	-	-	SNORA51-201	snoRNA	SNORA51
ENST00000361739.1	168.484	146.262	157.373	ENSG00000198712.1	-	-	MT-CO2-201	protein_coding	MT-CO2
ENST00000365607.2	144.743	169.497	157.12	ENSG00000275043.1	-	-	SNORD25-201	snoRNA	SNORD25
ENST00000606769.1	149.853	162.433	156.143	ENSG00000272533.1	-	-	SNORA28-201	snoRNA	SNORA28
ENST00000364915.1	168.8	141.929	155.364	ENSG00000201785.1	-	-	SNORD117-201	snoRNA	SNORD117
ENST00000365659.1	163.788	145.542	154.665	ENSG00000202529.1	-	-	SNORD18B-201	snoRNA	SNORD18B
ENST00000386307.1	162.603	144.732	153.667	ENSG00000209042.1	-	-	SNORD12C-201	snoRNA	SNORD12C
ENST00000364259.1	136.475	170.389	153.432	ENSG00000201129.1	-	-	SNORA58B-201	snoRNA	SNORA58B
ENST00000386037.1	137.078	169	153.039	ENSG00000208772.1	-	-	SNORD94-201	snoRNA	SNORD94
ENST00000363664.1	145.76	153.402	149.581	ENSG00000200534.1	-	-	SNORA33-201	snoRNA	SNORA33
ENST00000384320.2	155.588	143.554	149.571	ENSG00000207047.2	-	-	SNORD51-201	snoRNA	SNORD51
ENST00000361335.1	157.146	140.31	148.728	ENSG00000212907.2	-	-	MT-ND4L-201	protein_coding	MT-ND4L
ENST00000362915.1	144.192	153.236	148.714	ENSG00000199785.1	-	-	SNORA52-201	snoRNA	SNORA52
ENST00000408189.1	144.185	147.585	145.885	ENSG00000221116.1	-	-	SNORD110-201	snoRNA	SNORD110
ENST00000362607.1	137.617	153.743	145.68	ENSG00000199477.1	-	-	SNORA31-201	snoRNA	SNORA31
ENST00000384339.1	104.918	186.36	145.639	ENSG00000207067.1	-	-	SNORA72-201	snoRNA	SNORA72
ENST00000384147.1	142.398	143.602	143	ENSG00000276788.1	-	-	SNORD26-201	snoRNA	SNORD26
ENST00000384229.1	160.422	122.506	141.464	ENSG00000277370.1	-	-	SNORD49A-201	snoRNA	SNORD49A
ENST00000439232.2	139.053	141.418	140.236	ENSG00000235408.6	OTTHUMG00000032446.2	OTTHUMT00000079173.2	SNORA71B-201	snoRNA	SNORA71B
ENST00000384096.1	127.814	140.559	134.186	ENSG00000275994.1	-	-	SNORA24-201	snoRNA	SNORA24
ENST00000384690.1	263.759	0.00151897	131.88	ENSG00000207421.1	-	-	SNORD38B-201	snoRNA	SNORD38B
ENST00000364533.1	107.657	151.121	129.389	ENSG00000201403.1	-	-	SNORD14B-201	snoRNA	SNORD14B
ENST00000364089.1	124.349	128.987	126.668	ENSG00000200959.1	-	-	SNORA74A-201	snoRNA	SNORA74A
ENST00000387460.2	131.567	119.564	125.566	ENSG00000210195.2	-	-	MT-TT-201	Mt_tRNA	MT-TT
ENST00000384567.1	114.409	133.654	124.031	ENSG00000207297.1	-	-	SNORD7-201	snoRNA	SNORD7
ENST00000384769.1	106.97	137.824	122.397	ENSG00000207500.1	-	-	SNORD102-201	snoRNA	SNORD102
ENST00000579879.1	112.036	130.88	121.458	ENSG00000264549.1	-	-	SNORD95-201	snoRNA	SNORD95
ENST00000583861.1	100.837	140.303	120.57	ENSG00000263764.1	-	-	SNORD43-201	snoRNA	SNORD43
ENST00000363753.1	130.387	110.682	120.534	ENSG00000200623.1	-	-	SNORD18A-201	snoRNA	SNORD18A
ENST00000362079.2	125.703	111.721	118.712	ENSG00000198938.2	-	-	MT-CO3-201	protein_coding	MT-CO3
ENST00000365161.1	105.439	123.296	114.368	ENSG00000202031.1	-	-	SNORD38A-201	snoRNA	SNORD38A
ENST00000362874.1	119.907	106.043	112.975	ENSG00000199744.1	-	-	SNORD36A-201	snoRNA	SNORD36A
ENST00000363524.1	115.609	109.343	112.476	ENSG00000200394.1	-	-	SNORA38B-201	snoRNA	SNORA38B
ENST00000387429.1	112.339	112.33	112.335	ENSG00000210164.1	-	-	MT-TG-201	Mt_tRNA	MT-TG
ENST00000607707.1	123.259	99.3786	111.319	ENSG00000271852.1	-	-	SNORD11B-201	snoRNA	SNORD11B
ENST00000459187.1	104.089	117.266	110.677	ENSG00000238622.1	-	-	SNORD97-201	snoRNA	SNORD97
ENST00000459083.1	98.2118	122.771	110.491	ENSG00000238597.1	-	-	SNORD4B-201	snoRNA	SNORD4B
ENST00000459342.1	99.9932	118.297	109.145	ENSG00000239195.1	-	-	SNORD5-201	snoRNA	SNORD5
ENST00000362545.1	111.593	103.902	107.748	ENSG00000199415.1	-	-	RNA5SP370-201	rRNA_pseudogene	RNA5SP370
ENST00000384583.1	94.2171	110.03	102.124	ENSG00000207313.1	-	-	SNORA2B-201	snoRNA	SNORA2B
ENST00000362653.1	113.119	86.4565	99.7878	ENSG00000199523.1	-	-	RNA5SP226-201	rRNA_pseudogene	RNA5SP226
ENST00000384584.1	95.0368	100.865	97.9509	ENSG00000273544.1	-	-	SNORA44-201	snoRNA	SNORA44
ENST00000459229.1	90.2821	105.521	97.9016	ENSG00000239183.1	-	-	SNORA84-201	snoRNA	SNORA84
ENST00000630429.1	0.0560746	193.312	96.684	ENSG00000281808.1	-	-	ENST00000630429	snoRNA	ENSG00000281808
ENST00000365050.1	100.435	90.9492	95.6921	ENSG00000201920.1	-	-	RNA5SP442-201	rRNA_pseudogene	RNA5SP442
ENST00000415386.2	92.5039	97.383	94.9434	ENSG00000233421.5	OTTHUMG00000002488.1	OTTHUMT00000007045.1	LINC01783-201	lncRNA	LINC01783
ENST00000357790.5	90.8234	95.6462	93.2348	ENSG00000137818.12	OTTHUMG00000172087.3	OTTHUMT00000345441.2	RPLP1-202	protein_coding	RPLP1
ENST00000625482.2	75.5795	110.219	92.8992	ENSG00000280494.2	-	-	ENST00000625482	miRNA	ENSG00000280494
ENST00000363981.1	93.8623	90.5569	92.2096	ENSG00000275996.1	-	-	SNORD27-201	snoRNA	SNORD27
ENST00000387365.1	89.2779	92.2954	90.7866	ENSG00000210100.1	-	-	MT-TI-201	Mt_tRNA	MT-TI
ENST00000579969.1	109.198	71.7596	90.4788	ENSG00000265145.1	-	-	SNORD53-201	snoRNA	SNORD53
ENST00000384675.1	93.1796	87.1313	90.1555	ENSG00000207406.1	-	-	SNORA41-201	snoRNA	SNORA41
ENST00000517242.1	83.1486	96.1972	89.6729	ENSG00000253051.1	-	-	SNORA31B-201	snoRNA	SNORA31B
ENST00000626886.1	82.7247	95.8528	89.2887	ENSG00000280496.1	-	-	SNORA17B-202	snoRNA	SNORA17B
ENST00000391196.1	93.4291	83.5017	88.4654	ENSG00000212498.1	-	-	SNORD86-201	snoRNA	SNORD86
ENST00000362704.1	75.5427	100.375	87.9588	ENSG00000199574.1	-	-	SNORD18C-201	snoRNA	SNORD18C
ENST00000364953.1	82.4227	92.5868	87.5048	ENSG00000201823.1	-	-	SNORD48-201	snoRNA	SNORD48
ENST00000418539.2	87.9143	79.0974	83.5058	ENSG00000236824.2	OTTHUMG00000151778.2	OTTHUMT00000323892.2	BCYRN1-201	scRNA	BCYRN1
ENST00000369158.2	72.8902	93.4947	83.1924	ENSG00000203811.2	OTTHUMG00000012190.1	OTTHUMT00000033697.1	H3C14-201	protein_coding	H3C14
ENST00000387419.1	80.8838	78.007	79.4454	ENSG00000210154.1	-	-	MT-TD-201	Mt_tRNA	MT-TD
ENST00000362610.1	76.3246	81.3844	78.8545	ENSG00000199480.1	-	-	RNA5SP389-201	rRNA_pseudogene	RNA5SP389
ENST00000362969.1	77.1373	79.5223	78.3298	ENSG00000199839.1	-	-	RNA5SP150-201	rRNA	RNA5SP150
ENST00000392514.9	78.2659	78.155	78.2104	ENSG00000089157.16	OTTHUMG00000169317.10	OTTHUMT00000403450.3	RPLP0-203	protein_coding	RPLP0
ENST00000384706.1	96.922	59.2536	78.0878	ENSG00000274544.1	-	-	SNORD28-201	snoRNA	SNORD28
ENST00000361390.2	84.1426	70.981	77.5618	ENSG00000198888.2	-	-	MT-ND1-201	protein_coding	MT-ND1
ENST00000361899.2	86.5419	67.0234	76.7827	ENSG00000198899.2	-	-	MT-ATP6-201	protein_coding	MT-ATP6
ENST00000387439.1	82.3934	69.0794	75.7364	ENSG00000210174.1	-	-	MT-TR-201	Mt_tRNA	MT-TR
ENST00000383906.1	55.7003	95.6004	75.6504	ENSG00000206633.1	-	-	SNORA80B-201	snoRNA	SNORA80B
ENST00000408564.2	61.7063	88.3317	75.019	ENSG00000221491.2	-	-	SNORA2C-201	snoRNA	SNORA2C
ENST00000390833.1	70.3995	79.0024	74.701	ENSG00000212135.1	-	-	SNORD67-201	snoRNA	SNORD67
ENST00000384662.1	59.0682	89.873	74.4706	ENSG00000207392.1	-	-	SNORA20-201	snoRNA	SNORA20
ENST00000361381.2	79.2929	67.1202	73.2065	ENSG00000198886.2	-	-	MT-ND4-201	protein_coding	MT-ND4
ENST00000361851.1	78.4134	65.1656	71.7895	ENSG00000228253.1	-	-	MT-ATP8-201	protein_coding	MT-ATP8
ENST00000365128.1	68.8429	73.1661	71.0045	ENSG00000201998.1	-	-	SNORA23-201	snoRNA	SNORA23
ENST00000384581.1	61.4637	80.5286	70.9962	ENSG00000278274.1	-	-	SNORA61-201	snoRNA	SNORA61
ENST00000384028.1	69.7731	71.7311	70.7521	ENSG00000206755.1	-	-	SNORA30-201	snoRNA	SNORA30
ENST00000505219.1	67.5737	71.5555	69.5646	ENSG00000249020.1	-	-	SNORA58-201	snoRNA	SNORA58
ENST00000383903.1	95.0549	43.2643	69.1596	ENSG00000206630.1	-	-	SNORD60-201	snoRNA	SNORD60
ENST00000578179.1	57.2663	80.9053	69.0858	ENSG00000264346.1	-	-	SNORA77B-201	snoRNA	SNORA77B
ENST00000459163.1	49.3379	88.4383	68.8881	ENSG00000238942.1	-	-	SNORD2-201	snoRNA	SNORD2
ENST00000584302.1	65.9206	71.2859	68.6033	ENSG00000263776.1	-	-	SNORA4-201	snoRNA	SNORA4
ENST00000384281.1	55.6428	79.8987	67.7708	ENSG00000207008.1	-	-	SNORA54-201	snoRNA	SNORA54
ENST00000384452.1	61.737	72.5937	67.1654	ENSG00000207181.1	-	-	SNORA14B-201	snoRNA	SNORA14B
ENST00000384221.1	53.3458	80.3176	66.8317	ENSG00000206948.1	-	-	SNORA36A-201	snoRNA	SNORA36A
ENST00000391150.1	51.183	82.2658	66.7244	ENSG00000212452.1	-	-	SNORD69-201	snoRNA	SNORD69
ENST00000383885.1	58.9488	69.2603	64.1046	ENSG00000206612.1	-	-	SNORA2A-201	snoRNA	SNORA2A
ENST00000361789.2	69.279	58.5267	63.9029	ENSG00000198727.2	-	-	MT-CYB-201	protein_coding	MT-CYB
ENST00000622285.1	65.2738	62.1958	63.7348	ENSG00000274210.1	-	-	RNVU1-27-201	snRNA	RNVU1-27
ENST00000365530.1	57.1127	70.0202	63.5665	ENSG00000202400.1	-	-	SNORD82-201	snoRNA	SNORD82
ENST00000592588.7	60.267	65.7653	63.0162	ENSG00000115268.10	OTTHUMG00000140099.11	OTTHUMT00000449609.6	RPS15-209	protein_coding	RPS15
ENST00000616691.1	65.0405	60.9303	62.9854	ENSG00000251562.10	OTTHUMG00000166322.5	OTTHUMT00000473548.1	MALAT1-209	lncRNA	MALAT1
ENST00000245458.11	61.9372	61.6754	61.8063	ENSG00000213741.11	OTTHUMG00000140272.6	OTTHUMT00000276809.2	RPS29-201	protein_coding	RPS29
ENST00000581525.1	73.954	49.3391	61.6465	ENSG00000264294.1	-	-	SNORD55-201	snoRNA	SNORD55
ENST00000607355.3	58.7656	63.5067	61.1362	ENSG00000288859.1	OTTHUMG00000012097.1	OTTHUMT00000033457.1	H2AC19-201	protein_coding	H2AC19
ENST00000516903.1	48.2474	72.9774	60.6124	ENSG00000252712.1	-	-	SCARNA14-201	scaRNA	SCARNA14
ENST00000363946.1	62.3727	58.7481	60.5604	ENSG00000200816.1	-	-	SNORA38-201	snoRNA	SNORA38
ENST00000384072.1	57.1262	63.705	60.4156	ENSG00000206799.1	-	-	SNORA32-201	snoRNA	SNORA32
ENST00000362423.1	64.1175	56.516	60.3167	ENSG00000199293.1	-	-	SNORA21-201	snoRNA	SNORA21
ENST00000383966.1	58.0273	59.5425	58.7849	ENSG00000206693.1	-	-	SNORA56-201	snoRNA	SNORA56
ENST00000621411.3	57.8439	59.5463	58.6951	ENSG00000286522.2	OTTHUMG00000014415.4	OTTHUMT00000040077.4	H3C2-201	protein_coding	H3C2
ENST00000606526.1	58.2039	57.9497	58.0768	ENSG00000272034.1	-	-	SNORD14A-201	snoRNA	SNORD14A
ENST00000391145.1	71.0117	44.9007	57.9562	ENSG00000212447.1	-	-	SNORD90-201	snoRNA	SNORD90
ENST00000384262.1	37.9516	77.7993	57.8755	ENSG00000206989.1	-	-	SNORD63-201	snoRNA	SNORD63
ENST00000364902.1	53.6728	61.847	57.7599	ENSG00000201772.1	-	-	SNORA5C-201	snoRNA	SNORA5C
ENST00000309311.7	58.1525	56.2703	57.2114	ENSG00000167658.16	OTTHUMG00000181790.3	OTTHUMT00000457615.3	EEF2-201	protein_coding	EEF2
ENST00000361453.3	62.3757	50	56.1878	ENSG00000198763.3	-	-	MT-ND2-201	protein_coding	MT-ND2
ENST00000458893.1	63.3216	48.9067	56.1142	ENSG00000238423.1	-	-	SNORD42B-201	snoRNA	SNORD42B
ENST00000625402.1	57.2053	53.2859	55.2456	ENSG00000281394.1	-	-	SCARNA4-202	scaRNA	SCARNA4
ENST00000383953.1	49.0691	61.127	55.0981	ENSG00000206680.1	-	-	SNORD21-201	snoRNA	SNORD21
ENST00000577988.2	51.798	57.8532	54.8256	ENSG00000265185.6	OTTHUMG00000178499.2	OTTHUMT00000441859.3	SNORD3B-1-201	snoRNA	SNORD3B-1
ENST00000365541.1	44.8735	64.6491	54.7613	ENSG00000202411.1	-	-	RNA5SP259-201	rRNA_pseudogene	RNA5SP259
ENST00000458770.1	56.1643	52.5662	54.3653	ENSG00000238531.1	-	-	SNORD105B-201	snoRNA	SNORD105B
ENST00000222247.10	53.6457	54.1086	53.8772	ENSG00000105640.13	OTTHUMG00000183445.3	OTTHUMT00000466679.2	RPL18A-201	protein_coding	RPL18A
ENST00000384550.1	54.9516	52.5576	53.7546	ENSG00000207280.1	-	-	SNORD20-201	snoRNA	SNORD20
ENST00000516733.1	50.2284	56.9678	53.5981	ENSG00000252542.1	-	-	SNORD36C-201	snoRNA	SNORD36C
ENST00000363484.1	48.542	58.6471	53.5945	ENSG00000200354.1	-	-	SNORA71D-201	snoRNA	SNORA71D
ENST00000390994.1	60.0786	45.8902	52.9844	ENSG00000212296.1	-	-	SNORD72-201	snoRNA	SNORD72
ENST00000364617.1	41.0223	64.9454	52.9838	ENSG00000201487.1	-	-	SNORD45B-201	snoRNA	SNORD45B
ENST00000364968.1	62.902	42.7809	52.8415	ENSG00000278261.1	-	-	SNORD1A-201	snoRNA	SNORD1A
ENST00000384574.1	38.6581	66.5737	52.6159	ENSG00000207304.1	-	-	SNORA8-201	snoRNA	SNORA8
ENST00000365444.1	51.4798	52.6155	52.0476	ENSG00000202314.1	-	-	SNORD6-201	snoRNA	SNORD6
ENST00000364884.1	43.9036	60.1193	52.0115	ENSG00000201754.1	-	-	SNORD52-201	snoRNA	SNORD52
ENST00000648437.1	50.0558	51.0086	50.5322	ENSG00000124614.17	OTTHUMG00000014546.3	OTTHUMT00000040230.2	RPS10-209	protein_coding	RPS10
ENST00000629536.1	38.8333	62.0308	50.432	ENSG00000281910.1	-	-	SNORA50A-202	snoRNA	SNORA50A
ENST00000581803.1	53.3613	47.4027	50.382	ENSG00000266124.1	-	-	MIR5587-201	miRNA	MIR5587
ENST00000215754.8	47.0852	53.1185	50.1018	ENSG00000240972.2	OTTHUMG00000150773.3	OTTHUMT00000320009.2	MIF-201	protein_coding	MIF
ENST00000383907.1	37.1258	62.232	49.6789	ENSG00000206634.1	-	-	SNORA22-201	snoRNA	SNORA22
ENST00000387456.1	48.8184	49.8099	49.3141	ENSG00000210191.1	-	-	MT-TL2-201	Mt_tRNA	MT-TL2
ENST00000343262.9	40.4766	56.2004	48.3385	ENSG00000140988.16	OTTHUMG00000128708.6	OTTHUMT00000250613.3	RPS2-201	protein_coding	RPS2
ENST00000384111.1	47.4103	48.5042	47.9573	ENSG00000206838.1	-	-	SNORA5A-201	snoRNA	SNORA5A
ENST00000619225.1	45.0985	50.481	47.7897	ENSG00000274452.1	-	-	U2.6-201	snRNA	U2

## Sheet: HEK Surface tRNA
name	AMOUR-rep1	AMOUR-rep2
Homo_sapiens_tRNA-Asp-GTC-2-1	23010	22280
Homo_sapiens_tRNA-Asp-GTC-2-10	23010	22280
Homo_sapiens_tRNA-Asp-GTC-2-11	23010	22280
Homo_sapiens_tRNA-Asp-GTC-2-2	23010	22280
Homo_sapiens_tRNA-Asp-GTC-2-3	23010	22280
Homo_sapiens_tRNA-Asp-GTC-2-4	23010	22280
Homo_sapiens_tRNA-Asp-GTC-2-5	23010	22280
Homo_sapiens_tRNA-Asp-GTC-2-6	23010	22280
Homo_sapiens_tRNA-Asp-GTC-2-7	23010	22280
Homo_sapiens_tRNA-Asp-GTC-2-8	23010	22280
Homo_sapiens_tRNA-Asp-GTC-2-9	23010	22280
Homo_sapiens_tRNA-Asp-GTC-3-1	21713.7	20200.5
Homo_sapiens_tRNA-Glu-CTC-1-1	20597.1	22370.8
Homo_sapiens_tRNA-Glu-CTC-1-2	20597.1	22370.8
Homo_sapiens_tRNA-Glu-CTC-1-3	20597.1	22370.8
Homo_sapiens_tRNA-Glu-CTC-1-4	20597.1	22370.8
Homo_sapiens_tRNA-Glu-CTC-1-5	20597.1	22370.8
Homo_sapiens_tRNA-Glu-CTC-1-6	20597.1	22370.8
Homo_sapiens_tRNA-Glu-CTC-1-7	20597.1	22370.8
Homo_sapiens_tRNA-Gly-GCC-1-1	11665.5	12694.6
Homo_sapiens_tRNA-Gly-GCC-1-2	11665.5	12694.6
Homo_sapiens_tRNA-Gly-GCC-1-3	11665.5	12694.6
Homo_sapiens_tRNA-Gly-GCC-1-4	11665.5	12694.6
Homo_sapiens_tRNA-Gly-GCC-1-5	11665.5	12694.6
Homo_sapiens_tRNA-Asp-GTC-1-1	10298.6	9224.92
Homo_sapiens_tRNA-Glu-TTC-2-1	8874.25	11341.1
Homo_sapiens_tRNA-Glu-TTC-2-2	8874.25	11341.1
Homo_sapiens_tRNA-Gly-TCC-1-1	7560	6894.42
Homo_sapiens_tRNA-Gly-CCC-1-1	7557.46	7930.14
Homo_sapiens_tRNA-Gly-CCC-1-2	7557.46	7930.14
Homo_sapiens_tRNA-SeC-TCA-1-1	7441.27	5781.16
Homo_sapiens_tRNA-Lys-CTT-1-1	6580.29	7092.66
Homo_sapiens_tRNA-Lys-CTT-1-2	6580.29	7092.66
Homo_sapiens_tRNA-Ala-AGC-4-1	6552.28	4078.78
Homo_sapiens_tRNA-Ala-TGC-5-1	6527.92	6305.08
Homo_sapiens_tRNA-Thr-TGT-4-1	6190.83	5575.69
Homo_sapiens_tRNA-Leu-TAG-3-1	6056.87	5174.5
Homo_sapiens_tRNA-Val-CAC-14-1	5906.68	4442.28
Homo_sapiens_tRNA-Gly-CCC-2-1	5344.56	6952.11
Homo_sapiens_tRNA-Gly-CCC-2-2	5344.56	6952.11
Homo_sapiens_tRNA-Glu-TTC-4-1	5131.22	5947.09
Homo_sapiens_tRNA-Glu-TTC-4-2	5131.22	5947.09
Homo_sapiens_tRNA-Val-AAC-2-1	5093	5775.75
Homo_sapiens_tRNA-Lys-CTT-2-1	4917.68	4751.23
Homo_sapiens_tRNA-Lys-CTT-2-2	4917.68	4751.23
Homo_sapiens_tRNA-Lys-CTT-2-3	4917.68	4751.23
Homo_sapiens_tRNA-Lys-CTT-2-4	4917.68	4751.23
Homo_sapiens_tRNA-Lys-CTT-2-5	4917.68	4751.23
Homo_sapiens_tRNA-Gly-GCC-2-1	4644.77	6547.98
Homo_sapiens_tRNA-Gly-GCC-2-2	4644.77	6547.98
Homo_sapiens_tRNA-Gly-GCC-2-3	4644.77	6547.98
Homo_sapiens_tRNA-Gly-GCC-2-4	4644.77	6547.98
Homo_sapiens_tRNA-Gly-GCC-2-5	4644.77	6547.98
Homo_sapiens_tRNA-Gly-GCC-2-6	4644.77	6547.98
Homo_sapiens_tRNA-Asn-GTT-24-1	4421.31	3119.15
Homo_sapiens_tRNA-Ala-CGC-2-1	4419.14	3053.8
Homo_sapiens_tRNA-Gly-TCC-2-1	4219.09	3903.8
Homo_sapiens_tRNA-Gly-TCC-2-2	4219.09	3903.8
Homo_sapiens_tRNA-Gly-TCC-2-3	4219.09	3903.8
Homo_sapiens_tRNA-Gly-TCC-2-4	4219.09	3903.8
Homo_sapiens_tRNA-Gly-TCC-2-5	4219.09	3903.8
Homo_sapiens_tRNA-Gly-TCC-2-6	4219.09	3903.8
Homo_sapiens_tRNA-Gly-TCC-3-1	3894.54	4040.77
Homo_sapiens_tRNA-Tyr-GTA-2-1	3838.85	3024.99
Homo_sapiens_tRNA-Glu-TTC-1-1	3755.01	3621.96
Homo_sapiens_tRNA-Glu-TTC-1-2	3755.01	3621.96
Homo_sapiens_tRNA-Arg-CCT-4-1	3638.29	3589.48
Homo_sapiens_tRNA-Gln-CTG-2-1	3519.55	2917.62
Homo_sapiens_tRNA-Val-TAC-1-1	3493.59	2995.44
Homo_sapiens_tRNA-Val-TAC-1-2	3493.59	2995.44
Homo_sapiens_tRNA-Val-CAC-3-1	3210.82	4483.86
Homo_sapiens_tRNA-Ala-CGC-4-1	3054.28	2685.16
Homo_sapiens_tRNA-Leu-CAG-2-1	3019.46	2257.72
Homo_sapiens_tRNA-Leu-CAG-2-2	3019.46	2257.72
Homo_sapiens_tRNA-Leu-TAG-1-1	2978	2675.46
Homo_sapiens_tRNA-Ala-AGC-1-1	2960.22	3060.14
Homo_sapiens_tRNA-Leu-CAA-1-2	2717.54	2605.86
Homo_sapiens_tRNA-Val-AAC-3-1	2664.32	6425.17
Homo_sapiens_tRNA-Met-CAT-3-1	2648.92	2001.47
Homo_sapiens_tRNA-Met-CAT-3-2	2648.92	2001.47
Homo_sapiens_tRNA-Asn-GTT-2-1	2591.16	2227.74
Homo_sapiens_tRNA-Asn-GTT-2-2	2591.16	2227.74
Homo_sapiens_tRNA-Asn-GTT-2-3	2591.16	2227.74
Homo_sapiens_tRNA-Asn-GTT-2-4	2591.16	2227.74
Homo_sapiens_tRNA-Asn-GTT-2-5	2591.16	2227.74
Homo_sapiens_tRNA-Asn-GTT-2-6	2591.16	2227.74
Homo_sapiens_tRNA-Asn-GTT-2-7	2591.16	2227.74
Homo_sapiens_tRNA-Asn-GTT-2-8	2591.16	2227.74
Homo_sapiens_tRNA-Leu-AAG-1-1	2581.36	2110.45
Homo_sapiens_tRNA-Leu-AAG-1-2	2581.36	2110.45
Homo_sapiens_tRNA-Leu-AAG-1-3	2581.36	2110.45
Homo_sapiens_tRNA-Arg-TCG-1-1	2516.71	1565.5
Homo_sapiens_tRNA-Leu-CAA-1-1	2422.21	1807.01
Homo_sapiens_tRNA-Leu-TAA-4-1	2284.63	2260.18
Homo_sapiens_tRNA-Arg-ACG-2-1	2268.3	1666.98
Homo_sapiens_tRNA-Arg-ACG-2-2	2268.3	1666.98
Homo_sapiens_tRNA-Arg-ACG-2-3	2268.3	1666.98
Homo_sapiens_tRNA-Arg-ACG-2-4	2268.3	1666.98
Homo_sapiens_tRNA-Asn-GTT-3-1	2230.92	2001.68
Homo_sapiens_tRNA-Tyr-GTA-5-5	2218.53	1674.88
Homo_sapiens_tRNA-Val-AAC-6-1	2183.5	1941.61
Homo_sapiens_tRNA-Ala-TGC-6-1	2021.76	2004.92
Homo_sapiens_tRNA-Lys-TTT-3-1	1958.26	2224.05
Homo_sapiens_tRNA-Lys-TTT-3-2	1958.26	2224.05
Homo_sapiens_tRNA-Lys-TTT-3-3	1958.26	2224.05
Homo_sapiens_tRNA-Lys-TTT-3-4	1958.26	2224.05
Homo_sapiens_tRNA-Lys-TTT-3-5	1958.26	2224.05
Homo_sapiens_tRNA-Thr-AGT-3-1	1951.84	1758.84
Homo_sapiens_tRNA-Ser-GCT-4-1	1920.57	1465.45
Homo_sapiens_tRNA-Ser-GCT-4-2	1920.57	1465.45
Homo_sapiens_tRNA-Ser-GCT-4-3	1920.57	1465.45
Homo_sapiens_tRNA-Ser-GCT-3-1	1898.46	1912.64
Homo_sapiens_tRNA-Asn-GTT-1-1	1879.09	1558.97
Homo_sapiens_tRNA-Tyr-GTA-5-1	1808.75	1866.03
Homo_sapiens_tRNA-Phe-GAA-2-1	1805.97	1525.71
Homo_sapiens_tRNA-Ser-GCT-5-1	1787.53	1375.18
Homo_sapiens_tRNA-Lys-TTT-6-1	1750.54	1844.81
Homo_sapiens_tRNA-Lys-CTT-4-1	1739.31	1881.52
Homo_sapiens_tRNA-Val-CAC-1-1	1720.98	1691.91
Homo_sapiens_tRNA-Val-CAC-1-2	1720.98	1691.91
Homo_sapiens_tRNA-Val-CAC-1-3	1720.98	1691.91
Homo_sapiens_tRNA-Val-CAC-1-4	1720.98	1691.91
Homo_sapiens_tRNA-Val-CAC-1-5	1720.98	1691.91
Homo_sapiens_tRNA-Val-CAC-1-6	1720.98	1691.91
Homo_sapiens_tRNA-Val-CAC-1-7	1720.98	1691.91
Homo_sapiens_tRNA-Val-CAC-5-1	1720.98	1691.91
Homo_sapiens_tRNA-Leu-TAG-2-1	1678.29	1793
Homo_sapiens_tRNA-Ile-TAT-2-3	1677.76	1711.45
Homo_sapiens_tRNA-Val-CAC-2-1	1655.24	3895.21
Homo_sapiens_tRNA-Ala-CGC-1-1	1586.4	1366.62
Homo_sapiens_tRNA-Arg-TCT-1-1	1567.98	1227.57
Homo_sapiens_tRNA-Lys-TTT-7-1	1552.33	823.945
Homo_sapiens_tRNA-Ser-TGA-1-1	1551.41	1464.17
Homo_sapiens_tRNA-Tyr-GTA-5-4	1533.88	960.595
Homo_sapiens_tRNA-Leu-CAA-2-1	1524.58	1262.83
Homo_sapiens_tRNA-Ser-TGA-2-1	1449.46	1541.82
Homo_sapiens_tRNA-Ile-TAT-2-1	1407.68	1113.03
Homo_sapiens_tRNA-Val-TAC-2-1	1405.96	1548.21
Homo_sapiens_tRNA-Val-TAC-3-1	1394.47	1400.71
Homo_sapiens_tRNA-Met-CAT-6-1	1376.38	1443.94
Homo_sapiens_tRNA-Leu-AAG-2-1	1348.78	1219.19
Homo_sapiens_tRNA-Leu-AAG-2-2	1348.78	1219.19
Homo_sapiens_tRNA-Leu-AAG-2-3	1348.78	1219.19
Homo_sapiens_tRNA-Leu-AAG-2-4	1348.78	1219.19
Homo_sapiens_tRNA-Arg-ACG-1-1	1343.19	949.546
Homo_sapiens_tRNA-Arg-ACG-1-2	1343.19	949.546
Homo_sapiens_tRNA-Arg-ACG-1-3	1343.19	949.546
Homo_sapiens_tRNA-Arg-CCG-2-1	1341.85	1091.73
Homo_sapiens_tRNA-Tyr-GTA-4-1	1340.51	986.471
Homo_sapiens_tRNA-Ser-CGA-3-1	1275.13	1297.78
Homo_sapiens_tRNA-Ala-TGC-4-1	1258.83	1236.57
Homo_sapiens_tRNA-Pro-TGG-1-1	1254.3	999.632
Homo_sapiens_tRNA-Leu-TAA-1-1	1246.16	845.535
Homo_sapiens_tRNA-Ile-AAT-5-1	1242.57	1072.76
Homo_sapiens_tRNA-Ile-AAT-5-2	1242.57	1072.76
Homo_sapiens_tRNA-Ile-AAT-5-3	1242.57	1072.76
Homo_sapiens_tRNA-Ile-AAT-5-4	1242.57	1072.76
Homo_sapiens_tRNA-Ile-AAT-5-5	1242.57	1072.76
Homo_sapiens_tRNA-Ala-TGC-3-1	1169.06	1121.36
Homo_sapiens_tRNA-Ala-TGC-3-2	1169.06	1121.36
Homo_sapiens_tRNA-Gln-CTG-6-1	1156.82	873.361
Homo_sapiens_tRNA-Gln-TTG-1-1	1152.42	1138.21
Homo_sapiens_tRNA-Val-AAC-5-1	1132.57	597.36
Homo_sapiens_tRNA-Thr-CGT-4-1	1132.19	1465.1
Homo_sapiens_tRNA-Lys-TTT-4-1	1129.54	841.232
Homo_sapiens_tRNA-Ser-GCT-2-1	1120.38	1017.53
Homo_sapiens_tRNA-Pro-CGG-1-1	1115.43	855.134
Homo_sapiens_tRNA-Pro-CGG-1-2	1115.43	855.134
Homo_sapiens_tRNA-Pro-CGG-1-3	1115.43	855.134
Homo_sapiens_tRNA-Trp-CCA-2-1	1096.24	970.049
Homo_sapiens_tRNA-Ala-TGC-1-1	1093.75	874.054
Homo_sapiens_tRNA-Met-CAT-1-1	1070.52	853.433
Homo_sapiens_tRNA-Ser-TGA-4-1	1058.93	765.626
Homo_sapiens_tRNA-Arg-CCT-3-1	1018.72	983.418
Homo_sapiens_tRNA-Asn-GTT-9-1	1018.7	784.819
Homo_sapiens_tRNA-Ala-AGC-2-1	980.731	1001.06
Homo_sapiens_tRNA-Ala-AGC-2-2	980.731	1001.06
Homo_sapiens_tRNA-Ala-AGC-7-1	980.731	1001.06
Homo_sapiens_tRNA-Ile-AAT-4-1	974.091	688.47
Homo_sapiens_tRNA-Leu-CAA-3-1	951.389	742.923
Homo_sapiens_tRNA-Ala-TGC-2-1	942.962	617.206
Homo_sapiens_tRNA-Ala-AGC-24-1	893.792	575.341
Homo_sapiens_tRNA-Tyr-GTA-5-3	873.271	713.72
Homo_sapiens_tRNA-Gln-CTG-1-1	858.854	870.798
Homo_sapiens_tRNA-Gln-CTG-1-2	858.854	870.798
Homo_sapiens_tRNA-Gln-CTG-1-3	858.854	870.798
Homo_sapiens_tRNA-Gln-CTG-1-4	858.854	870.798
Homo_sapiens_tRNA-Gln-CTG-1-5	858.854	870.798
Homo_sapiens_tRNA-Arg-CCG-1-1	847.004	720.93
Homo_sapiens_tRNA-Arg-CCG-1-2	847.004	720.93
Homo_sapiens_tRNA-Arg-CCG-1-3	847.004	720.93
Homo_sapiens_tRNA-Ala-CGC-3-1	835.661	443.193
Homo_sapiens_tRNA-Pro-CGG-2-1	817.499	808.776
Homo_sapiens_tRNA-His-GTG-1-1	805.709	989.562
Homo_sapiens_tRNA-His-GTG-1-2	805.709	989.562
Homo_sapiens_tRNA-His-GTG-1-3	805.709	989.562
Homo_sapiens_tRNA-His-GTG-1-4	805.709	989.562
Homo_sapiens_tRNA-His-GTG-1-5	805.709	989.562
Homo_sapiens_tRNA-His-GTG-1-6	805.709	989.562
Homo_sapiens_tRNA-His-GTG-1-7	805.709	989.562
Homo_sapiens_tRNA-His-GTG-1-8	805.709	989.562
Homo_sapiens_tRNA-His-GTG-1-9	805.709	989.562
Homo_sapiens_tRNA-Gln-TTG-3-1	768.283	708.456
Homo_sapiens_tRNA-Gln-TTG-3-2	768.283	708.456
Homo_sapiens_tRNA-Gln-TTG-3-3	768.283	708.456
Homo_sapiens_tRNA-Tyr-GTA-6-1	763.211	522.576
Homo_sapiens_tRNA-Gln-CTG-5-1	761.976	625.399
Homo_sapiens_tRNA-Pro-TGG-2-1	759.365	597.044
Homo_sapiens_tRNA-Ala-AGC-9-1	710.391	494.367
Homo_sapiens_tRNA-Ala-AGC-9-2	710.391	494.367
Homo_sapiens_tRNA-Leu-TAA-3-1	685.389	243.904
Homo_sapiens_tRNA-Ala-AGC-6-1	678.949	485.401
Homo_sapiens_tRNA-Thr-AGT-1-1	675.073	498.885
Homo_sapiens_tRNA-Thr-AGT-1-2	675.073	498.885
Homo_sapiens_tRNA-Thr-AGT-1-3	675.073	498.885
Homo_sapiens_tRNA-iMet-CAT-1-1	668.04	595.838
Homo_sapiens_tRNA-iMet-CAT-1-2	668.04	595.838
Homo_sapiens_tRNA-iMet-CAT-1-3	668.04	595.838
Homo_sapiens_tRNA-iMet-CAT-1-4	668.04	595.838
Homo_sapiens_tRNA-iMet-CAT-1-5	668.04	595.838
Homo_sapiens_tRNA-iMet-CAT-1-6	668.04	595.838
Homo_sapiens_tRNA-iMet-CAT-1-7	668.04	595.838
Homo_sapiens_tRNA-iMet-CAT-1-8	668.04	595.838
Homo_sapiens_tRNA-Met-CAT-2-1	652.085	411.568
Homo_sapiens_tRNA-Met-CAT-4-1	618.645	631.071
Homo_sapiens_tRNA-Met-CAT-4-2	618.645	631.071
Homo_sapiens_tRNA-Met-CAT-4-3	618.645	631.071
Homo_sapiens_tRNA-Val-AAC-1-1	616.866	1544.19
Homo_sapiens_tRNA-Val-AAC-1-2	616.866	1544.19
Homo_sapiens_tRNA-Val-AAC-1-3	616.866	1544.19
Homo_sapiens_tRNA-Val-AAC-1-4	616.866	1544.19
Homo_sapiens_tRNA-Val-AAC-1-5	616.866	1544.19
Homo_sapiens_tRNA-Leu-CAA-4-1	610.01	590.228
Homo_sapiens_tRNA-Arg-CCT-2-1	593.965	443.557
Homo_sapiens_tRNA-Ile-TAT-1-1	591.699	774.127
Homo_sapiens_tRNA-Leu-CAG-1-1	583.401	630.928
Homo_sapiens_tRNA-Leu-CAG-1-2	583.401	630.928
Homo_sapiens_tRNA-Leu-CAG-1-3	583.401	630.928
Homo_sapiens_tRNA-Leu-CAG-1-4	583.401	630.928
Homo_sapiens_tRNA-Leu-CAG-1-5	583.401	630.928
Homo_sapiens_tRNA-Leu-CAG-1-6	583.401	630.928
Homo_sapiens_tRNA-Leu-CAG-1-7	583.401	630.928
Homo_sapiens_tRNA-Ser-CGA-4-1	573.809	549.063
Homo_sapiens_tRNA-Pro-TGG-3-1	569.649	737.429
Homo_sapiens_tRNA-Pro-TGG-3-2	569.649	737.429
Homo_sapiens_tRNA-Pro-TGG-3-3	569.649	737.429
Homo_sapiens_tRNA-Pro-TGG-3-4	569.649	737.429
Homo_sapiens_tRNA-Pro-TGG-3-5	569.649	737.429
Homo_sapiens_tRNA-Tyr-GTA-1-1	554.216	546.283
Homo_sapiens_tRNA-Gly-GCC-3-1	543.214	1109.29
Homo_sapiens_tRNA-Ile-AAT-12-1	542.907	407.156
Homo_sapiens_tRNA-Gln-TTG-2-1	542.794	640.733
Homo_sapiens_tRNA-Cys-GCA-17-1	542.346	789.3
Homo_sapiens_tRNA-Arg-CCT-1-1	537.397	730.564
Homo_sapiens_tRNA-Asn-GTT-6-1	528.253	751.014
Homo_sapiens_tRNA-Arg-TCG-2-1	509.966	373.211
Homo_sapiens_tRNA-Pro-AGG-2-1	507.159	432.162
Homo_sapiens_tRNA-Pro-AGG-2-2	507.159	432.162
Homo_sapiens_tRNA-Pro-AGG-2-3	507.159	432.162
Homo_sapiens_tRNA-Pro-AGG-2-4	507.159	432.162
Homo_sapiens_tRNA-Pro-AGG-2-5	507.159	432.162
Homo_sapiens_tRNA-Pro-AGG-2-6	507.159	432.162
Homo_sapiens_tRNA-Pro-AGG-2-7	507.159	432.162
Homo_sapiens_tRNA-Pro-AGG-2-8	507.159	432.162
Homo_sapiens_tRNA-Phe-GAA-1-1	497.098	425.331
Homo_sapiens_tRNA-Phe-GAA-1-2	497.098	425.331
Homo_sapiens_tRNA-Phe-GAA-1-3	497.098	425.331
Homo_sapiens_tRNA-Phe-GAA-1-4	497.098	425.331
Homo_sapiens_tRNA-Phe-GAA-1-5	497.098	425.331
Homo_sapiens_tRNA-Phe-GAA-1-6	497.098	425.331
Homo_sapiens_tRNA-Ser-AGA-2-1	488.172	351.529
Homo_sapiens_tRNA-Ser-AGA-2-2	488.172	351.529
Homo_sapiens_tRNA-Ser-AGA-2-3	488.172	351.529
Homo_sapiens_tRNA-Ser-AGA-2-4	488.172	351.529
Homo_sapiens_tRNA-Ser-AGA-2-5	488.172	351.529
Homo_sapiens_tRNA-Ser-AGA-2-6	488.172	351.529
Homo_sapiens_tRNA-Thr-CGT-2-1	485.222	349.875
Homo_sapiens_tRNA-Cys-GCA-2-1	484.669	481.186
Homo_sapiens_tRNA-Cys-GCA-2-2	484.669	481.186
Homo_sapiens_tRNA-Cys-GCA-2-3	484.669	481.186
Homo_sapiens_tRNA-Cys-GCA-2-4	484.669	481.186
Homo_sapiens_tRNA-Ile-AAT-8-1	463.309	545.532
Homo_sapiens_tRNA-Ile-AAT-6-1	448.669	222.447
Homo_sapiens_tRNA-Asn-GTT-9-2	444.655	382.348
Homo_sapiens_tRNA-Gln-CTG-3-1	442.596	519.173
Homo_sapiens_tRNA-Gln-CTG-3-2	442.596	519.173
Homo_sapiens_tRNA-Thr-CGT-3-1	442.589	624.061
Homo_sapiens_tRNA-Thr-TGT-2-1	432.532	500.81
Homo_sapiens_tRNA-Trp-CCA-1-1	411.091	195.158
Homo_sapiens_tRNA-Asn-GTT-26-1	410.914	261.384
Homo_sapiens_tRNA-Thr-CGT-5-1	410.914	583.088
Homo_sapiens_tRNA-Arg-TCG-5-1	396.64	390.286
Homo_sapiens_tRNA-Val-TAC-4-1	394.661	535.564
Homo_sapiens_tRNA-Ile-TAT-2-2	387.654	435.736
Homo_sapiens_tRNA-Ala-AGC-8-1	379.862	329.578
Homo_sapiens_tRNA-Ala-AGC-8-2	379.862	329.578
Homo_sapiens_tRNA-Ala-AGC-15-1	368.351	411.972
Homo_sapiens_tRNA-Tyr-GTA-3-1	367.644	190.918
Homo_sapiens_tRNA-Lys-TTT-2-1	361.44	422.547
Homo_sapiens_tRNA-iMet-CAT-2-1	343.564	66.2042
Homo_sapiens_tRNA-Pro-AGG-1-1	341.53	378.515
Homo_sapiens_tRNA-Thr-AGT-5-1	337.537	292.605
Homo_sapiens_tRNA-Thr-AGT-2-1	334.456	362.402
Homo_sapiens_tRNA-Thr-AGT-2-2	334.456	362.402
Homo_sapiens_tRNA-Arg-TCT-2-1	317.714	115.735
Homo_sapiens_tRNA-Lys-CTT-3-1	317.462	255.738
Homo_sapiens_tRNA-Cys-GCA-22-1	311.321	71.5144
Homo_sapiens_tRNA-Ser-TGA-3-1	293.793	194.089
Homo_sapiens_tRNA-Arg-TCG-3-1	287.532	320.706
Homo_sapiens_tRNA-Val-CAC-4-1	286.111	370.056
Homo_sapiens_tRNA-Ser-AGA-4-1	271.045	296.47
Homo_sapiens_tRNA-Thr-TGT-5-1	267.834	328.09
Homo_sapiens_tRNA-Met-CAT-5-1	267.324	136.454
Homo_sapiens_tRNA-Met-CAT-5-2	267.324	136.454
Homo_sapiens_tRNA-Ser-CGA-2-1	255.026	179.996
Homo_sapiens_tRNA-Asn-GTT-10-1	254.253	238.184
Homo_sapiens_tRNA-Ala-AGC-3-1	252.188	195.859
Homo_sapiens_tRNA-Leu-AAG-3-1	226.316	246.268
Homo_sapiens_tRNA-Arg-TCT-3-2	215.57	104.322
Homo_sapiens_tRNA-Ser-AGA-1-1	202.278	133.101
Homo_sapiens_tRNA-Lys-TTT-1-1	201.479	149
Homo_sapiens_tRNA-Tyr-GTA-5-2	194.608	307.317
Homo_sapiens_tRNA-Cys-GCA-14-1	180.738	250.253
Homo_sapiens_tRNA-Thr-TGT-1-1	179.775	100.532
Homo_sapiens_tRNA-Cys-GCA-4-1	177.574	219.836
Homo_sapiens_tRNA-Gly-TCC-4-1	161.741	211.044
Homo_sapiens_tRNA-Lys-CTT-5-1	160.25	170.971
Homo_sapiens_tRNA-Thr-TGT-3-1	157.865	82.3945
Homo_sapiens_tRNA-Ser-GCT-1-1	143.027	166.504
Homo_sapiens_tRNA-Arg-TCG-4-1	141.657	48.7858
Homo_sapiens_tRNA-Ala-AGC-5-1	140.104	130.572
Homo_sapiens_tRNA-Trp-CCA-4-1	134.784	126.626
Homo_sapiens_tRNA-Gln-CTG-4-1	131.14	160.696
Homo_sapiens_tRNA-Gln-CTG-4-2	131.14	160.696
Homo_sapiens_tRNA-Cys-GCA-19-1	127.976	22.3518
Homo_sapiens_tRNA-Ser-CGA-1-1	127.513	385.705
Homo_sapiens_tRNA-Gly-GCC-5-1	120.612	152.709
Homo_sapiens_tRNA-Glu-TTC-14-1	118.946	135.671
Homo_sapiens_tRNA-Tyr-GTA-8-1	115.944	74.6424
Homo_sapiens_tRNA-Ala-AGC-11-1	108.532	123.592
Homo_sapiens_tRNA-Arg-CCT-5-1	105.243	0
Homo_sapiens_tRNA-Arg-TCT-4-1	102.729	80.4259
Homo_sapiens_tRNA-Thr-CGT-1-1	102.729	41.4657
Homo_sapiens_tRNA-Cys-GCA-7-1	99.9687	93.3129
Homo_sapiens_tRNA-Thr-AGT-6-1	95.5589	127.906
Homo_sapiens_tRNA-Cys-GCA-9-1	81.4995	72.6158
Homo_sapiens_tRNA-Cys-GCA-9-2	81.4995	72.6158
Homo_sapiens_tRNA-Cys-GCA-9-3	81.4995	72.6158
Homo_sapiens_tRNA-Cys-GCA-9-4	81.4995	72.6158
Homo_sapiens_tRNA-Cys-GCA-23-1	80.8704	21.5444
Homo_sapiens_tRNA-Ser-AGA-3-1	64.8487	34.3898
Homo_sapiens_tRNA-Leu-AAG-4-1	63.7565	116.468
Homo_sapiens_tRNA-Ile-AAT-3-1	54.8377	91.3289
Homo_sapiens_tRNA-Cys-GCA-12-1	53.9136	63.3132
Homo_sapiens_tRNA-Cys-GCA-1-1	53.6638	32.5356
Homo_sapiens_tRNA-Cys-GCA-6-1	53.6638	32.5356
Homo_sapiens_tRNA-Val-CAC-6-1	53.5148	167.672
Homo_sapiens_tRNA-Cys-GCA-8-1	50.1484	127.86

## Sheet: HeLa Surface RNA  no tRNA
transcript_id	Rep1	Rep2	gene_id	havana_gene	havana_transcript	transcript_name	gene type	gene_name
ENST00000387342.1	50194.2	41802.8	ENSG00000210077.1	-	-	MT-TV-201	Mt_tRNA	MT-TV
ENST00000387377.1	47814.5	40645.9	ENSG00000210112.1	-	-	MT-TM-201	Mt_tRNA	MT-TM
ENST00000387461.2	42922.2	37467.4	ENSG00000210196.2	-	-	MT-TP-201	Mt_tRNA	MT-TP
ENST00000387441.1	41054	32189.8	ENSG00000210176.1	-	-	MT-TH-201	Mt_tRNA	MT-TH
ENST00000387449.1	31208.4	33776.2	ENSG00000210184.1	-	-	MT-TS2-201	Mt_tRNA	MT-TS2
ENST00000651540.1	26626.6	23229.6	ENSG00000286171.1	OTTHUMG00000193472.1	OTTHUMT00000501997.1	ENST00000651540	lncRNA	RNY5
ENST00000387419.1	19816.5	16602.9	ENSG00000210154.1	-	-	MT-TD-201	Mt_tRNA	MT-TD
ENST00000387429.1	19432.5	14930.1	ENSG00000210164.1	-	-	MT-TG-201	Mt_tRNA	MT-TG
ENST00000612463.1	19254.6	17428	ENSG00000278233.1	-	-	RNA5-8SN2-201	rRNA	RNA5-8SN2
ENST00000610460.1	19254.6	17428	ENSG00000277739.1	-	-	5_8S_rRNA.5-201	rRNA	5_8S_rRNA
ENST00000613359.1	19254.6	17428	ENSG00000275215.1	-	-	RNA5-8SN3-201	rRNA	RNA5-8SN3
ENST00000619471.1	19254.6	17428	ENSG00000278189.1	-	-	RNA5-8SN1-201	rRNA	RNA5-8SN1
ENST00000387405.1	17677.6	13288.4	ENSG00000210140.1	-	-	MT-TC-201	Mt_tRNA	MT-TC
ENST00000387421.1	17032.4	17771.8	ENSG00000210156.1	-	-	MT-TK-201	Mt_tRNA	MT-TK
ENST00000362482.1	16096.4	17587.7	ENSG00000199352.1	-	-	RNA5S1-201	rRNA	RNA5S1
ENST00000364718.1	16096.4	17587.7	ENSG00000201588.1	-	-	RNA5S2-201	rRNA	RNA5S2
ENST00000362467.1	16096.4	17587.7	ENSG00000199337.1	-	-	RNA5S3-201	rRNA	RNA5S3
ENST00000363511.1	16096.4	17587.7	ENSG00000200381.1	-	-	RNA5S4-201	rRNA	RNA5S4
ENST00000362526.1	16096.4	17587.7	ENSG00000199396.1	-	-	RNA5S5-201	rRNA	RNA5S5
ENST00000363754.1	16096.4	17587.7	ENSG00000200624.1	-	-	RNA5S6-201	rRNA	RNA5S6
ENST00000365651.1	16096.4	17587.7	ENSG00000202521.1	-	-	RNA5S7-201	rRNA	RNA5S7
ENST00000363473.1	16096.4	17587.7	ENSG00000200343.1	-	-	RNA5S8-201	rRNA	RNA5S8
ENST00000363040.1	16096.4	17587.7	ENSG00000199910.1	-	-	RNA5S10-201	rRNA	RNA5S10
ENST00000362464.1	16096.4	17587.7	ENSG00000199334.1	-	-	RNA5S11-201	rRNA	RNA5S11
ENST00000362400.1	16096.4	17587.7	ENSG00000199270.1	-	-	RNA5S12-201	rRNA	RNA5S12
ENST00000365656.1	16096.4	17587.7	ENSG00000202526.1	-	-	RNA5S13-201	rRNA	RNA5S13
ENST00000364485.1	16096.4	17587.7	ENSG00000201355.1	-	-	RNA5S14-201	rRNA	RNA5S14
ENST00000365055.1	16096.4	17587.7	ENSG00000201925.1	-	-	RNA5S15-201	rRNA	RNA5S15
ENST00000365387.1	16096.4	17587.7	ENSG00000202257.1	-	-	RNA5S16-201	rRNA	RNA5S16
ENST00000363500.1	16096.4	17587.7	ENSG00000200370.1	-	-	RNA5S17-201	rRNA	RNA5S17
ENST00000387459.1	14953	17100.4	ENSG00000210194.1	-	-	MT-TE-201	Mt_tRNA	MT-TE
ENST00000618786.1	12353.7	12501.2	ENSG00000276168.1	-	-	RN7SL1-201	misc_RNA	RN7SL1
ENST00000387314.1	10751.6	10801.5	ENSG00000210049.1	-	-	MT-TF-201	Mt_tRNA	MT-TF
ENST00000387365.1	10595.8	9272.28	ENSG00000210100.1	-	-	MT-TI-201	Mt_tRNA	MT-TI
ENST00000364102.1	8355.65	7568.59	ENSG00000200972.1	-	-	RNU5A-8P-201	snRNA	RNU5A-8P
ENST00000362698.1	8328.85	9393.16	ENSG00000199568.1	-	-	RNU5A-1-201	snRNA	RNU5A-1
ENST00000365241.1	8273.43	9219.85	ENSG00000202111.1	-	-	VTRNA1-2-201	misc_RNA	VTRNA1-2
ENST00000387382.1	8071.69	7125.83	ENSG00000210117.1	-	-	MT-TW-201	Mt_tRNA	MT-TW
ENST00000387456.1	7769.21	8643.89	ENSG00000210191.1	-	-	MT-TL2-201	Mt_tRNA	MT-TL2
ENST00000387439.1	7235.14	8529.36	ENSG00000210174.1	-	-	MT-TR-201	Mt_tRNA	MT-TR
ENST00000445125.2	6794.7	9069	ENSG00000225840.2	OTTHUMG00000036271.2	OTTHUMT00000088237.2	ENST00000445125	processed_pseudogene	ENSG00000225840
ENST00000387460.2	6717.05	7328.59	ENSG00000210195.2	-	-	MT-TT-201	Mt_tRNA	MT-TT
ENST00000631211.1	6690.93	7387.01	ENSG00000280800.1	OTTHUMG00000189716.1	OTTHUMT00000481341.1	ENST00000631211	lncRNA	ENSG00000280800
ENST00000625598.1	6690.93	7387.01	ENSG00000280614.1	OTTHUMG00000189718.1	OTTHUMT00000481343.1	ENST00000625598	lncRNA	ENSG00000280614
ENST00000627981.1	6690.93	7387.01	ENSG00000281181.1	OTTHUMG00000189719.1	OTTHUMT00000481344.1	ENST00000627981	lncRNA	ENSG00000281181
ENST00000363286.1	6369.57	6609.65	ENSG00000200156.1	-	-	RNU5B-1-201	snRNA	RNU5B-1
ENST00000384238.1	6135.37	6079.15	ENSG00000206965.1	-	-	RNU6-5P-201	snRNA	RNU6-5P
ENST00000384205.1	6135.37	6079.15	ENSG00000206932.1	-	-	RNU6-4P-201	snRNA	RNU6-4P
ENST00000606623.1	6135.37	6079.15	ENSG00000272055.1	-	-	RNU6-6P-201	snRNA	RNU6-6P
ENST00000383898.1	6135.37	6079.15	ENSG00000206625.1	-	-	RNU6-1-201	snRNA	RNU6-1
ENST00000384776.1	6135.37	6079.15	ENSG00000207507.1	-	-	RNU6-9-201	snRNA	RNU6-9
ENST00000384627.1	6135.37	6079.15	ENSG00000207357.1	-	-	RNU6-2-201	snRNA	RNU6-2
ENST00000384314.1	6135.37	6079.15	ENSG00000207041.1	-	-	RNU6-3P-201	snRNA	RNU6-3P
ENST00000364228.1	5540.28	5734.04	ENSG00000201098.1	-	-	RNY1-201	misc_RNA	RNY1
ENST00000638356.1	5457.8	6053.68	ENSG00000283907.2	OTTHUMG00000191916.1	OTTHUMT00000491116.1	ENST00000638356	lncRNA	ENSG00000283907
ENST00000365645.1	5434	5785.53	ENSG00000202515.1	-	-	VTRNA1-3-201	misc_RNA	VTRNA1-3
ENST00000516507.1	5092.19	5982.81	ENSG00000252316.1	-	-	RNY4-201	misc_RNA	RNY4
ENST00000363299.1	4802.3	4101.16	ENSG00000200169.1	-	-	RNU5D-1-201	snRNA	RNU5D-1
ENST00000490232.3	4597.42	5098.53	ENSG00000274012.1	-	-	RN7SL2-201	misc_RNA	RN7SL2
ENST00000365484.1	4415.98	5018.71	ENSG00000202354.1	-	-	RNY3-201	misc_RNA	RNY3
ENST00000408749.1	4386.22	4001.06	ENSG00000221676.1	-	-	RNU6ATAC-201	snRNA	RNU6ATAC
ENST00000387400.1	4385.54	5108.06	ENSG00000210135.1	-	-	MT-TN-201	Mt_tRNA	MT-TN
ENST00000387372.1	3919.5	3916.62	ENSG00000210107.1	-	-	MT-TQ-201	Mt_tRNA	MT-TQ
ENST00000383858.1	3874.7	4288.44	ENSG00000206585.1	-	-	RNVU1-7-201	snRNA	RNVU1-7
ENST00000387416.2	3699.83	3733.56	ENSG00000210151.2	-	-	MT-TS1-201	Mt_tRNA	MT-TS1
ENST00000363120.1	3530.52	4001.7	ENSG00000199990.1	-	-	VTRNA1-1-201	misc_RNA	VTRNA1-1
ENST00000387392.1	3458.61	3595.82	ENSG00000210127.1	-	-	MT-TA-201	Mt_tRNA	MT-TA
ENST00000458811.1	3361.43	3368.33	ENSG00000238923.1	-	-	RNU7-1-201	snRNA	RNU7-1
ENST00000387409.1	2833.86	2747.21	ENSG00000210144.1	-	-	MT-TY-201	Mt_tRNA	MT-TY
ENST00000383925.1	2560.42	2843.92	ENSG00000206652.1	-	-	RNU1-1-201	snRNA	RNU1-1
ENST00000384782.1	2560.42	2843.92	ENSG00000207513.1	-	-	RNU1-3-201	snRNA	RNU1-3
ENST00000384659.1	2560.42	2843.92	ENSG00000207389.1	-	-	RNU1-4-201	snRNA	RNU1-4
ENST00000384278.1	2560.42	2843.92	ENSG00000207005.1	-	-	RNU1-2-201	snRNA	RNU1-2
ENST00000384010.1	2560.42	2843.92	ENSG00000206737.1	-	-	RNVU1-18-201	snRNA	RNVU1-18
ENST00000615842.1	2560.42	2843.92	ENSG00000273768.1	-	-	RNVU1-29-201	snRNA	RNVU1-29
ENST00000383869.1	2560.42	2843.92	ENSG00000206596.1	-	-	RNU1-27P-201	snRNA	RNU1-27P
ENST00000383861.1	2560.42	2843.92	ENSG00000206588.1	-	-	RNU1-28P-201	snRNA	RNU1-28P
ENST00000365328.1	2375.76	2779.12	ENSG00000202198.1	-	-	7SK.1-201	misc_RNA	7SK
ENST00000389680.2	2290.44	2179.59	ENSG00000211459.2	-	-	MT-RNR1-201	Mt_rRNA	MT-RNR1
ENST00000410396.1	2288	2307.01	ENSG00000222328.1	-	-	RNU2-2P-201	snRNA	RNU2-2P
ENST00000365160.1	2266.59	2737.47	ENSG00000278815.1	-	-	Vault.4-201	misc_RNA	Vault
ENST00000364931.1	2149.63	2628.79	ENSG00000201801.1	-	-	RNU5E-4P-201	snRNA	RNU5E-4P
ENST00000363046.1	2022.58	2058.58	ENSG00000277027.1	-	-	RMRP-201	ribozyme	RMRP
ENST00000605806.1	2016.45	2196.11	ENSG00000270722.1	-	-	RNVU1-31-201	snRNA	RNVU1-31
ENST00000636161.1	1920.47	3665.74	ENSG00000283696.1	OTTHUMG00000191708.1	OTTHUMT00000489656.1	ENST00000636161	lncRNA	ENSG00000283696
ENST00000365574.1	1911.2	1678.46	ENSG00000202444.1	-	-	RNU5E-6P-201	snRNA	RNU5E-6P
ENST00000386347.1	1799.98	2715.06	ENSG00000209082.1	-	-	MT-TL1-201	Mt_tRNA	MT-TL1
ENST00000362507.1	1571.94	1354.84	ENSG00000199377.1	-	-	RNU5F-1-201	snRNA	RNU5F-1
ENST00000618664.1	1463.21	1613.4	ENSG00000274585.1	-	-	RNU2-1-201	snRNA	RNU2-1
ENST00000616345.1	1463.21	1613.4	ENSG00000275616.1	-	-	U2.10-201	snRNA	U2
ENST00000616535.1	1463.21	1613.4	ENSG00000273709.1	-	-	U2.2-201	snRNA	U2
ENST00000619465.1	1463.21	1613.4	ENSG00000274432.1	-	-	U2.5-201	snRNA	U2
ENST00000613119.1	1463.21	1613.4	ENSG00000278048.1	-	-	U2.15-201	snRNA	U2
ENST00000613778.1	1463.21	1613.4	ENSG00000276596.1	-	-	U2.11-201	snRNA	U2
ENST00000611544.1	1463.21	1613.4	ENSG00000277903.1	-	-	U2.14-201	snRNA	U2
ENST00000615427.1	1463.21	1613.4	ENSG00000274862.1	-	-	U2.8-201	snRNA	U2
ENST00000617785.1	1463.21	1613.4	ENSG00000274062.1	-	-	U2.3-201	snRNA	U2
ENST00000620268.1	1463.21	1613.4	ENSG00000275219.1	-	-	U2.9-201	snRNA	U2
ENST00000618602.1	1463.21	1613.4	ENSG00000278591.1	-	-	U2.18-201	snRNA	U2
ENST00000362512.1	1285.77	1460.13	ENSG00000276027.1	-	-	RNU12-201	snRNA	RNU12
ENST00000610976.1	1220.23	1317.81	ENSG00000277918.1	-	-	RNVU1-28-201	snRNA	RNVU1-28
ENST00000387069.1	1141.89	1319.82	ENSG00000274978.1	-	-	RNU11-201	snRNA	RNU11
ENST00000623856.1	1122.25	1565.68	ENSG00000279123.1	OTTHUMG00000178083.1	OTTHUMT00000440450.1	ENST00000623856	TEC	ENSG00000279123
ENST00000387347.2	1093.7	983.086	ENSG00000210082.2	-	-	MT-RNR2-201	Mt_rRNA	MT-RNR2
ENST00000363593.1	1052.37	934.145	ENSG00000200463.1	-	-	SNORD118-201	snoRNA	SNORD118
ENST00000362477.1	1013.6	1043.26	ENSG00000199347.1	-	-	RNU5E-1-201	snRNA	RNU5E-1
ENST00000408361.1	818.122	963.161	ENSG00000221288.1	-	-	MIR663B-201	miRNA	MIR663B
ENST00000635897.1	786.377	953.173	ENSG00000283160.1	-	-	MIR4521-201	miRNA	MIR4521
ENST00000580972.1	723.2	758.017	ENSG00000264229.1	-	-	RNU4ATAC-201	snRNA	RNU4ATAC
ENST00000364315.1	646.143	593.184	ENSG00000201185.1	-	-	RNA5SP202-201	rRNA_pseudogene	RNA5SP202
ENST00000459299.1	615.511	625.766	ENSG00000239039.1	-	-	SNORD13-201	snoRNA	SNORD13
ENST00000418539.2	609.951	827.436	ENSG00000236824.2	OTTHUMG00000151778.2	OTTHUMT00000323892.2	BCYRN1-201	scRNA	BCYRN1
ENST00000365668.1	578.107	525.453	ENSG00000202538.1	-	-	RNU4-2-201	snRNA	RNU4-2
ENST00000386745.1	500.922	538.857	ENSG00000209480.1	-	-	SNORD83B-201	snoRNA	SNORD83B
ENST00000702409.1	433.581	631.327	ENSG00000255008.5	OTTHUMG00000167421.4	-	LINC02739-205	lncRNA	LINC02739
ENST00000384027.1	418.268	414.958	ENSG00000206754.1	-	-	SNORD101-201	snoRNA	SNORD101
ENST00000385250.1	383.352	425.723	ENSG00000284419.1	-	-	MIR663A-201	miRNA	MIR663A
ENST00000563103.1	366.995	520.587	ENSG00000260035.1	OTTHUMG00000172834.1	OTTHUMT00000420790.1	ENST00000563103	lncRNA	ENSG00000260035
ENST00000361335.1	334.266	336.004	ENSG00000212907.2	-	-	MT-ND4L-201	protein_coding	MT-ND4L
ENST00000467525.5	331.902	351.632	ENSG00000143226.16	OTTHUMG00000034469.9	OTTHUMT00000315965.2	FCGR2A-205	nonsense_mediated_decay	FCGR2A
ENST00000570843.1	304.128	469.057	ENSG00000261889.1	OTTHUMG00000177551.1	OTTHUMT00000437541.1	ENST00000570843	lncRNA	ENSG00000261889
ENST00000365633.1	284.41	284.348	ENSG00000202503.1	-	-	SNORD34-201	snoRNA	SNORD34
ENST00000363925.1	278.537	252.982	ENSG00000200795.1	-	-	RNU4-1-201	snRNA	RNU4-1
ENST00000584923.1	270.356	384.294	ENSG00000263934.5	OTTHUMG00000178445.2	OTTHUMT00000442027.2	SNORD3A-201	snoRNA	SNORD3A
ENST00000391196.1	258.719	259.891	ENSG00000212498.1	-	-	SNORD86-201	snoRNA	SNORD86
ENST00000364805.1	248.355	235.007	ENSG00000201675.1	-	-	SNORD32A-201	snoRNA	SNORD32A
ENST00000390994.1	241.487	256.657	ENSG00000212296.1	-	-	SNORD72-201	snoRNA	SNORD72
ENST00000410433.1	230.442	204.517	ENSG00000222365.1	-	-	SNORD12B-201	snoRNA	SNORD12B
ENST00000459579.1	228.237	218.733	ENSG00000238917.1	-	-	SNORD10-201	snoRNA	SNORD10
ENST00000391305.1	226.177	266.715	ENSG00000212607.1	-	-	SNORA3B-201	snoRNA	SNORA3B
ENST00000554988.1	224.951	275.103	ENSG00000259001.3	OTTHUMG00000170789.2	OTTHUMT00000410370.2	ENST00000554988	lncRNA	ENSG00000259001
ENST00000384674.1	220.23	228.028	ENSG00000207405.1	-	-	SNORA64-201	snoRNA	SNORA64
ENST00000364451.1	220.138	318.896	ENSG00000201321.1	-	-	RNA5S9-201	rRNA	RNA5S9
ENST00000363389.1	215.548	258.634	ENSG00000200259.1	-	-	SNORD35A-201	snoRNA	SNORD35A
ENST00000362692.1	198.684	271.524	ENSG00000199562.1	-	-	RNU6-37P-201	snRNA	RNU6-37P
ENST00000364234.1	198.684	271.524	ENSG00000201104.1	-	-	RNU6-11P-201	snRNA	RNU6-11P
ENST00000663048.1	196.291	243.212	ENSG00000253190.4	OTTHUMG00000164472.11	OTTHUMT00000525503.1	ENST00000663048	lncRNA	ENSG00000253190
ENST00000614492.1	195.298	290.853	ENSG00000277437.1	-	-	ENST00000614492	miRNA	ENSG00000277437
ENST00000577708.1	195.298	290.853	ENSG00000264063.1	-	-	ENST00000577708	miRNA	ENSG00000264063
ENST00000384048.1	184.788	201.094	ENSG00000206775.1	-	-	SNORD37-201	snoRNA	SNORD37
ENST00000362116.3	181.303	193.273	ENSG00000283990.1	-	-	MIRLET7A3-201	miRNA	MIRLET7A3
ENST00000364952.1	168.806	170.614	ENSG00000201822.1	-	-	RNA5SP149-201	rRNA_pseudogene	RNA5SP149
ENST00000546283.5	166.553	208.166	ENSG00000115286.21	OTTHUMG00000168077.14	OTTHUMT00000397983.1	NDUFS7-216	protein_coding	NDUFS7
ENST00000602301.2	162.742	204.547	ENSG00000270123.4	OTTHUMG00000183992.2	OTTHUMT00000467708.2	VTRNA2-1-201	vault_RNA	VTRNA2-1
ENST00000625482.2	161.484	203.016	ENSG00000280494.2	-	-	ENST00000625482	miRNA	ENSG00000280494
ENST00000361624.2	153.747	142.364	ENSG00000198804.2	-	-	MT-CO1-201	protein_coding	MT-CO1
ENST00000384476.1	150.445	169.612	ENSG00000207205.1	-	-	RNVU1-15-201	snRNA	RNVU1-15
ENST00000622285.1	149.391	153.323	ENSG00000274210.1	-	-	RNVU1-27-201	snRNA	RNVU1-27
ENST00000361739.1	145.511	128.237	ENSG00000198712.1	-	-	MT-CO2-201	protein_coding	MT-CO2
ENST00000362704.1	142.382	177.15	ENSG00000199574.1	-	-	SNORD18C-201	snoRNA	SNORD18C
ENST00000617625.1	141.612	164.827	ENSG00000276753.1	-	-	MIR6821-201	miRNA	MIR6821
ENST00000583861.1	140.907	157.056	ENSG00000263764.1	-	-	SNORD43-201	snoRNA	SNORD43
ENST00000707189.1	136.969	185.844	ENSG00000291336.1	-	-	ENST00000707189	TEC	ENSG00000291336
ENST00000362202.3	133.405	143.543	ENSG00000199072.3	-	-	MIRLET7F1-201	miRNA	MIRLET7F1
ENST00000362134.1	132.154	154.918	ENSG00000284190.1	-	-	MIR21-201	miRNA	MIR21
ENST00000384756.1	131.615	147.399	ENSG00000277194.1	-	-	SNORD22-201	snoRNA	SNORD22
ENST00000650448.1	131.492	179.353	ENSG00000285646.2	OTTHUMG00000193227.7	OTTHUMT00000500851.1	ENST00000650448	lncRNA	ENSG00000285646
ENST00000384770.1	130.791	146.252	ENSG00000207501.1	-	-	RNVU1-14-201	snRNA	RNVU1-14
ENST00000459342.1	128.843	133.866	ENSG00000239195.1	-	-	SNORD5-201	snoRNA	SNORD5
ENST00000362653.1	123.558	186.563	ENSG00000199523.1	-	-	RNA5SP226-201	rRNA_pseudogene	RNA5SP226
ENST00000386747.1	120.035	134.327	ENSG00000209482.1	-	-	SNORD83A-201	snoRNA	SNORD83A
ENST00000364432.1	119.987	125.316	ENSG00000201302.1	-	-	SNORA65-201	snoRNA	SNORA65
ENST00000384792.1	113.736	112.072	ENSG00000207523.1	-	-	SNORA66-201	snoRNA	SNORA66
ENST00000386972.1	110.718	119.481	ENSG00000284387.1	-	-	MIR24-2-201	miRNA	MIR24-2
ENST00000384304.1	109.598	135.33	ENSG00000207031.1	-	-	SNORD59A-201	snoRNA	SNORD59A
ENST00000408314.1	107.698	107.42	ENSG00000221241.1	-	-	SNORD88A-201	snoRNA	SNORD88A
ENST00000245458.11	105.428	106.241	ENSG00000213741.11	OTTHUMG00000140272.6	OTTHUMT00000276809.2	RPS29-201	protein_coding	RPS29
ENST00000364113.1	104.52	92.2369	ENSG00000200983.1	-	-	SNORA3A-201	snoRNA	SNORA3A
ENST00000384339.1	103.815	115.821	ENSG00000207067.1	-	-	SNORA72-201	snoRNA	SNORA72
ENST00000384714.1	102.749	110.723	ENSG00000207445.1	-	-	SNORD15B-201	snoRNA	SNORD15B
ENST00000365659.1	102.629	115.642	ENSG00000202529.1	-	-	SNORD18B-201	snoRNA	SNORD18B
ENST00000363660.1	102.517	128.632	ENSG00000200530.1	-	-	SNORD35B-201	snoRNA	SNORD35B
ENST00000438067.5	102.185	108.258	ENSG00000117425.14	OTTHUMG00000008490.5	OTTHUMT00000023695.1	PTCH2-202	protein_coding	PTCH2
ENST00000415386.2	101.954	163.931	ENSG00000233421.5	OTTHUMG00000002488.1	OTTHUMT00000007045.1	LINC01783-201	lncRNA	LINC01783
ENST00000362079.2	98.5424	88.3858	ENSG00000198938.2	-	-	MT-CO3-201	protein_coding	MT-CO3
ENST00000584275.1	98.1761	81.6352	ENSG00000265236.1	-	-	SNORD84-203	snoRNA	SNORD84
ENST00000386307.1	96.7138	119.635	ENSG00000209042.1	-	-	SNORD12C-201	snoRNA	SNORD12C
ENST00000386847.1	94.4645	85.925	ENSG00000209582.1	-	-	SNORA48-201	snoRNA	SNORA48
ENST00000384423.1	93.9838	87.1247	ENSG00000277985.1	-	-	SNORA67-201	snoRNA	SNORA67
ENST00000619225.1	92.2905	127.854	ENSG00000274452.1	-	-	U2.6-201	snRNA	U2
ENST00000362874.1	87.2298	79.6128	ENSG00000199744.1	-	-	SNORD36A-201	snoRNA	SNORD36A
ENST00000408493.2	87.0344	96.924	ENSG00000221420.2	-	-	SNORA81-201	snoRNA	SNORA81
ENST00000459163.1	85.8267	105.197	ENSG00000238942.1	-	-	SNORD2-201	snoRNA	SNORD2
ENST00000364915.1	85.8188	51.7479	ENSG00000201785.1	-	-	SNORD117-201	snoRNA	SNORD117
ENST00000384214.1	85.6135	104.011	ENSG00000206941.1	-	-	SNORD15A-201	snoRNA	SNORD15A
ENST00000568314.1	85.2812	110.864	ENSG00000259932.1	OTTHUMG00000172833.1	OTTHUMT00000420789.1	ENST00000568314	lncRNA	ENSG00000259932
ENST00000384512.1	83.6922	83.8331	ENSG00000207241.1	-	-	SNORD45A-201	snoRNA	SNORD45A
ENST00000361851.1	79.8995	61.1324	ENSG00000228253.1	-	-	MT-ATP8-201	protein_coding	MT-ATP8
ENST00000383903.1	79.0514	94.871	ENSG00000206630.1	-	-	SNORD60-201	snoRNA	SNORD60
ENST00000384793.1	77.2242	104.809	ENSG00000207524.1	-	-	RNU6-33P-201	snRNA	RNU6-33P
ENST00000362883.1	76.6505	113.84	ENSG00000199753.1	-	-	SNORD104-201	snoRNA	SNORD104
ENST00000391185.2	75.4173	89.5952	ENSG00000274998.1	-	-	SNORA17A-201	snoRNA	SNORA17A
ENST00000651669.1	74.365	77.022	ENSG00000177954.14	OTTHUMG00000036591.4	OTTHUMT00000088997.4	RPS27-205	protein_coding	RPS27
ENST00000391002.1	73.6746	90.6777	ENSG00000212304.1	-	-	SNORD12-201	snoRNA	SNORD12
ENST00000362973.1	73.2632	104.454	ENSG00000199843.1	-	-	RNA5SP358-201	rRNA_pseudogene	RNA5SP358
ENST00000362545.1	73.2604	27.0314	ENSG00000199415.1	-	-	RNA5SP370-201	rRNA_pseudogene	RNA5SP370
ENST00000384744.1	72.3608	80.6657	ENSG00000207475.1	-	-	SNORA80E-201	snoRNA	SNORA80E
ENST00000361381.2	72.0941	67.2757	ENSG00000198886.2	-	-	MT-ND4-201	protein_coding	MT-ND4
ENST00000384320.2	71.6499	55.9788	ENSG00000207047.2	-	-	SNORD51-201	snoRNA	SNORD51
ENST00000408573.1	71.3549	82.3263	ENSG00000221500.1	-	-	SNORD100-201	snoRNA	SNORD100
ENST00000615959.1	70.5025	103.625	ENSG00000275708.1	-	-	MIR3648-1-201	miRNA	MIR3648-1
ENST00000581792.1	70.5025	103.625	ENSG00000264462.1	-	-	MIR3648-2-201	miRNA	MIR3648-2
ENST00000363444.1	70.4082	84.5144	ENSG00000200314.1	-	-	Y_RNA.136-201	misc_RNA	Y_RNA
ENST00000516111.1	70.2409	61.9853	ENSG00000251920.1	-	-	RNA5SP216-201	rRNA_pseudogene	RNA5SP216
ENST00000361390.2	69.4069	60.9623	ENSG00000198888.2	-	-	MT-ND1-201	protein_coding	MT-ND1
ENST00000363124.1	69.3879	70.8059	ENSG00000199994.1	-	-	RNA5SP145-201	rRNA_pseudogene	RNA5SP145
ENST00000629969.1	69.1321	73.9478	ENSG00000281383.1	OTTHUMG00000189717.1	OTTHUMT00000481342.1	ENST00000629969	lncRNA	ENSG00000281383
ENST00000408061.1	67.9926	80.6693	ENSG00000220988.1	-	-	SNORD88C-201	snoRNA	SNORD88C
ENST00000384693.1	67.7035	77.8116	ENSG00000277846.1	-	-	SNORD30-201	snoRNA	SNORD30
ENST00000655322.1	66.2264	88.3772	ENSG00000230530.2	OTTHUMG00000156652.3	OTTHUMT00000515081.1	LIMD1-AS1-203	lncRNA	LIMD1-AS1
ENST00000365444.1	65.8773	80.1913	ENSG00000202314.1	-	-	SNORD6-201	snoRNA	SNORD6
ENST00000385140.1	65.8595	112.143	ENSG00000284520.1	-	-	MIRLET7B-201	miRNA	MIRLET7B
ENST00000384172.1	64.8088	45.2366	ENSG00000206899.1	-	-	RNU6-36P-201	snRNA	RNU6-36P
ENST00000439232.2	64.6156	69.0553	ENSG00000235408.6	OTTHUMG00000032446.2	OTTHUMT00000079173.2	SNORA71B-201	snoRNA	SNORA71B
ENST00000315707.4	63.946	88.5361	ENSG00000178977.4	OTTHUMG00000132866.4	OTTHUMT00000256341.1	LINC00324-201	lncRNA	LINC00324
ENST00000357790.5	62.3298	73.1235	ENSG00000137818.12	OTTHUMG00000172087.3	OTTHUMT00000345441.2	RPLP1-202	protein_coding	RPLP1
ENST00000364688.1	60.813	64.8962	ENSG00000201558.1	-	-	RNVU1-6-201	snRNA	RNVU1-6
ENST00000362190.3	60.7428	68.1329	ENSG00000283824.1	-	-	MIR22-201	miRNA	MIR22
ENST00000585078.1	60.1558	58.5515	ENSG00000264994.1	-	-	SNORD92-201	snoRNA	SNORD92
ENST00000384416.1	59.9877	63.1539	ENSG00000207145.1	-	-	SNORA18-201	snoRNA	SNORA18
ENST00000384567.1	59.4133	72.8187	ENSG00000207297.1	-	-	SNORD7-201	snoRNA	SNORD7
ENST00000363091.1	59.2329	58.8252	ENSG00000199961.1	-	-	SNORD1B-201	snoRNA	SNORD1B
ENST00000428514.1	59.2322	76.8377	ENSG00000235284.1	-	-	SNORD62A-201	snoRNA	SNORD62A
ENST00000426867.1	59.2322	76.8377	ENSG00000231587.1	-	-	SNORD62B-201	snoRNA	SNORD62B
ENST00000390856.1	58.8196	84.6784	ENSG00000212158.1	-	-	SNORD66-201	snoRNA	SNORD66
ENST00000364043.1	58.524	70.929	ENSG00000200913.1	-	-	SNORD46-201	snoRNA	SNORD46
ENST00000363664.1	57.8683	72.9909	ENSG00000200534.1	-	-	SNORA33-201	snoRNA	SNORA33
ENST00000653437.1	57.278	75.3157	ENSG00000253190.4	OTTHUMG00000164472.11	OTTHUMT00000510874.1	ENST00000653437	lncRNA	ENSG00000253190
ENST00000606577.1	57.2749	73.8555	ENSG00000272296.1	-	-	SNORD96A-201	snoRNA	SNORD96A
ENST00000384215.1	56.831	77.3333	ENSG00000277184.1	-	-	SNORA9-201	snoRNA	SNORA9
ENST00000365085.1	56.6877	57.6101	ENSG00000201955.1	-	-	RNY3P1-201	misc_RNA	RNY3P1
ENST00000385092.1	56.6285	69.336	ENSG00000207827.1	-	-	MIR30A-201	miRNA	MIR30A
ENST00000625943.1	56.0797	55.4994	ENSG00000281859.1	-	-	SNORD38B-202	snoRNA	SNORD38B
ENST00000331825.11	55.7448	63.0762	ENSG00000087086.15	OTTHUMG00000183332.2	OTTHUMT00000466233.2	FTL-201	protein_coding	FTL
ENST00000508493.1	55.3484	64.3822	ENSG00000145592.14	OTTHUMG00000094774.6	OTTHUMT00000367376.2	RPL37-204	protein_coding	RPL37
ENST00000364784.1	54.8597	73.343	ENSG00000201654.1	-	-	RNU6-7-201	snRNA	RNU6-7
ENST00000365467.1	54.8597	73.343	ENSG00000202337.1	-	-	RNU6-8-201	snRNA	RNU6-8
ENST00000602478.1	54.7731	51.322	ENSG00000270022.3	OTTHUMG00000183993.1	OTTHUMT00000467709.1	ENST00000602478	lncRNA	ENSG00000270022
ENST00000362309.3	54.0244	58.7303	ENSG00000199179.3	-	-	MIRLET7I-201	miRNA	MIRLET7I
ENST00000408587.1	53.9585	50.6977	ENSG00000221514.1	-	-	SNORD111B-201	snoRNA	SNORD111B
ENST00000384084.1	52.7207	65.0884	ENSG00000206811.1	-	-	SNORA10-201	snoRNA	SNORA10
ENST00000411206.1	52.2022	10.996	ENSG00000223138.1	-	-	RNA5SP450-201	rRNA_pseudogene	RNA5SP450
ENST00000362761.1	51.8174	66.1636	ENSG00000199631.1	-	-	SNORD33-201	snoRNA	SNORD33
ENST00000686928.2	51.4956	97.3701	ENSG00000288934.2	-	-	ENST00000686928	lncRNA	ENSG00000288934
ENST00000541682.7	50.9666	64.5911	ENSG00000179111.9	OTTHUMG00000178316.3	OTTHUMT00000441478.2	HES7-202	protein_coding	HES7
ENST00000361453.3	50.7889	45.898	ENSG00000198763.3	-	-	MT-ND2-201	protein_coding	MT-ND2
ENST00000384769.1	49.0365	71.9246	ENSG00000207500.1	-	-	SNORD102-201	snoRNA	SNORD102
ENST00000364968.1	48.5854	61.6607	ENSG00000278261.1	-	-	SNORD1A-201	snoRNA	SNORD1A
ENST00000666785.1	47.9704	87.2179	ENSG00000228549.5	OTTHUMG00000002203.6	OTTHUMT00000517003.1	ENST00000666785	lncRNA	ENSG00000228549
ENST00000364938.1	47.6291	42.1481	ENSG00000274266.1	-	-	SNORA73A-201	snoRNA	SNORA73A
ENST00000628458.1	47.2206	59.8374	ENSG00000280498.1	-	-	SNORA16A-202	snoRNA	SNORA16A
ENST00000362782.2	46.7544	54.6378	ENSG00000199652.2	-	-	RNU1-35P-201	snRNA	RNU1-35P
ENST00000384583.1	46.7516	44.5467	ENSG00000207313.1	-	-	SNORA2B-201	snoRNA	SNORA2B
ENST00000384158.1	45.7748	44.7997	ENSG00000206885.1	-	-	SNORA75-201	snoRNA	SNORA75
ENST00000655600.1	45.5475	66.2538	ENSG00000248473.2	OTTHUMG00000162379.2	OTTHUMT00000527101.1	LINC01962-202	lncRNA	LINC01962
ENST00000364009.1	45.3228	76.1169	ENSG00000200879.1	-	-	SNORD14E-201	snoRNA	SNORD14E
ENST00000611927.2	45.0404	57.0511	ENSG00000273542.2	OTTHUMG00000014488.2	OTTHUMT00000040156.2	H4C12-201	protein_coding	H4C12
ENST00000363524.1	44.8482	52.0419	ENSG00000200394.1	-	-	SNORA38B-201	snoRNA	SNORA38B
ENST00000384072.1	44.7211	44.2065	ENSG00000206799.1	-	-	SNORA32-201	snoRNA	SNORA32
ENST00000538098.2	44.6355	83.6084	ENSG00000133316.16	OTTHUMG00000167695.4	OTTHUMT00000396014.2	WDR74-208	protein_coding	WDR74
ENST00000365161.1	44.6174	28.1088	ENSG00000202031.1	-	-	SNORD38A-201	snoRNA	SNORD38A
ENST00000363217.1	44.2796	50.8912	ENSG00000200087.1	-	-	SNORA73B-201	snoRNA	SNORA73B
ENST00000385073.1	44.1426	72.0092	ENSG00000207808.1	-	-	MIR27A-201	miRNA	MIR27A
ENST00000637229.1	43.3613	40.0655	ENSG00000284078.1	-	-	SNORD138-201	miRNA	SNORD138
ENST00000662403.1	42.184	57.6527	ENSG00000224843.8	OTTHUMG00000014466.18	OTTHUMT00000519469.1	LINC00240-211	lncRNA	LINC00240
ENST00000361227.2	42.0399	48.5181	ENSG00000198840.2	-	-	MT-ND3-201	protein_coding	MT-ND3
ENST00000363753.1	41.6462	35.8508	ENSG00000200623.1	-	-	SNORD18A-201	snoRNA	SNORD18A
ENST00000692571.1	41.1879	56.2031	ENSG00000253773.5	OTTHUMG00000164661.2	-	CFAP418-AS1-209	lncRNA	CFAP418-AS1
ENST00000563390.5	40.8694	52.6471	ENSG00000134419.15	OTTHUMG00000131365.6	OTTHUMT00000435776.1	RPS15A-203	protein_coding	RPS15A
ENST00000459124.2	40.6169	36.8904	ENSG00000238317.2	-	-	SNORD11-201	snoRNA	SNORD11
ENST00000343986.9	40.4114	44.9822	ENSG00000171858.18	OTTHUMG00000032915.3	OTTHUMT00000080031.3	RPS21-201	protein_coding	RPS21
ENST00000253788.12	40.2579	42.2051	ENSG00000131469.15	OTTHUMG00000180660.4	OTTHUMT00000452470.3	RPL27-201	protein_coding	RPL27
ENST00000383895.1	40.0812	62.4862	ENSG00000206622.1	-	-	SNORA69-201	snoRNA	SNORA69

## Sheet: HeLa Surface tRNA
Homo_sapiens_tRNA-iMet-CAT-2-1	AMOUR-rep1	AMOUR-rep2
Homo_sapiens_tRNA-Glu-CTC-1-1	23469.8	29527.9
Homo_sapiens_tRNA-Glu-CTC-1-2	23469.8	29527.9
Homo_sapiens_tRNA-Glu-CTC-1-3	23469.8	29527.9
Homo_sapiens_tRNA-Glu-CTC-1-4	23469.8	29527.9
Homo_sapiens_tRNA-Glu-CTC-1-5	23469.8	29527.9
Homo_sapiens_tRNA-Glu-CTC-1-6	23469.8	29527.9
Homo_sapiens_tRNA-Glu-CTC-1-7	23469.8	29527.9
Homo_sapiens_tRNA-Glu-TTC-2-1	22124.3	23561.2
Homo_sapiens_tRNA-Glu-TTC-2-2	22124.3	23561.2
Homo_sapiens_tRNA-Asp-GTC-1-1	18499.6	17092.9
Homo_sapiens_tRNA-Asp-GTC-2-1	17665.3	15389
Homo_sapiens_tRNA-Asp-GTC-2-10	17665.3	15389
Homo_sapiens_tRNA-Asp-GTC-2-11	17665.3	15389
Homo_sapiens_tRNA-Asp-GTC-2-2	17665.3	15389
Homo_sapiens_tRNA-Asp-GTC-2-3	17665.3	15389
Homo_sapiens_tRNA-Asp-GTC-2-4	17665.3	15389
Homo_sapiens_tRNA-Asp-GTC-2-5	17665.3	15389
Homo_sapiens_tRNA-Asp-GTC-2-6	17665.3	15389
Homo_sapiens_tRNA-Asp-GTC-2-7	17665.3	15389
Homo_sapiens_tRNA-Asp-GTC-2-8	17665.3	15389
Homo_sapiens_tRNA-Asp-GTC-2-9	17665.3	15389
Homo_sapiens_tRNA-Gly-TCC-1-1	13794.2	12706.7
Homo_sapiens_tRNA-Glu-TTC-1-1	13769.1	12419.2
Homo_sapiens_tRNA-Glu-TTC-1-2	13769.1	12419.2
Homo_sapiens_tRNA-Gly-GCC-1-1	10785.1	9211.13
Homo_sapiens_tRNA-Gly-GCC-1-2	10785.1	9211.13
Homo_sapiens_tRNA-Gly-GCC-1-3	10785.1	9211.13
Homo_sapiens_tRNA-Gly-GCC-1-4	10785.1	9211.13
Homo_sapiens_tRNA-Gly-GCC-1-5	10785.1	9211.13
Homo_sapiens_tRNA-Asp-GTC-3-1	9565.85	10074.1
Homo_sapiens_tRNA-Val-TAC-2-1	8531.42	7376.4
Homo_sapiens_tRNA-Gly-CCC-2-1	8362.36	8471.29
Homo_sapiens_tRNA-Gly-CCC-2-2	8362.36	8471.29
Homo_sapiens_tRNA-Glu-TTC-4-1	7501.16	8625.77
Homo_sapiens_tRNA-Glu-TTC-4-2	7501.16	8625.77
Homo_sapiens_tRNA-Gly-GCC-2-1	7243.38	6133.44
Homo_sapiens_tRNA-Gly-GCC-2-2	7243.38	6133.44
Homo_sapiens_tRNA-Gly-GCC-2-3	7243.38	6133.44
Homo_sapiens_tRNA-Gly-GCC-2-4	7243.38	6133.44
Homo_sapiens_tRNA-Gly-GCC-2-5	7243.38	6133.44
Homo_sapiens_tRNA-Gly-GCC-2-6	7243.38	6133.44
Homo_sapiens_tRNA-Gln-CTG-2-1	7179.68	7657.33
Homo_sapiens_tRNA-Val-CAC-3-1	6824.5	6204.22
Homo_sapiens_tRNA-Asn-GTT-24-1	6807.04	6074.23
Homo_sapiens_tRNA-Ala-TGC-5-1	6002.35	5336.06
Homo_sapiens_tRNA-Ala-AGC-4-1	5985.13	5877.62
Homo_sapiens_tRNA-Gly-CCC-1-1	5854.14	6197.8
Homo_sapiens_tRNA-Gly-CCC-1-2	5854.14	6197.8
Homo_sapiens_tRNA-Arg-CCT-4-1	5634.2	4481.34
Homo_sapiens_tRNA-Ala-CGC-4-1	5512.29	5243.05
Homo_sapiens_tRNA-Ala-AGC-1-1	5388.27	4966.51
Homo_sapiens_tRNA-Asn-GTT-10-1	4890.12	4110.31
Homo_sapiens_tRNA-Val-TAC-3-1	4777.84	4136.89
Homo_sapiens_tRNA-Leu-CAA-1-2	4768.7	4406.23
Homo_sapiens_tRNA-Val-TAC-1-1	4767.72	5947.74
Homo_sapiens_tRNA-Val-TAC-1-2	4767.72	5947.74
Homo_sapiens_tRNA-Ala-CGC-2-1	4546.01	4106.14
Homo_sapiens_tRNA-Ala-CGC-1-1	4497.92	3995.53
Homo_sapiens_tRNA-Thr-AGT-3-1	4407.53	3981.89
Homo_sapiens_tRNA-Gly-TCC-2-1	4070.31	4027.46
Homo_sapiens_tRNA-Gly-TCC-2-2	4070.31	4027.46
Homo_sapiens_tRNA-Gly-TCC-2-3	4070.31	4027.46
Homo_sapiens_tRNA-Gly-TCC-2-4	4070.31	4027.46
Homo_sapiens_tRNA-Gly-TCC-2-5	4070.31	4027.46
Homo_sapiens_tRNA-Gly-TCC-2-6	4070.31	4027.46
Homo_sapiens_tRNA-Ala-TGC-4-1	4038.96	3763.95
Homo_sapiens_tRNA-Ile-AAT-6-1	3830.08	3420.7
Homo_sapiens_tRNA-Arg-TCT-5-1	3733.98	3227.94
Homo_sapiens_tRNA-Gly-TCC-3-1	3714.19	4028
Homo_sapiens_tRNA-Glu-TTC-3-1	3659.12	4529.13
Homo_sapiens_tRNA-Gln-CTG-6-1	3552.73	3358.2
Homo_sapiens_tRNA-Ala-TGC-1-1	3422.76	3090.04
Homo_sapiens_tRNA-SeC-TCA-1-1	3400.69	3848.47
Homo_sapiens_tRNA-Leu-CAA-2-1	3297.79	2920.04
Homo_sapiens_tRNA-Leu-CAA-1-1	2984.57	2794.57
Homo_sapiens_tRNA-Val-AAC-3-1	2860.7	2982.41
Homo_sapiens_tRNA-Tyr-GTA-5-1	2615.23	2213.84
Homo_sapiens_tRNA-Leu-TAG-3-1	2456.69	2051.25
Homo_sapiens_tRNA-Lys-CTT-2-1	2397.95	2688.84
Homo_sapiens_tRNA-Lys-CTT-2-2	2397.95	2688.84
Homo_sapiens_tRNA-Lys-CTT-2-3	2397.95	2688.84
Homo_sapiens_tRNA-Lys-CTT-2-4	2397.95	2688.84
Homo_sapiens_tRNA-Lys-CTT-2-5	2397.95	2688.84
Homo_sapiens_tRNA-Asn-GTT-3-1	2374.47	2259.64
Homo_sapiens_tRNA-Ala-AGC-2-1	2308.45	1992.64
Homo_sapiens_tRNA-Ala-AGC-2-2	2308.45	1992.64
Homo_sapiens_tRNA-Ala-AGC-7-1	2308.45	1992.64
Homo_sapiens_tRNA-Ala-TGC-6-1	2298.69	1940.02
Homo_sapiens_tRNA-Met-CAT-3-1	2274.06	2294.1
Homo_sapiens_tRNA-Met-CAT-3-2	2274.06	2294.1
Homo_sapiens_tRNA-Arg-ACG-2-1	2234.18	2076.96
Homo_sapiens_tRNA-Arg-ACG-2-2	2234.18	2076.96
Homo_sapiens_tRNA-Arg-ACG-2-3	2234.18	2076.96
Homo_sapiens_tRNA-Arg-ACG-2-4	2234.18	2076.96
Homo_sapiens_tRNA-Arg-CCT-1-1	2145.99	2072.95
Homo_sapiens_tRNA-Gly-GCC-3-1	1973.24	1743.65
Homo_sapiens_tRNA-Val-AAC-6-1	1805.91	1570.43
Homo_sapiens_tRNA-Lys-CTT-1-1	1804.28	2277.14
Homo_sapiens_tRNA-Lys-CTT-1-2	1804.28	2277.14
Homo_sapiens_tRNA-Lys-CTT-5-1	1790.91	1649.26
Homo_sapiens_tRNA-Ala-TGC-3-1	1782.48	1656.8
Homo_sapiens_tRNA-Ala-TGC-3-2	1782.48	1656.8
Homo_sapiens_tRNA-Tyr-GTA-5-5	1730.26	1353.42
Homo_sapiens_tRNA-Lys-TTT-6-1	1720.35	1944.3
Homo_sapiens_tRNA-Gln-CTG-1-1	1693.06	1784.42
Homo_sapiens_tRNA-Gln-CTG-1-2	1693.06	1784.42
Homo_sapiens_tRNA-Gln-CTG-1-3	1693.06	1784.42
Homo_sapiens_tRNA-Gln-CTG-1-4	1693.06	1784.42
Homo_sapiens_tRNA-Gln-CTG-1-5	1693.06	1784.42
Homo_sapiens_tRNA-Lys-TTT-4-1	1673.81	1655.44
Homo_sapiens_tRNA-Thr-TGT-4-1	1642.52	2000.21
Homo_sapiens_tRNA-Arg-CCT-3-1	1593.94	1413.62
Homo_sapiens_tRNA-Lys-TTT-3-1	1554.94	1639.06
Homo_sapiens_tRNA-Lys-TTT-3-2	1554.94	1639.06
Homo_sapiens_tRNA-Lys-TTT-3-3	1554.94	1639.06
Homo_sapiens_tRNA-Lys-TTT-3-4	1554.94	1639.06
Homo_sapiens_tRNA-Lys-TTT-3-5	1554.94	1639.06
Homo_sapiens_tRNA-Leu-CAG-2-1	1528.76	1472.63
Homo_sapiens_tRNA-Leu-CAG-2-2	1528.76	1472.63
Homo_sapiens_tRNA-Arg-TCT-3-2	1477.33	1572.44
Homo_sapiens_tRNA-Arg-TCT-1-1	1457.63	1580.18
Homo_sapiens_tRNA-Asn-GTT-1-1	1431.11	1314.96
Homo_sapiens_tRNA-Arg-ACG-1-1	1420.66	1278.62
Homo_sapiens_tRNA-Arg-ACG-1-2	1420.66	1278.62
Homo_sapiens_tRNA-Arg-ACG-1-3	1420.66	1278.62
Homo_sapiens_tRNA-Leu-TAG-1-1	1411.18	1339.37
Homo_sapiens_tRNA-Ala-AGC-5-1	1327.29	1352.62
Homo_sapiens_tRNA-Asn-GTT-2-1	1271.24	1220.05
Homo_sapiens_tRNA-Asn-GTT-2-2	1271.24	1220.05
Homo_sapiens_tRNA-Asn-GTT-2-3	1271.24	1220.05
Homo_sapiens_tRNA-Asn-GTT-2-4	1271.24	1220.05
Homo_sapiens_tRNA-Asn-GTT-2-5	1271.24	1220.05
Homo_sapiens_tRNA-Asn-GTT-2-6	1271.24	1220.05
Homo_sapiens_tRNA-Asn-GTT-2-7	1271.24	1220.05
Homo_sapiens_tRNA-Asn-GTT-2-8	1271.24	1220.05
Homo_sapiens_tRNA-Ile-AAT-8-1	1217.69	1101.91
Homo_sapiens_tRNA-Ala-TGC-2-1	1215.97	1125.07
Homo_sapiens_tRNA-Thr-AGT-1-1	1198.15	1041.53
Homo_sapiens_tRNA-Thr-AGT-1-2	1198.15	1041.53
Homo_sapiens_tRNA-Thr-AGT-1-3	1198.15	1041.53
Homo_sapiens_tRNA-Lys-CTT-4-1	1188.9	1501.78
Homo_sapiens_tRNA-Ser-GCT-3-1	1171.04	1286.84
Homo_sapiens_tRNA-Leu-CAA-4-1	1121.93	1077.85
Homo_sapiens_tRNA-Thr-CGT-3-1	1089.23	1148.82
Homo_sapiens_tRNA-Gln-TTG-3-1	1081.22	1067.33
Homo_sapiens_tRNA-Gln-TTG-3-2	1081.22	1067.33
Homo_sapiens_tRNA-Gln-TTG-3-3	1081.22	1067.33
Homo_sapiens_tRNA-Thr-CGT-4-1	1080.49	996.574
Homo_sapiens_tRNA-Thr-TGT-2-1	1071.53	1018.35
Homo_sapiens_tRNA-Gln-TTG-1-1	1067.35	1191.91
Homo_sapiens_tRNA-Arg-CCG-2-1	1055.3	1002.55
Homo_sapiens_tRNA-Lys-TTT-5-1	1049.86	1208.57
Homo_sapiens_tRNA-Ile-TAT-2-1	1043	1028.05
Homo_sapiens_tRNA-Gln-TTG-2-1	1042.75	1153.55
Homo_sapiens_tRNA-His-GTG-1-1	1037.99	1027.58
Homo_sapiens_tRNA-His-GTG-1-2	1037.99	1027.58
Homo_sapiens_tRNA-His-GTG-1-3	1037.99	1027.58
Homo_sapiens_tRNA-His-GTG-1-4	1037.99	1027.58
Homo_sapiens_tRNA-His-GTG-1-5	1037.99	1027.58
Homo_sapiens_tRNA-His-GTG-1-6	1037.99	1027.58
Homo_sapiens_tRNA-His-GTG-1-7	1037.99	1027.58
Homo_sapiens_tRNA-His-GTG-1-8	1037.99	1027.58
Homo_sapiens_tRNA-His-GTG-1-9	1037.99	1027.58
Homo_sapiens_tRNA-Pro-CGG-2-1	984.092	911.954
Homo_sapiens_tRNA-Tyr-GTA-4-1	978.773	840.432
Homo_sapiens_tRNA-Ala-AGC-3-1	978.04	987.046
Homo_sapiens_tRNA-Ile-AAT-5-1	956.716	1029.26
Homo_sapiens_tRNA-Ile-AAT-5-2	956.716	1029.26
Homo_sapiens_tRNA-Ile-AAT-5-3	956.716	1029.26
Homo_sapiens_tRNA-Ile-AAT-5-4	956.716	1029.26
Homo_sapiens_tRNA-Ile-AAT-5-5	956.716	1029.26
Homo_sapiens_tRNA-Tyr-GTA-2-1	945.631	994.749
Homo_sapiens_tRNA-Ile-AAT-2-1	925.921	964.289
Homo_sapiens_tRNA-Arg-CCG-1-1	894.369	843.506
Homo_sapiens_tRNA-Arg-CCG-1-2	894.369	843.506
Homo_sapiens_tRNA-Arg-CCG-1-3	894.369	843.506
Homo_sapiens_tRNA-Tyr-GTA-5-2	884.299	908.173
Homo_sapiens_tRNA-Ala-CGC-3-1	884.217	863.317
Homo_sapiens_tRNA-iMet-CAT-1-1	859.071	837.812
Homo_sapiens_tRNA-iMet-CAT-1-2	859.071	837.812
Homo_sapiens_tRNA-iMet-CAT-1-3	859.071	837.812
Homo_sapiens_tRNA-iMet-CAT-1-4	859.071	837.812
Homo_sapiens_tRNA-iMet-CAT-1-5	859.071	837.812
Homo_sapiens_tRNA-iMet-CAT-1-6	859.071	837.812
Homo_sapiens_tRNA-iMet-CAT-1-7	859.071	837.812
Homo_sapiens_tRNA-iMet-CAT-1-8	859.071	837.812
Homo_sapiens_tRNA-Arg-CCT-2-1	851.349	808.436
Homo_sapiens_tRNA-Lys-TTT-1-1	842.71	871.821
Homo_sapiens_tRNA-Ser-GCT-5-1	838.582	880.181
Homo_sapiens_tRNA-Val-AAC-2-1	836.759	1276.42
Homo_sapiens_tRNA-Arg-TCT-2-1	832.649	821.237
Homo_sapiens_tRNA-Thr-CGT-2-1	829.535	830.478
Homo_sapiens_tRNA-Phe-GAA-2-1	824.761	807.07
Homo_sapiens_tRNA-Tyr-GTA-5-4	803.794	863.028
Homo_sapiens_tRNA-Arg-TCG-1-1	787.266	820.228
Homo_sapiens_tRNA-Asn-GTT-6-1	786.577	845.838
Homo_sapiens_tRNA-Ser-GCT-4-1	782.728	767.819
Homo_sapiens_tRNA-Ser-GCT-4-2	782.728	767.819
Homo_sapiens_tRNA-Ser-GCT-4-3	782.728	767.819
Homo_sapiens_tRNA-Pro-AGG-1-1	752.297	793.421
Homo_sapiens_tRNA-Leu-TAA-4-1	720.392	694.184
Homo_sapiens_tRNA-Pro-TGG-2-1	718.609	694.992
Homo_sapiens_tRNA-Cys-GCA-2-1	717	671.144
Homo_sapiens_tRNA-Cys-GCA-2-2	717	671.144
Homo_sapiens_tRNA-Cys-GCA-2-3	717	671.144
Homo_sapiens_tRNA-Cys-GCA-2-4	717	671.144
Homo_sapiens_tRNA-Asn-GTT-12-1	707.783	704.994
Homo_sapiens_tRNA-Gln-CTG-5-1	698.617	611.106
Homo_sapiens_tRNA-Ala-AGC-6-1	698.531	672.244
Homo_sapiens_tRNA-Tyr-GTA-6-1	673.076	574.276
Homo_sapiens_tRNA-Ser-TGA-4-1	670.939	778.419
Homo_sapiens_tRNA-Cys-GCA-5-1	663.112	642.379
Homo_sapiens_tRNA-Cys-GCA-4-1	659.197	557.802
Homo_sapiens_tRNA-Thr-AGT-6-1	653.781	604.737
Homo_sapiens_tRNA-Gln-CTG-3-1	625.086	646.869
Homo_sapiens_tRNA-Gln-CTG-3-2	625.086	646.869
Homo_sapiens_tRNA-Val-CAC-4-1	624.293	1046.86
Homo_sapiens_tRNA-Thr-CGT-5-1	589.362	499.514
Homo_sapiens_tRNA-Pro-CGG-1-1	585.743	583.353
Homo_sapiens_tRNA-Pro-CGG-1-2	585.743	583.353
Homo_sapiens_tRNA-Pro-CGG-1-3	585.743	583.353
Homo_sapiens_tRNA-Leu-TAA-3-1	585.252	514.899
Homo_sapiens_tRNA-Trp-CCA-2-1	582.787	561.82
Homo_sapiens_tRNA-Gln-CTG-4-1	580.166	555.329
Homo_sapiens_tRNA-Gln-CTG-4-2	580.166	555.329
Homo_sapiens_tRNA-Leu-AAG-2-1	578.131	598.886
Homo_sapiens_tRNA-Leu-AAG-2-2	578.131	598.886
Homo_sapiens_tRNA-Leu-AAG-2-3	578.131	598.886
Homo_sapiens_tRNA-Leu-AAG-2-4	578.131	598.886
Homo_sapiens_tRNA-Met-CAT-6-1	564.82	677.194
Homo_sapiens_tRNA-Leu-TAA-1-1	543.752	520.365
Homo_sapiens_tRNA-Ser-GCT-2-1	519.983	554.322
Homo_sapiens_tRNA-Ser-TGA-1-1	516.317	585.911
Homo_sapiens_tRNA-Ser-AGA-2-1	485.895	462.905
Homo_sapiens_tRNA-Ser-AGA-2-2	485.895	462.905
Homo_sapiens_tRNA-Ser-AGA-2-3	485.895	462.905
Homo_sapiens_tRNA-Ser-AGA-2-4	485.895	462.905
Homo_sapiens_tRNA-Ser-AGA-2-5	485.895	462.905
Homo_sapiens_tRNA-Ser-AGA-2-6	485.895	462.905
Homo_sapiens_tRNA-Cys-GCA-8-1	484.759	386.715
Homo_sapiens_tRNA-Lys-TTT-2-1	478.271	540.32
Homo_sapiens_tRNA-Met-CAT-1-1	463.678	596.428
Homo_sapiens_tRNA-Lys-TTT-7-1	463.633	493.103
Homo_sapiens_tRNA-Arg-TCG-3-1	457.735	520.867
Homo_sapiens_tRNA-Val-CAC-1-1	449.523	718.509
Homo_sapiens_tRNA-Val-CAC-1-2	449.523	718.509
Homo_sapiens_tRNA-Val-CAC-1-3	449.523	718.509
Homo_sapiens_tRNA-Val-CAC-1-4	449.523	718.509
Homo_sapiens_tRNA-Val-CAC-1-5	449.523	718.509
Homo_sapiens_tRNA-Val-CAC-1-6	449.523	718.509
Homo_sapiens_tRNA-Val-CAC-1-7	449.523	718.509
Homo_sapiens_tRNA-Val-CAC-5-1	449.523	718.509
Homo_sapiens_tRNA-Trp-CCA-1-1	445.597	503.596
Homo_sapiens_tRNA-Arg-TCG-2-1	441.372	393.411
Homo_sapiens_tRNA-Leu-TAA-2-1	437.343	478.823
Homo_sapiens_tRNA-Thr-TGT-1-1	422.442	396.673
Homo_sapiens_tRNA-Ile-TAT-1-1	412.061	452.943
Homo_sapiens_tRNA-Val-AAC-1-1	409.294	413.981
Homo_sapiens_tRNA-Val-AAC-1-2	409.294	413.981
Homo_sapiens_tRNA-Val-AAC-1-3	409.294	413.981
Homo_sapiens_tRNA-Val-AAC-1-4	409.294	413.981
Homo_sapiens_tRNA-Val-AAC-1-5	409.294	413.981
Homo_sapiens_tRNA-Leu-CAG-1-1	399.304	435.724
Homo_sapiens_tRNA-Leu-CAG-1-2	399.304	435.724
Homo_sapiens_tRNA-Leu-CAG-1-3	399.304	435.724
Homo_sapiens_tRNA-Leu-CAG-1-4	399.304	435.724
Homo_sapiens_tRNA-Leu-CAG-1-5	399.304	435.724
Homo_sapiens_tRNA-Leu-CAG-1-6	399.304	435.724
Homo_sapiens_tRNA-Leu-CAG-1-7	399.304	435.724
Homo_sapiens_tRNA-Thr-AGT-2-1	397.729	365.031
Homo_sapiens_tRNA-Thr-AGT-2-2	397.729	365.031
Homo_sapiens_tRNA-Pro-TGG-3-1	396.046	404.811
Homo_sapiens_tRNA-Pro-TGG-3-2	396.046	404.811
Homo_sapiens_tRNA-Pro-TGG-3-3	396.046	404.811
Homo_sapiens_tRNA-Pro-TGG-3-4	396.046	404.811
Homo_sapiens_tRNA-Pro-TGG-3-5	396.046	404.811
Homo_sapiens_tRNA-Asn-GTT-25-1	391.162	347.672
Homo_sapiens_tRNA-Ser-AGA-4-1	389.715	455.795
Homo_sapiens_tRNA-Arg-TCG-5-1	387.807	375.623
Homo_sapiens_tRNA-Ile-AAT-3-1	373.669	385.92
Homo_sapiens_tRNA-Phe-GAA-1-1	368.279	376.626
Homo_sapiens_tRNA-Phe-GAA-1-2	368.279	376.626
Homo_sapiens_tRNA-Phe-GAA-1-3	368.279	376.626
Homo_sapiens_tRNA-Phe-GAA-1-4	368.279	376.626
Homo_sapiens_tRNA-Phe-GAA-1-5	368.279	376.626
Homo_sapiens_tRNA-Phe-GAA-1-6	368.279	376.626
Homo_sapiens_tRNA-Thr-TGT-5-1	368.182	376.975
Homo_sapiens_tRNA-Leu-TAG-2-1	355.359	364.92
Homo_sapiens_tRNA-Arg-TCT-3-1	352.793	335.37
Homo_sapiens_tRNA-Thr-AGT-4-1	352.584	380.748
Homo_sapiens_tRNA-Ser-CGA-3-1	348.789	416.08
Homo_sapiens_tRNA-Gly-GCC-4-1	347.147	275.989
Homo_sapiens_tRNA-Val-CAC-2-1	346.771	823.546
Homo_sapiens_tRNA-Thr-AGT-5-1	346.703	332.395
Homo_sapiens_tRNA-Tyr-GTA-3-1	344.699	346.064
Homo_sapiens_tRNA-Leu-AAG-4-1	341.762	255.89
Homo_sapiens_tRNA-Met-CAT-4-1	340.901	345.468
Homo_sapiens_tRNA-Met-CAT-4-2	340.901	345.468
Homo_sapiens_tRNA-Met-CAT-4-3	340.901	345.468
Homo_sapiens_tRNA-Ala-AGC-8-1	338.327	332.434
Homo_sapiens_tRNA-Ala-AGC-8-2	338.327	332.434
Homo_sapiens_tRNA-Tyr-GTA-1-1	335.185	391.698
Homo_sapiens_tRNA-Val-CAC-14-1	333.504	274.341
Homo_sapiens_tRNA-Ala-AGC-11-1	311.261	285.921
Homo_sapiens_tRNA-Pro-AGG-2-1	299.499	286.567
Homo_sapiens_tRNA-Pro-AGG-2-2	299.499	286.567
Homo_sapiens_tRNA-Pro-AGG-2-3	299.499	286.567
Homo_sapiens_tRNA-Pro-AGG-2-4	299.499	286.567
Homo_sapiens_tRNA-Pro-AGG-2-5	299.499	286.567
Homo_sapiens_tRNA-Pro-AGG-2-6	299.499	286.567
Homo_sapiens_tRNA-Pro-AGG-2-7	299.499	286.567
Homo_sapiens_tRNA-Pro-AGG-2-8	299.499	286.567
Homo_sapiens_tRNA-Thr-CGT-1-1	290.816	340.148
Homo_sapiens_tRNA-Ser-TGA-3-1	277.557	287.035
Homo_sapiens_tRNA-Ser-CGA-1-1	264.704	294.905
Homo_sapiens_tRNA-Phe-GAA-3-1	254.322	227.497
Homo_sapiens_tRNA-Asn-GTT-4-1	253.5	303.102
Homo_sapiens_tRNA-Ser-AGA-1-1	249.262	312.835
Homo_sapiens_tRNA-Pro-TGG-1-1	234.294	262.388
Homo_sapiens_tRNA-Tyr-GTA-8-1	221.372	184.113
Homo_sapiens_tRNA-Ser-TGA-2-1	220.301	248.446
Homo_sapiens_tRNA-Val-AAC-5-1	207.596	194.842
Homo_sapiens_tRNA-Cys-GCA-17-1	201.171	160.609
Homo_sapiens_tRNA-Ser-CGA-4-1	196.058	239.945
Homo_sapiens_tRNA-Asn-GTT-26-1	196.016	194.998
Homo_sapiens_tRNA-Ile-AAT-4-1	186.811	222.394
Homo_sapiens_tRNA-Gly-TCC-4-1	183.229	160.39
Homo_sapiens_tRNA-Trp-CCA-4-1	180.933	184.215
Homo_sapiens_tRNA-Ile-TAT-2-3	175.258	184.699
Homo_sapiens_tRNA-Tyr-GTA-5-3	172.262	138.725
Homo_sapiens_tRNA-Glu-CTC-2-1	159.352	257.724
Homo_sapiens_tRNA-Cys-GCA-6-1	154.549	134.283
Homo_sapiens_tRNA-Val-TAC-4-1	152.298	147.114
Homo_sapiens_tRNA-Cys-GCA-14-1	151.654	133.555
Homo_sapiens_tRNA-Leu-CAA-3-1	145.875	168.82
Homo_sapiens_tRNA-Ile-TAT-2-2	145.358	129.962
Homo_sapiens_tRNA-Cys-GCA-7-1	129.153	126.628
Homo_sapiens_tRNA-Ser-GCT-1-1	128.573	156.884
Homo_sapiens_tRNA-Thr-TGT-3-1	128.038	125.319
Homo_sapiens_tRNA-Ser-AGA-3-1	115.487	101.873
Homo_sapiens_tRNA-Trp-CCA-3-1	114.079	108.792
Homo_sapiens_tRNA-Trp-CCA-3-2	114.079	108.792
Homo_sapiens_tRNA-Trp-CCA-3-3	114.079	108.792
Homo_sapiens_tRNA-Arg-CCT-5-1	113.262	73.6246
Homo_sapiens_tRNA-Arg-TCT-4-1	110.505	140.238
Homo_sapiens_tRNA-Cys-GCA-12-1	94.3906	100.418
Homo_sapiens_tRNA-Cys-GCA-1-1	79.9394	85.2183
Homo_sapiens_tRNA-Ile-TAT-3-1	77.3321	67.0427
Homo_sapiens_tRNA-Cys-GCA-13-1	73.1539	59.5513
Homo_sapiens_tRNA-Cys-GCA-9-1	71.3685	74.3329
Homo_sapiens_tRNA-Cys-GCA-9-2	71.3685	74.3329
Homo_sapiens_tRNA-Cys-GCA-9-3	71.3685	74.3329
Homo_sapiens_tRNA-Cys-GCA-9-4	71.3685	74.3329
Homo_sapiens_tRNA-Val-CAC-6-1	66.3725	57.0122
Homo_sapiens_tRNA-Met-CAT-5-1	62.8485	68.317
Homo_sapiens_tRNA-Met-CAT-5-2	62.8485	68.317
Homo_sapiens_tRNA-Glu-TTC-14-1	60.7286	67.3252
Homo_sapiens_tRNA-Asn-GTT-5-1	57.4973	41.6782
Homo_sapiens_tRNA-Phe-GAA-4-1	53.7451	54.1548
Homo_sapiens_tRNA-Asn-GTT-8-1	53.6638	44.9437
