# Supplementary material for: Deciphering the RNA landscapes on mammalian cell surfaces
Source: Protein Cell. 2025 Sep 18;17(2):113–26. doi: 10.1093/procel/pwaf079 (PMC12959771; doi:10.1093/procel/pwaf079)
Supplement: pwaf079_Supplementary_Data [file pwaf079_supplementary_data.zip › Table S2.xlsx]

## Sheet: human_Surface RNA_Bcell
Supplementary_table_S1_HEK293T_surface_RNA	human B cell rep1 (TPM)	human B cell rep2 (TPM)	human B cell rep3 (TPM)	gene_id	havana_gene	havana_transcript	transcript_name	gene type	gene_name
ENST00000612463.1	48633.7	40549	45933.8	ENSG00000278233.1	-	-	RNA5-8SN2-201	rRNA	RNA5-8SN2
ENST00000610460.1	48633.7	40549	45933.8	ENSG00000277739.1	-	-	5_8S_rRNA.5-201	rRNA	5_8S_rRNA
ENST00000613359.1	48633.7	40549	45933.8	ENSG00000275215.1	-	-	RNA5-8SN3-201	rRNA	RNA5-8SN3
ENST00000619471.1	48633.7	40549	45933.8	ENSG00000278189.1	-	-	RNA5-8SN1-201	rRNA	RNA5-8SN1
ENST00000362698.1	26566.6	17257.5	23473.1	ENSG00000199568.1	-	-	RNU5A-1-201	snRNA	RNU5A-1
ENST00000362482.1	24503.4	27823.8	26380.2	ENSG00000199352.1	-	-	RNA5S1-201	rRNA	RNA5S1
ENST00000364718.1	24503.4	27823.8	26380.2	ENSG00000201588.1	-	-	RNA5S2-201	rRNA	RNA5S2
ENST00000362467.1	24503.4	27823.8	26380.2	ENSG00000199337.1	-	-	RNA5S3-201	rRNA	RNA5S3
ENST00000363511.1	24503.4	27823.8	26380.2	ENSG00000200381.1	-	-	RNA5S4-201	rRNA	RNA5S4
ENST00000362526.1	24503.4	27823.8	26380.2	ENSG00000199396.1	-	-	RNA5S5-201	rRNA	RNA5S5
ENST00000363754.1	24503.4	27823.8	26380.2	ENSG00000200624.1	-	-	RNA5S6-201	rRNA	RNA5S6
ENST00000365651.1	24503.4	27823.8	26380.2	ENSG00000202521.1	-	-	RNA5S7-201	rRNA	RNA5S7
ENST00000363473.1	24503.4	27823.8	26380.2	ENSG00000200343.1	-	-	RNA5S8-201	rRNA	RNA5S8
ENST00000363040.1	24503.4	27823.8	26380.2	ENSG00000199910.1	-	-	RNA5S10-201	rRNA	RNA5S10
ENST00000362464.1	24503.4	27823.8	26380.2	ENSG00000199334.1	-	-	RNA5S11-201	rRNA	RNA5S11
ENST00000362400.1	24503.4	27823.8	26380.2	ENSG00000199270.1	-	-	RNA5S12-201	rRNA	RNA5S12
ENST00000365656.1	24503.4	27823.8	26380.2	ENSG00000202526.1	-	-	RNA5S13-201	rRNA	RNA5S13
ENST00000364485.1	24503.4	27823.8	26380.2	ENSG00000201355.1	-	-	RNA5S14-201	rRNA	RNA5S14
ENST00000365055.1	24503.4	27823.8	26380.2	ENSG00000201925.1	-	-	RNA5S15-201	rRNA	RNA5S15
ENST00000365387.1	24503.4	27823.8	26380.2	ENSG00000202257.1	-	-	RNA5S16-201	rRNA	RNA5S16
ENST00000363500.1	24503.4	27823.8	26380.2	ENSG00000200370.1	-	-	RNA5S17-201	rRNA	RNA5S17
ENST00000363286.1	20257.3	13961.6	17697.3	ENSG00000200156.1	-	-	RNU5B-1-201	snRNA	RNU5B-1
ENST00000387441.1	17726.8	31854	16724	ENSG00000210176.1	-	-	MT-TH-201	Mt_tRNA	MT-TH
ENST00000651540.1	14816.7	5737.94	11132.1	ENSG00000286171.1	OTTHUMG00000193472.1	OTTHUMT00000501997.1	ENST00000651540	lncRNA	ENSG00000286171
ENST00000387449.1	14038.7	10655.8	17549.3	ENSG00000210184.1	-	-	MT-TS2-201	Mt_tRNA	MT-TS2
ENST00000638356.1	12284.1	13535.2	17066	ENSG00000283907.2	OTTHUMG00000191916.1	OTTHUMT00000491116.1	ENST00000638356	lncRNA	ENSG00000283907
ENST00000387342.1	11891.8	14611.4	9545.57	ENSG00000210077.1	-	-	MT-TV-201	Mt_tRNA	MT-TV
ENST00000387377.1	11881.3	18270.9	10860.7	ENSG00000210112.1	-	-	MT-TM-201	Mt_tRNA	MT-TM
ENST00000364451.1	11031.7	598.377	2215.92	ENSG00000201321.1	-	-	RNA5S9-201	rRNA	RNA5S9
ENST00000365484.1	10993.4	8871.77	13510	ENSG00000202354.1	-	-	RNY3-201	misc_RNA	RNY3
ENST00000364228.1	10649.9	4542.11	13173.8	ENSG00000201098.1	-	-	RNY1-201	misc_RNA	RNY1
ENST00000516507.1	8001.68	8711.52	8601.87	ENSG00000252316.1	-	-	RNY4-201	misc_RNA	RNY4
ENST00000383925.1	7178.29	4471.1	5033.9	ENSG00000206652.1	-	-	RNU1-1-201	snRNA	RNU1-1
ENST00000384782.1	7178.29	4471.1	5033.9	ENSG00000207513.1	-	-	RNU1-3-201	snRNA	RNU1-3
ENST00000384659.1	7178.29	4471.1	5033.9	ENSG00000207389.1	-	-	RNU1-4-201	snRNA	RNU1-4
ENST00000384278.1	7178.29	4471.1	5033.9	ENSG00000207005.1	-	-	RNU1-2-201	snRNA	RNU1-2
ENST00000384010.1	7178.29	4471.1	5033.9	ENSG00000206737.1	-	-	RNVU1-18-201	snRNA	RNVU1-18
ENST00000615842.1	7178.29	4471.1	5033.9	ENSG00000273768.1	-	-	RNVU1-29-201	snRNA	RNVU1-29
ENST00000383869.1	7178.29	4471.1	5033.9	ENSG00000206596.1	-	-	RNU1-27P-201	snRNA	RNU1-27P
ENST00000383861.1	7178.29	4471.1	5033.9	ENSG00000206588.1	-	-	RNU1-28P-201	snRNA	RNU1-28P
ENST00000384238.1	7100.71	8570.98	8557.86	ENSG00000206965.1	-	-	RNU6-5P-201	snRNA	RNU6-5P
ENST00000384205.1	7100.71	8570.98	8557.86	ENSG00000206932.1	-	-	RNU6-4P-201	snRNA	RNU6-4P
ENST00000606623.1	7100.71	8570.98	8557.86	ENSG00000272055.1	-	-	RNU6-6P-201	snRNA	RNU6-6P
ENST00000383898.1	7100.71	8570.98	8557.86	ENSG00000206625.1	-	-	RNU6-1-201	snRNA	RNU6-1
ENST00000384776.1	7100.71	8570.98	8557.86	ENSG00000207507.1	-	-	RNU6-9-201	snRNA	RNU6-9
ENST00000384627.1	7100.71	8570.98	8557.86	ENSG00000207357.1	-	-	RNU6-2-201	snRNA	RNU6-2
ENST00000384314.1	7100.71	8570.98	8557.86	ENSG00000207041.1	-	-	RNU6-3P-201	snRNA	RNU6-3P
ENST00000387405.1	6980.66	12234.2	7536.43	ENSG00000210140.1	-	-	MT-TC-201	Mt_tRNA	MT-TC
ENST00000387400.1	6197.75	11063.2	5133.43	ENSG00000210135.1	-	-	MT-TN-201	Mt_tRNA	MT-TN
ENST00000618786.1	5503.51	4874.71	5467.61	ENSG00000276168.1	-	-	RN7SL1-201	misc_RNA	RN7SL1
ENST00000387069.1	4937.34	3162.89	3769.31	ENSG00000274978.1	-	-	RNU11-201	snRNA	RNU11
ENST00000387459.1	4936.21	7066.09	3882.62	ENSG00000210194.1	-	-	MT-TE-201	Mt_tRNA	MT-TE
ENST00000490232.3	4828.96	4935.33	4860.59	ENSG00000274012.1	-	-	RN7SL2-201	misc_RNA	RN7SL2
ENST00000387429.1	4808.03	4961.12	3529.44	ENSG00000210164.1	-	-	MT-TG-201	Mt_tRNA	MT-TG
ENST00000387421.1	3763.7	5483.63	3117.03	ENSG00000210156.1	-	-	MT-TK-201	Mt_tRNA	MT-TK
ENST00000410396.1	3669.79	1782.97	2447.02	ENSG00000222328.1	-	-	RNU2-2P-201	snRNA	RNU2-2P
ENST00000387456.1	3434.14	5184.34	2925.65	ENSG00000210191.1	-	-	MT-TL2-201	Mt_tRNA	MT-TL2
ENST00000459299.1	3070.55	2629.08	4417.2	ENSG00000239039.1	-	-	SNORD13-201	snoRNA	SNORD13
ENST00000387347.2	2470.91	2459.9	3772.77	ENSG00000210082.2	-	-	MT-RNR2-201	Mt_rRNA	MT-RNR2
ENST00000387460.2	2419.58	46.949	2189.33	ENSG00000210195.2	-	-	MT-TT-201	Mt_tRNA	MT-TT
ENST00000387419.1	2359.56	3703.42	1539.8	ENSG00000210154.1	-	-	MT-TD-201	Mt_tRNA	MT-TD
ENST00000363120.1	2073.57	2234	3246.22	ENSG00000199990.1	-	-	VTRNA1-1-201	misc_RNA	VTRNA1-1
ENST00000389680.2	1854.16	2179.1	4107.77	ENSG00000211459.2	-	-	MT-RNR1-201	Mt_rRNA	MT-RNR1
ENST00000387392.1	1840.91	2083.98	1532.86	ENSG00000210127.1	-	-	MT-TA-201	Mt_tRNA	MT-TA
ENST00000383858.1	1736.45	910.974	1449.44	ENSG00000206585.1	-	-	RNVU1-7-201	snRNA	RNVU1-7
ENST00000387382.1	1671.1	1839.1	1298.82	ENSG00000210117.1	-	-	MT-TW-201	Mt_tRNA	MT-TW
ENST00000387461.2	1567.32	2850.24	1259.19	ENSG00000210196.2	-	-	MT-TP-201	Mt_tRNA	MT-TP
ENST00000387439.1	1538.42	1430.45	1032.09	ENSG00000210174.1	-	-	MT-TR-201	Mt_tRNA	MT-TR
ENST00000387416.2	1482.28	1863.21	1171.23	ENSG00000210151.2	-	-	MT-TS1-201	Mt_tRNA	MT-TS1
ENST00000618664.1	1382.24	957.305	961.159	ENSG00000274585.1	-	-	RNU2-1-201	snRNA	RNU2-1
ENST00000616345.1	1382.24	957.305	961.159	ENSG00000275616.1	-	-	U2.11-201	snRNA	U2
ENST00000616535.1	1382.24	957.305	961.159	ENSG00000273709.1	-	-	U2.2-201	snRNA	U2
ENST00000619465.1	1382.24	957.305	961.159	ENSG00000274432.1	-	-	U2.5-201	snRNA	U2
ENST00000613119.1	1382.24	957.305	961.159	ENSG00000278048.1	-	-	U2.16-201	snRNA	U2
ENST00000613778.1	1382.24	957.305	961.159	ENSG00000276596.1	-	-	U2.12-201	snRNA	U2
ENST00000611544.1	1382.24	957.305	961.159	ENSG00000277903.1	-	-	U2.15-201	snRNA	U2
ENST00000615427.1	1382.24	957.305	961.159	ENSG00000274862.1	-	-	U2.9-201	snRNA	U2
ENST00000617785.1	1382.24	957.305	961.159	ENSG00000274062.1	-	-	U2.3-201	snRNA	U2
ENST00000620268.1	1382.24	957.305	961.159	ENSG00000275219.1	-	-	U2.10-201	snRNA	U2
ENST00000618602.1	1382.24	957.305	961.159	ENSG00000278591.1	-	-	U2.19-201	snRNA	U2
ENST00000387314.1	1288.25	418.638	1176.9	ENSG00000210049.1	-	-	MT-TF-201	Mt_tRNA	MT-TF
ENST00000365328.1	1281.06	974.212	1118.57	ENSG00000202198.1	-	-	7SK.1-201	misc_RNA	7SK
ENST00000387365.1	1239.65	1637.61	1098.83	ENSG00000210100.1	-	-	MT-TI-201	Mt_tRNA	MT-TI
ENST00000386347.1	1233.2	2396.27	1087.93	ENSG00000209082.1	-	-	MT-TL1-201	Mt_tRNA	MT-TL1
ENST00000362512.1	1174.5	629.595	646.465	ENSG00000276027.1	-	-	RNU12-201	snRNA	RNU12
ENST00000387372.1	1082.33	1292.33	953.835	ENSG00000210107.1	-	-	MT-TQ-201	Mt_tRNA	MT-TQ
ENST00000364805.1	959.275	1268.83	1410.42	ENSG00000201675.1	-	-	SNORD32A-201	snoRNA	SNORD32A
ENST00000610976.1	945.149	555.053	203.477	ENSG00000277918.1	-	-	RNVU1-28-201	snRNA	RNVU1-28
ENST00000459579.1	932.733	496.821	738.933	ENSG00000238917.1	-	-	SNORD10-201	snoRNA	SNORD10
ENST00000364315.1	917.915	751.312	845.39	ENSG00000201185.1	-	-	RNA5SP202-201	rRNA_pseudogene	RNA5SP202
ENST00000362477.1	864.158	574.527	433.911	ENSG00000199347.1	-	-	RNU5E-1-201	snRNA	RNU5E-1
ENST00000364931.1	839.001	883.835	1375	ENSG00000201801.1	-	-	RNU5E-4P-201	snRNA	RNU5E-4P
ENST00000363299.1	810.87	398.558	1492.41	ENSG00000200169.1	-	-	RNU5D-1-201	snRNA	RNU5D-1
ENST00000580972.1	770.794	508.18	946.862	ENSG00000264229.1	-	-	RNU4ATAC-201	snRNA	RNU4ATAC
ENST00000408749.1	761.611	292.361	514.626	ENSG00000221676.1	-	-	RNU6ATAC-201	snRNA	RNU6ATAC
ENST00000362883.1	743.191	1891.35	1022.59	ENSG00000199753.1	-	-	SNORD104-201	snoRNA	SNORD104
ENST00000384027.1	723.791	1558.03	739.288	ENSG00000206754.1	-	-	SNORD101-201	snoRNA	SNORD101
ENST00000365668.1	720.814	599.406	610.25	ENSG00000202538.1	-	-	RNU4-2-201	snRNA	RNU4-2
ENST00000387409.1	647.804	752.507	526.621	ENSG00000210144.1	-	-	MT-TY-201	Mt_tRNA	MT-TY
ENST00000458811.1	639.964	735.517	479.257	ENSG00000238923.1	-	-	RNU7-1-201	snRNA	RNU7-1
ENST00000701490.1	581.149	0	0	ENSG00000289901.1	-	-	ENST00000701490	lncRNA	ENSG00000289901
ENST00000363593.1	573.817	1299.51	3145.39	ENSG00000200463.1	-	-	SNORD118-201	snoRNA	SNORD118
ENST00000622285.1	561.358	474.304	559.153	ENSG00000274210.1	-	-	RNVU1-27-201	snRNA	RNVU1-27
ENST00000386745.1	512.166	698.025	822.474	ENSG00000209480.1	-	-	SNORD83B-201	snoRNA	SNORD83B
ENST00000365633.1	429.598	936.555	320.137	ENSG00000202503.1	-	-	SNORD34-201	snoRNA	SNORD34
ENST00000619225.1	429.386	197.037	162.234	ENSG00000274452.1	-	-	U2.6-201	snRNA	U2
ENST00000384756.1	399.748	244.978	421.764	ENSG00000277194.1	-	-	SNORD22-201	snoRNA	SNORD22
ENST00000584923.1	391.809	289.978	225.078	ENSG00000263934.5	OTTHUMG00000178445.2	OTTHUMT00000442027.2	SNORD3A-201	snoRNA	SNORD3A
ENST00000363624.1	367.196	274.313	360.309	ENSG00000200494.1	-	-	Y_RNA.154-201	misc_RNA	Y_RNA
ENST00000384770.1	334.665	183.286	258.128	ENSG00000207501.1	-	-	RNVU1-14-201	snRNA	RNVU1-14
ENST00000384048.1	322.8	896.33	270.311	ENSG00000206775.1	-	-	SNORD37-201	snoRNA	SNORD37
ENST00000606577.1	299.686	848.995	463.926	ENSG00000272296.1	-	-	SNORD96A-201	snoRNA	SNORD96A
ENST00000363389.1	276.39	375.305	392.376	ENSG00000200259.1	-	-	SNORD35A-201	snoRNA	SNORD35A
ENST00000384714.1	274.18	136.991	193.341	ENSG00000207445.1	-	-	SNORD15B-201	snoRNA	SNORD15B
ENST00000384304.1	273.356	779.884	327.658	ENSG00000207031.1	-	-	SNORD59A-201	snoRNA	SNORD59A
ENST00000363046.1	260.054	155.198	167.654	ENSG00000277027.1	-	-	RMRP-201	ribozyme	RMRP
ENST00000408314.1	257.666	321.569	374.068	ENSG00000221241.1	-	-	SNORD88A-201	snoRNA	SNORD88A
ENST00000410433.1	257.473	569.485	571.048	ENSG00000222365.1	-	-	SNORD12B-201	snoRNA	SNORD12B
ENST00000385250.1	255.047	192.139	6.24334	ENSG00000284419.1	-	-	MIR663A-201	miRNA	MIR663A
ENST00000363925.1	250.276	191.505	222.804	ENSG00000200795.1	-	-	RNU4-1-201	snRNA	RNU4-1
ENST00000650448.1	233.949	197.539	196.574	ENSG00000285646.2	OTTHUMG00000193227.7	OTTHUMT00000500851.1	ENST00000650448	lncRNA	ENSG00000285646
ENST00000385048.3	226.192	163.506	111.388	ENSG00000207782.3	-	-	MIR150-201	miRNA	MIR150
ENST00000364009.1	224.613	654.343	461.202	ENSG00000200879.1	-	-	SNORD14E-201	snoRNA	SNORD14E
ENST00000459342.1	219.306	541.816	254.608	ENSG00000239195.1	-	-	SNORD5-201	snoRNA	SNORD5
ENST00000408361.1	217.477	103.77	19.6292	ENSG00000221288.1	-	-	MIR663B-201	miRNA	MIR663B
ENST00000384835.3	206.253	342.818	203.08	ENSG00000284353.1	-	-	MIR142-201	miRNA	MIR142
ENST00000363660.1	202.034	412.31	426.958	ENSG00000200530.1	-	-	SNORD35B-201	snoRNA	SNORD35B
ENST00000614492.1	198.156	219.66	15.5202	ENSG00000277437.1	-	-	ENST00000614492	miRNA	ENSG00000277437
ENST00000577708.1	198.156	219.66	15.5202	ENSG00000264063.1	-	-	ENST00000577708	miRNA	ENSG00000264063
ENST00000415386.2	192.393	200.456	163.107	ENSG00000233421.5	OTTHUMG00000002488.1	OTTHUMT00000007045.1	LINC01783-201	lncRNA	LINC01783
ENST00000362610.1	186.122	536.635	191.421	ENSG00000199480.1	-	-	RNA5SP389-201	rRNA_pseudogene	RNA5SP389
ENST00000449985.6	175.336	152.27	127.948	ENSG00000179029.15	OTTHUMG00000166276.3	OTTHUMT00000388841.1	TMEM107-205	protein_coding	TMEM107
ENST00000617625.1	165.492	243.747	177.518	ENSG00000276753.1	-	-	MIR6821-201	miRNA	MIR6821
ENST00000362653.1	164.846	141.106	180.003	ENSG00000199523.1	-	-	RNA5SP226-201	rRNA_pseudogene	RNA5SP226
ENST00000384793.1	162.421	141.411	191.546	ENSG00000207524.1	-	-	RNU6-33P-201	snRNA	RNU6-33P
ENST00000408876.1	156.298	196.058	221.425	ENSG00000221803.1	-	-	SNORD23-201	snoRNA	SNORD23
ENST00000384320.2	155.57	334.502	190.805	ENSG00000207047.2	-	-	SNORD51-201	snoRNA	SNORD51
ENST00000605806.1	155.202	66.9651	166.606	ENSG00000270722.1	-	-	RNVU1-31-201	snRNA	RNVU1-31
ENST00000362973.1	149.871	118.033	84.1018	ENSG00000199843.1	-	-	RNA5SP358-201	rRNA_pseudogene	RNA5SP358
ENST00000363444.1	146.897	80.8119	180.453	ENSG00000200314.1	-	-	Y_RNA.136-201	misc_RNA	Y_RNA
ENST00000459083.1	144.731	278.467	119.978	ENSG00000238597.1	-	-	SNORD4B-201	snoRNA	SNORD4B
ENST00000362507.1	143.977	118.396	1872.76	ENSG00000199377.1	-	-	RNU5F-1-201	snRNA	RNU5F-1
ENST00000364915.1	141.093	359.757	242.695	ENSG00000201785.1	-	-	SNORD117-201	snoRNA	SNORD117
ENST00000408061.1	140.73	189.871	220.536	ENSG00000220988.1	-	-	SNORD88C-201	snoRNA	SNORD88C
ENST00000363124.1	136.409	28.065	67.9087	ENSG00000199994.1	-	-	RNA5SP145-201	rRNA_pseudogene	RNA5SP145
ENST00000364043.1	131.699	150.107	196.753	ENSG00000200913.1	-	-	SNORD46-201	snoRNA	SNORD46
ENST00000390856.1	129.877	182.61	163.14	ENSG00000212158.1	-	-	SNORD66-201	snoRNA	SNORD66
ENST00000584275.1	129.339	207.865	197.702	ENSG00000265236.1	-	-	SNORD84-203	snoRNA	SNORD84
ENST00000384172.1	125.528	102.811	149.534	ENSG00000206899.1	-	-	RNU6-36P-201	snRNA	RNU6-36P
ENST00000245458.11	124.565	99.0187	156.953	ENSG00000213741.11	OTTHUMG00000140272.6	OTTHUMT00000276809.2	RPS29-201	protein_coding	RPS29
ENST00000384693.1	123.337	195.843	105.845	ENSG00000277846.1	-	-	SNORD30-201	snoRNA	SNORD30
ENST00000361335.1	122.987	56.7516	192.911	ENSG00000212907.2	-	-	MT-ND4L-201	protein_coding	MT-ND4L
ENST00000361624.2	121.997	43.1044	161.881	ENSG00000198804.2	-	-	MT-CO1-201	protein_coding	MT-CO1
ENST00000659240.1	121.034	137.576	122.92	ENSG00000282885.3	OTTHUMG00000191575.5	OTTHUMT00000506792.1	ENST00000659240	lncRNA	ENSG00000282885
ENST00000363753.1	118.667	259.265	105.591	ENSG00000200623.1	-	-	SNORD18A-201	snoRNA	SNORD18A
ENST00000570843.1	117.183	90.646	85.1917	ENSG00000261889.1	OTTHUMG00000177551.1	OTTHUMT00000437541.1	ENST00000570843	lncRNA	ENSG00000261889
ENST00000651669.1	116.423	104.592	173.829	ENSG00000177954.14	OTTHUMG00000036591.4	OTTHUMT00000088997.4	RPS27-205	protein_coding	RPS27
ENST00000563103.1	116.134	138.666	144.775	ENSG00000260035.1	OTTHUMG00000172834.1	OTTHUMT00000420790.1	ENST00000563103	lncRNA	ENSG00000260035
ENST00000384476.1	112.077	150.656	145.215	ENSG00000207205.1	-	-	RNVU1-15-201	snRNA	RNVU1-15
ENST00000554988.1	109.955	78.0321	72.6233	ENSG00000259001.3	OTTHUMG00000170789.2	OTTHUMT00000410370.2	ENST00000554988	lncRNA	ENSG00000259001
ENST00000391145.1	109.752	174.023	190.791	ENSG00000212447.1	-	-	SNORD90-201	snoRNA	SNORD90
ENST00000362692.1	105.239	124.004	156.468	ENSG00000199562.1	-	-	RNU6-37P-201	snRNA	RNU6-37P
ENST00000364234.1	105.239	124.004	156.468	ENSG00000201104.1	-	-	RNU6-11P-201	snRNA	RNU6-11P
ENST00000362874.1	100.326	299.714	111.024	ENSG00000199744.1	-	-	SNORD36A-201	snoRNA	SNORD36A
ENST00000602478.1	99.7716	96.5699	78.6178	ENSG00000270022.3	OTTHUMG00000183993.1	OTTHUMT00000467709.1	ENST00000602478	lncRNA	ENSG00000270022
ENST00000386847.1	99.383	38.5822	100.179	ENSG00000209582.1	-	-	SNORA48-201	snoRNA	SNORA48
ENST00000386037.1	94.058	43.6188	67.5942	ENSG00000208772.1	-	-	SNORD94-201	snoRNA	SNORD94
ENST00000365659.1	93.0823	227.309	87.1105	ENSG00000202529.1	-	-	SNORD18B-201	snoRNA	SNORD18B
ENST00000585078.1	92.9889	175.332	165.325	ENSG00000264994.1	-	-	SNORD92-201	snoRNA	SNORD92
ENST00000428514.1	92.0835	133.89	167.671	ENSG00000235284.1	-	-	SNORD62A-201	snoRNA	SNORD62A
ENST00000426867.1	92.0835	133.89	167.671	ENSG00000231587.1	-	-	SNORD62B-201	snoRNA	SNORD62B
ENST00000538098.2	91.5367	88.4916	75.3603	ENSG00000133316.16	OTTHUMG00000167695.4	OTTHUMT00000396014.2	WDR74-208	protein_coding	WDR74
ENST00000383873.1	91.1949	69.2461	100.189	ENSG00000206600.1	-	-	RNU6-25P-201	snRNA	RNU6-25P
ENST00000384214.1	89.4583	47.2038	79.6789	ENSG00000206941.1	-	-	SNORD15A-201	snoRNA	SNORD15A
ENST00000702409.1	88.9453	75.025	73.9725	ENSG00000255008.5	OTTHUMG00000167421.4	-	LINC02739-205	lncRNA	LINC02739
ENST00000391002.1	85.6856	118.337	140.299	ENSG00000212304.1	-	-	SNORD12-201	snoRNA	SNORD12
ENST00000386307.1	85.5341	144.717	197.31	ENSG00000209042.1	-	-	SNORD12C-201	snoRNA	SNORD12C
ENST00000384769.1	82.5882	182.312	76.2662	ENSG00000207500.1	-	-	SNORD102-201	snoRNA	SNORD102
ENST00000362545.1	81.4663	17.528	21.8253	ENSG00000199415.1	-	-	RNA5SP370-201	rRNA_pseudogene	RNA5SP370
ENST00000363636.1	80.0234	27.0946	57.8501	ENSG00000200506.1	-	-	Y_RNA.156-201	misc_RNA	Y_RNA
ENST00000365574.1	79.492	104.815	133.904	ENSG00000202444.1	-	-	RNU5E-6P-201	snRNA	RNU5E-6P
ENST00000583861.1	79.4405	196.998	56.2964	ENSG00000263764.1	-	-	SNORD43-201	snoRNA	SNORD43
ENST00000363217.1	75.2477	18.5677	43.078	ENSG00000200087.1	-	-	SNORA73B-201	snoRNA	SNORA73B
ENST00000361739.1	74.7723	30.1433	104.803	ENSG00000198712.1	-	-	MT-CO2-201	protein_coding	MT-CO2
ENST00000690366.2	73.2323	33.1054	73.477	ENSG00000289474.2	-	-	ENST00000690366	lncRNA	ENSG00000289474
ENST00000362969.1	70.3567	182.35	86.5147	ENSG00000199839.1	-	-	RNA5SP150-201	rRNA	RNA5SP150
ENST00000408573.1	69.3126	120.7	79.8914	ENSG00000221500.1	-	-	SNORD100-201	snoRNA	SNORD100
ENST00000365607.2	67.39	50.8555	20.6434	ENSG00000275043.1	-	-	SNORD25-201	snoRNA	SNORD25
ENST00000461719.1	66.1919	45.6883	82.8194	ENSG00000240041.1	OTTHUMG00000152454.2	OTTHUMT00000326276.2	IGHJ4-201	IG_J_gene	IGHJ4
ENST00000607707.1	64.7755	125.333	118.17	ENSG00000271852.1	-	-	SNORD11B-201	snoRNA	SNORD11B
ENST00000384254.1	64.7688	41.2709	28.25	ENSG00000206981.1	-	-	RNU6-40P-201	snRNA	RNU6-40P
ENST00000364784.1	64.7593	81.0723	74.682	ENSG00000201654.1	-	-	RNU6-7-201	snRNA	RNU6-7
ENST00000365467.1	64.7593	81.0723	74.682	ENSG00000202337.1	-	-	RNU6-8-201	snRNA	RNU6-8
ENST00000459163.1	64.7567	149.485	54.4835	ENSG00000238942.1	-	-	SNORD2-201	snoRNA	SNORD2
ENST00000364543.1	63.3163	56.6254	84.3779	ENSG00000201413.1	-	-	RNA5SP141-201	rRNA_pseudogene	RNA5SP141
ENST00000386747.1	63.2465	115.135	121.901	ENSG00000209482.1	-	-	SNORD83A-201	snoRNA	SNORD83A
ENST00000411292.1	62.9361	154.989	123.366	ENSG00000223224.1	-	-	SNORD71-201	snoRNA	SNORD71
ENST00000362079.2	61.9465	29.8785	97.6949	ENSG00000198938.2	-	-	MT-CO3-201	protein_coding	MT-CO3
ENST00000364938.1	61.4381	22.7286	46.9623	ENSG00000274266.1	-	-	SNORA73A-201	snoRNA	SNORA73A
ENST00000413522.1	59.4659	94.2848	52.3767	ENSG00000229686.1	-	-	SNORD56-201	snoRNA	SNORD56
ENST00000357790.5	58.8598	43.337	56.488	ENSG00000137818.12	OTTHUMG00000172087.3	OTTHUMT00000345441.2	RPLP1-202	protein_coding	RPLP1
ENST00000384390.1	58.3474	206.446	179.186	ENSG00000207118.1	-	-	SNORD14D-201	snoRNA	SNORD14D
ENST00000364952.1	57.3608	22.41	66.1993	ENSG00000201822.1	-	-	RNA5SP149-201	rRNA_pseudogene	RNA5SP149
ENST00000390994.1	56.4603	149.988	77.0561	ENSG00000212296.1	-	-	SNORD72-201	snoRNA	SNORD72
ENST00000384512.1	56.381	79.4962	86.4294	ENSG00000207241.1	-	-	SNORD45A-201	snoRNA	SNORD45A
ENST00000577887.1	56.1111	82.0825	85.1116	ENSG00000265706.1	-	-	SNORD53B-201	snoRNA	SNORD53B
ENST00000384165.1	55.2637	70.8373	53.6115	ENSG00000206892.1	-	-	RNU6-42P-201	snRNA	RNU6-42P
ENST00000364688.1	55.2162	61.9699	67.1819	ENSG00000201558.1	-	-	RNVU1-6-201	snRNA	RNVU1-6
ENST00000384765.1	55.1992	25.8311	47.2751	ENSG00000207496.1	-	-	SNORA7A-201	snoRNA	SNORA7A
ENST00000615959.1	54.5522	55.3666	2.76013	ENSG00000275708.1	-	-	MIR3648-1-201	miRNA	MIR3648-1
ENST00000581792.1	54.5522	55.3666	2.76013	ENSG00000264462.1	-	-	MIR3648-2-201	miRNA	MIR3648-2
ENST00000362704.1	49.5269	138.125	33.0086	ENSG00000199574.1	-	-	SNORD18C-201	snoRNA	SNORD18C
ENST00000364432.1	49.2712	25.4042	48.6618	ENSG00000201302.1	-	-	SNORA65-201	snoRNA	SNORA65
ENST00000546283.5	48.7905	25.7789	38.4685	ENSG00000115286.21	OTTHUMG00000168077.14	OTTHUMT00000397983.1	NDUFS7-216	protein_coding	NDUFS7
ENST00000362761.1	48.2644	65.6542	67.8185	ENSG00000199631.1	-	-	SNORD33-201	snoRNA	SNORD33
ENST00000613956.1	48.0424	39.4282	35.04	ENSG00000278774.1	-	-	U2.20-201	snRNA	U2

## Sheet: human_Surface RNA_Tcell
transcript_id	human T cell rep1 (TPM)	human T cell rep2 (TPM)	human T cell rep3 (TPM)	gene_id	havana_gene	havana_transcript	transcript_name	gene type	gene_name
ENST00000612463.1	57532.5	49711.4	21951.7	ENSG00000278233.1	-	-	RNA5-8SN2-201	rRNA	RNA5-8SN2
ENST00000610460.1	57532.5	49711.4	21951.7	ENSG00000277739.1	-	-	5_8S_rRNA.5-201	rRNA	5_8S_rRNA
ENST00000613359.1	57532.5	49711.4	21951.7	ENSG00000275215.1	-	-	RNA5-8SN3-201	rRNA	RNA5-8SN3
ENST00000619471.1	57532.5	49711.4	21951.7	ENSG00000278189.1	-	-	RNA5-8SN1-201	rRNA	RNA5-8SN1
ENST00000362482.1	27497.4	36696.8	28917.1	ENSG00000199352.1	-	-	RNA5S1-201	rRNA	RNA5S1
ENST00000364718.1	27497.4	36696.8	28917.1	ENSG00000201588.1	-	-	RNA5S2-201	rRNA	RNA5S2
ENST00000362467.1	27497.4	36696.8	28917.1	ENSG00000199337.1	-	-	RNA5S3-201	rRNA	RNA5S3
ENST00000363511.1	27497.4	36696.8	28917.1	ENSG00000200381.1	-	-	RNA5S4-201	rRNA	RNA5S4
ENST00000362526.1	27497.4	36696.8	28917.1	ENSG00000199396.1	-	-	RNA5S5-201	rRNA	RNA5S5
ENST00000363754.1	27497.4	36696.8	28917.1	ENSG00000200624.1	-	-	RNA5S6-201	rRNA	RNA5S6
ENST00000365651.1	27497.4	36696.8	28917.1	ENSG00000202521.1	-	-	RNA5S7-201	rRNA	RNA5S7
ENST00000363473.1	27497.4	36696.8	28917.1	ENSG00000200343.1	-	-	RNA5S8-201	rRNA	RNA5S8
ENST00000363040.1	27497.4	36696.8	28917.1	ENSG00000199910.1	-	-	RNA5S10-201	rRNA	RNA5S10
ENST00000362464.1	27497.4	36696.8	28917.1	ENSG00000199334.1	-	-	RNA5S11-201	rRNA	RNA5S11
ENST00000362400.1	27497.4	36696.8	28917.1	ENSG00000199270.1	-	-	RNA5S12-201	rRNA	RNA5S12
ENST00000365656.1	27497.4	36696.8	28917.1	ENSG00000202526.1	-	-	RNA5S13-201	rRNA	RNA5S13
ENST00000364485.1	27497.4	36696.8	28917.1	ENSG00000201355.1	-	-	RNA5S14-201	rRNA	RNA5S14
ENST00000365055.1	27497.4	36696.8	28917.1	ENSG00000201925.1	-	-	RNA5S15-201	rRNA	RNA5S15
ENST00000365387.1	27497.4	36696.8	28917.1	ENSG00000202257.1	-	-	RNA5S16-201	rRNA	RNA5S16
ENST00000363500.1	27497.4	36696.8	28917.1	ENSG00000200370.1	-	-	RNA5S17-201	rRNA	RNA5S17
ENST00000638356.1	26467.1	9347.31	4538.98	ENSG00000283907.2	OTTHUMG00000191916.1	OTTHUMT00000491116.1	ENST00000638356	lncRNA	ENSG00000283907
ENST00000490232.3	18064.7	21453.1	6415.51	ENSG00000274012.1	-	-	RN7SL2-201	misc_RNA	RN7SL2
ENST00000651540.1	17746.4	5671.45	18081.5	ENSG00000286171.1	OTTHUMG00000193472.1	OTTHUMT00000501997.1	ENST00000651540	lncRNA	ENSG00000286171
ENST00000618786.1	14257.7	17861	5269.35	ENSG00000276168.1	-	-	RN7SL1-201	misc_RNA	RN7SL1
ENST00000410396.1	13268.8	5301.88	4515.05	ENSG00000222328.1	-	-	RNU2-2P-201	snRNA	RNU2-2P
ENST00000383925.1	12869.3	8258.88	6512.87	ENSG00000206652.1	-	-	RNU1-1-201	snRNA	RNU1-1
ENST00000384782.1	12869.3	8258.88	6512.87	ENSG00000207513.1	-	-	RNU1-3-201	snRNA	RNU1-3
ENST00000384659.1	12869.3	8258.88	6512.87	ENSG00000207389.1	-	-	RNU1-4-201	snRNA	RNU1-4
ENST00000384278.1	12869.3	8258.88	6512.87	ENSG00000207005.1	-	-	RNU1-2-201	snRNA	RNU1-2
ENST00000384010.1	12869.3	8258.88	6512.87	ENSG00000206737.1	-	-	RNVU1-18-201	snRNA	RNVU1-18
ENST00000615842.1	12869.3	8258.88	6512.87	ENSG00000273768.1	-	-	RNVU1-29-201	snRNA	RNVU1-29
ENST00000383869.1	12869.3	8258.88	6512.87	ENSG00000206596.1	-	-	RNU1-27P-201	snRNA	RNU1-27P
ENST00000383861.1	12869.3	8258.88	6512.87	ENSG00000206588.1	-	-	RNU1-28P-201	snRNA	RNU1-28P
ENST00000362698.1	12361	5727.16	27153.5	ENSG00000199568.1	-	-	RNU5A-1-201	snRNA	RNU5A-1
ENST00000387449.1	10951.2	3268.24	12540.1	ENSG00000210184.1	-	-	MT-TS2-201	Mt_tRNA	MT-TS2
ENST00000363286.1	8879.86	4235.77	21659.7	ENSG00000200156.1	-	-	RNU5B-1-201	snRNA	RNU5B-1
ENST00000364228.1	7117.29	3987.24	17227.8	ENSG00000201098.1	-	-	RNY1-201	misc_RNA	RNY1
ENST00000387069.1	5052.4	3860.11	4346.32	ENSG00000274978.1	-	-	RNU11-201	snRNA	RNU11
ENST00000387441.1	4850.08	4380.87	21814	ENSG00000210176.1	-	-	MT-TH-201	Mt_tRNA	MT-TH
ENST00000610976.1	4797.52	591.053	426.867	ENSG00000277918.1	-	-	RNVU1-28-201	snRNA	RNVU1-28
ENST00000387342.1	4070.82	2568.5	14686.1	ENSG00000210077.1	-	-	MT-TV-201	Mt_tRNA	MT-TV
ENST00000365484.1	4016.02	2835.6	11962.7	ENSG00000202354.1	-	-	RNY3-201	misc_RNA	RNY3
ENST00000387377.1	3596.89	2265.1	15105.2	ENSG00000210112.1	-	-	MT-TM-201	Mt_tRNA	MT-TM
ENST00000516507.1	3385.66	1986.45	12667.6	ENSG00000252316.1	-	-	RNY4-201	misc_RNA	RNY4
ENST00000387405.1	1917.2	1199.81	9988.94	ENSG00000210140.1	-	-	MT-TC-201	Mt_tRNA	MT-TC
ENST00000459579.1	1845.93	606.299	1049.97	ENSG00000238917.1	-	-	SNORD10-201	snoRNA	SNORD10
ENST00000384238.1	1828.63	1383.52	9992.6	ENSG00000206965.1	-	-	RNU6-5P-201	snRNA	RNU6-5P
ENST00000384205.1	1828.63	1383.52	9992.6	ENSG00000206932.1	-	-	RNU6-4P-201	snRNA	RNU6-4P
ENST00000606623.1	1828.63	1383.52	9992.6	ENSG00000272055.1	-	-	RNU6-6P-201	snRNA	RNU6-6P
ENST00000383898.1	1828.63	1383.52	9992.6	ENSG00000206625.1	-	-	RNU6-1-201	snRNA	RNU6-1
ENST00000384776.1	1828.63	1383.52	9992.6	ENSG00000207507.1	-	-	RNU6-9-201	snRNA	RNU6-9
ENST00000384627.1	1828.63	1383.52	9992.6	ENSG00000207357.1	-	-	RNU6-2-201	snRNA	RNU6-2
ENST00000384314.1	1828.63	1383.52	9992.6	ENSG00000207041.1	-	-	RNU6-3P-201	snRNA	RNU6-3P
ENST00000362512.1	1566.03	949.616	913.246	ENSG00000276027.1	-	-	RNU12-201	snRNA	RNU12
ENST00000364451.1	1543.31	11279	2577.96	ENSG00000201321.1	-	-	RNA5S9-201	rRNA	RNA5S9
ENST00000383858.1	1471.06	1833.55	1617.75	ENSG00000206585.1	-	-	RNVU1-7-201	snRNA	RNVU1-7
ENST00000389680.2	1182.36	598.063	818.915	ENSG00000211459.2	-	-	MT-RNR1-201	Mt_rRNA	MT-RNR1
ENST00000365328.1	1019.18	339.165	386.744	ENSG00000202198.1	-	-	7SK.1-201	misc_RNA	7SK
ENST00000387347.2	976.783	436.891	1101.38	ENSG00000210082.2	-	-	MT-RNR2-201	Mt_rRNA	MT-RNR2
ENST00000387459.1	972.428	449.353	6569.32	ENSG00000210194.1	-	-	MT-TE-201	Mt_tRNA	MT-TE
ENST00000387421.1	896.68	589.188	5073.01	ENSG00000210156.1	-	-	MT-TK-201	Mt_tRNA	MT-TK
ENST00000364315.1	889.953	644.142	1069.82	ENSG00000201185.1	-	-	RNA5SP202-201	rRNA_pseudogene	RNA5SP202
ENST00000618664.1	864.499	462.647	389.468	ENSG00000274585.1	-	-	RNU2-1-201	snRNA	RNU2-1
ENST00000616345.1	864.499	462.647	389.468	ENSG00000275616.1	-	-	U2.11-201	snRNA	U2
ENST00000616535.1	864.499	462.647	389.468	ENSG00000273709.1	-	-	U2.2-201	snRNA	U2
ENST00000619465.1	864.499	462.647	389.468	ENSG00000274432.1	-	-	U2.5-201	snRNA	U2
ENST00000613119.1	864.499	462.647	389.468	ENSG00000278048.1	-	-	U2.16-201	snRNA	U2
ENST00000613778.1	864.499	462.647	389.468	ENSG00000276596.1	-	-	U2.12-201	snRNA	U2
ENST00000611544.1	864.499	462.647	389.468	ENSG00000277903.1	-	-	U2.15-201	snRNA	U2
ENST00000615427.1	864.499	462.647	389.468	ENSG00000274862.1	-	-	U2.9-201	snRNA	U2
ENST00000617785.1	864.499	462.647	389.468	ENSG00000274062.1	-	-	U2.3-201	snRNA	U2
ENST00000620268.1	864.499	462.647	389.468	ENSG00000275219.1	-	-	U2.10-201	snRNA	U2
ENST00000618602.1	864.499	462.647	389.468	ENSG00000278591.1	-	-	U2.19-201	snRNA	U2
ENST00000387400.1	847.514	782.459	8102.39	ENSG00000210135.1	-	-	MT-TN-201	Mt_tRNA	MT-TN
ENST00000387460.2	824.874	646.638	3006.61	ENSG00000210195.2	-	-	MT-TT-201	Mt_tRNA	MT-TT
ENST00000387429.1	776.522	475.624	4377.75	ENSG00000210164.1	-	-	MT-TG-201	Mt_tRNA	MT-TG
ENST00000459299.1	713.818	320.559	2153.24	ENSG00000239039.1	-	-	SNORD13-201	snoRNA	SNORD13
ENST00000387456.1	625.15	510.57	4231.32	ENSG00000210191.1	-	-	MT-TL2-201	Mt_tRNA	MT-TL2
ENST00000365668.1	602.293	423.229	627.352	ENSG00000202538.1	-	-	RNU4-2-201	snRNA	RNU4-2
ENST00000363593.1	521.603	334.069	1865.71	ENSG00000200463.1	-	-	SNORD118-201	snoRNA	SNORD118
ENST00000387314.1	503.261	314.693	1958.43	ENSG00000210049.1	-	-	MT-TF-201	Mt_tRNA	MT-TF
ENST00000387392.1	481.837	267.431	1658.99	ENSG00000210127.1	-	-	MT-TA-201	Mt_tRNA	MT-TA
ENST00000363120.1	442.937	256.818	2460.29	ENSG00000199990.1	-	-	VTRNA1-1-201	misc_RNA	VTRNA1-1
ENST00000387419.1	440.472	225.388	2625.73	ENSG00000210154.1	-	-	MT-TD-201	Mt_tRNA	MT-TD
ENST00000387461.2	423.233	258.152	4457.14	ENSG00000210196.2	-	-	MT-TP-201	Mt_tRNA	MT-TP
ENST00000659240.1	421.873	608.417	198.344	ENSG00000282885.3	OTTHUMG00000191575.5	OTTHUMT00000506792.1	ENST00000659240	lncRNA	ENSG00000282885
ENST00000580972.1	412.044	274.035	935.071	ENSG00000264229.1	-	-	RNU4ATAC-201	snRNA	RNU4ATAC
ENST00000387382.1	370.924	210.436	1851.42	ENSG00000210117.1	-	-	MT-TW-201	Mt_tRNA	MT-TW
ENST00000364805.1	369.161	182.256	2474.99	ENSG00000201675.1	-	-	SNORD32A-201	snoRNA	SNORD32A
ENST00000384714.1	347.396	204.877	214.131	ENSG00000207445.1	-	-	SNORD15B-201	snoRNA	SNORD15B
ENST00000387439.1	341.742	182.44	1911.87	ENSG00000210174.1	-	-	MT-TR-201	Mt_tRNA	MT-TR
ENST00000622285.1	338.196	232.337	477.884	ENSG00000274210.1	-	-	RNVU1-27-201	snRNA	RNVU1-27
ENST00000408749.1	328.838	94.2222	360.461	ENSG00000221676.1	-	-	RNU6ATAC-201	snRNA	RNU6ATAC
ENST00000363046.1	315.099	288.134	116.913	ENSG00000277027.1	-	-	RMRP-201	ribozyme	RMRP
ENST00000584923.1	309.443	76.8877	188.567	ENSG00000263934.5	OTTHUMG00000178445.2	OTTHUMT00000442027.2	SNORD3A-201	snoRNA	SNORD3A
ENST00000387365.1	277.587	188.976	1347.37	ENSG00000210100.1	-	-	MT-TI-201	Mt_tRNA	MT-TI
ENST00000619225.1	268.393	164.344	572.808	ENSG00000274452.1	-	-	U2.6-201	snRNA	U2
ENST00000387372.1	249.742	223.459	1500.14	ENSG00000210107.1	-	-	MT-TQ-201	Mt_tRNA	MT-TQ
ENST00000387416.2	232.651	213.56	1460.34	ENSG00000210151.2	-	-	MT-TS1-201	Mt_tRNA	MT-TS1
ENST00000365633.1	227.629	55.8068	889.025	ENSG00000202503.1	-	-	SNORD34-201	snoRNA	SNORD34
ENST00000363444.1	217.691	27.2195	82.9347	ENSG00000200314.1	-	-	Y_RNA.136-201	misc_RNA	Y_RNA
ENST00000362507.1	213.795	223.738	1427.11	ENSG00000199377.1	-	-	RNU5F-1-201	snRNA	RNU5F-1
ENST00000245458.11	203.985	104.15	41.7955	ENSG00000213741.11	OTTHUMG00000140272.6	OTTHUMT00000276809.2	RPS29-201	protein_coding	RPS29
ENST00000387409.1	199.863	104.512	832.057	ENSG00000210144.1	-	-	MT-TY-201	Mt_tRNA	MT-TY
ENST00000384756.1	195.413	92.1697	504.141	ENSG00000277194.1	-	-	SNORD22-201	snoRNA	SNORD22
ENST00000363299.1	188.466	331.161	1269.12	ENSG00000200169.1	-	-	RNU5D-1-201	snRNA	RNU5D-1
ENST00000651669.1	183.029	88.9508	45.1859	ENSG00000177954.14	OTTHUMG00000036591.4	OTTHUMT00000088997.4	RPS27-205	protein_coding	RPS27
ENST00000458811.1	170.776	103.735	1270.19	ENSG00000238923.1	-	-	RNU7-1-201	snRNA	RNU7-1
ENST00000363124.1	169.164	187.83	143.516	ENSG00000199994.1	-	-	RNA5SP145-201	rRNA_pseudogene	RNA5SP145
ENST00000364931.1	165.104	126.999	734.756	ENSG00000201801.1	-	-	RNU5E-4P-201	snRNA	RNU5E-4P
ENST00000554988.1	158.363	92.9879	93.1567	ENSG00000259001.3	OTTHUMG00000170789.2	OTTHUMT00000410370.2	ENST00000554988	lncRNA	ENSG00000259001
ENST00000386847.1	151.981	66.2547	26.8857	ENSG00000209582.1	-	-	SNORA48-201	snoRNA	SNORA48
ENST00000386037.1	147.323	53.8678	99.8834	ENSG00000208772.1	-	-	SNORD94-201	snoRNA	SNORD94
ENST00000362610.1	144.185	361.644	418.357	ENSG00000199480.1	-	-	RNA5SP389-201	rRNA_pseudogene	RNA5SP389
ENST00000362653.1	141.473	210.531	85.0874	ENSG00000199523.1	-	-	RNA5SP226-201	rRNA_pseudogene	RNA5SP226
ENST00000384214.1	140.279	59.0352	68.3203	ENSG00000206941.1	-	-	SNORD15A-201	snoRNA	SNORD15A
ENST00000386347.1	139.709	64.3364	1829.85	ENSG00000209082.1	-	-	MT-TL1-201	Mt_tRNA	MT-TL1
ENST00000362973.1	137.74	176.36	151.194	ENSG00000199843.1	-	-	RNA5SP358-201	rRNA_pseudogene	RNA5SP358
ENST00000362969.1	132.025	310.854	114.788	ENSG00000199839.1	-	-	RNA5SP150-201	rRNA	RNA5SP150
ENST00000363624.1	126.947	48.6641	428.475	ENSG00000200494.1	-	-	Y_RNA.154-201	misc_RNA	Y_RNA
ENST00000427161.1	125.639	2.5521	1.10861	ENSG00000232035.1	OTTHUMG00000019550.1	OTTHUMT00000051723.1	ENST00000427161	lncRNA	ENSG00000232035
ENST00000384027.1	125.359	85.3107	1971.84	ENSG00000206754.1	-	-	SNORD101-201	snoRNA	SNORD101
ENST00000363925.1	124.7	72.6303	117.556	ENSG00000200795.1	-	-	RNU4-1-201	snRNA	RNU4-1
ENST00000611066.1	121.218	11.5088	11.1679	ENSG00000275110.1	-	-	ENST00000611066	miRNA	ENSG00000275110
ENST00000362883.1	118.527	66.6888	1636.5	ENSG00000199753.1	-	-	SNORD104-201	snoRNA	SNORD104
ENST00000386745.1	115.809	92.2908	1146.12	ENSG00000209480.1	-	-	SNORD83B-201	snoRNA	SNORD83B
ENST00000449985.6	107.967	74.7242	112.742	ENSG00000179029.15	OTTHUMG00000166276.3	OTTHUMT00000388841.1	TMEM107-205	protein_coding	TMEM107
ENST00000384304.1	104.953	23.3624	683.139	ENSG00000207031.1	-	-	SNORD59A-201	snoRNA	SNORD59A
ENST00000364952.1	101.225	129.477	60.9293	ENSG00000201822.1	-	-	RNA5SP149-201	rRNA_pseudogene	RNA5SP149
ENST00000331825.11	97.0862	12.9707	17.2627	ENSG00000087086.15	OTTHUMG00000183332.2	OTTHUMT00000466233.2	FTL-201	protein_coding	FTL
ENST00000357790.5	96.5716	51.112	44.3645	ENSG00000137818.12	OTTHUMG00000172087.3	OTTHUMT00000345441.2	RPLP1-202	protein_coding	RPLP1
ENST00000538098.2	92.5148	48.9342	53.1649	ENSG00000133316.16	OTTHUMG00000167695.4	OTTHUMT00000396014.2	WDR74-208	protein_coding	WDR74
ENST00000408314.1	91.2901	39.1303	642.713	ENSG00000221241.1	-	-	SNORD88A-201	snoRNA	SNORD88A
ENST00000385048.3	85.999	82.4019	327.731	ENSG00000207782.3	-	-	MIR150-201	miRNA	MIR150
ENST00000362545.1	85.6225	60.5382	20.0142	ENSG00000199415.1	-	-	RNA5SP370-201	rRNA_pseudogene	RNA5SP370
ENST00000384765.1	83.0701	71.674	18.1572	ENSG00000207496.1	-	-	SNORA7A-201	snoRNA	SNORA7A
ENST00000384770.1	81.011	31.4806	222.583	ENSG00000207501.1	-	-	RNVU1-14-201	snRNA	RNVU1-14
ENST00000361335.1	80.093	46.6794	47.9339	ENSG00000212907.2	-	-	MT-ND4L-201	protein_coding	MT-ND4L
ENST00000363636.1	78.8089	6.58041	35.3606	ENSG00000200506.1	-	-	Y_RNA.156-201	misc_RNA	Y_RNA
ENST00000605806.1	75.0821	59.6514	62.568	ENSG00000270722.1	-	-	RNVU1-31-201	snRNA	RNVU1-31
ENST00000625482.2	74.2171	95.8474	73.7232	ENSG00000280494.2	-	-	ENST00000625482	miRNA	ENSG00000280494
ENST00000602478.1	72.7186	43.4549	59.4289	ENSG00000270022.3	OTTHUMG00000183993.1	OTTHUMT00000467709.1	ENST00000602478	lncRNA	ENSG00000270022
ENST00000363389.1	70.0844	47.7087	761.814	ENSG00000200259.1	-	-	SNORD35A-201	snoRNA	SNORD35A
ENST00000364991.1	69.9013	92.7354	13.864	ENSG00000201861.1	-	-	RNA5SP298-201	rRNA_pseudogene	RNA5SP298
ENST00000415386.2	68.685	62.0102	361.029	ENSG00000233421.5	OTTHUMG00000002488.1	OTTHUMT00000007045.1	LINC01783-201	lncRNA	LINC01783
ENST00000365317.1	68.2634	90.9079	56.1652	ENSG00000202187.1	-	-	RNA5SP355-201	rRNA_pseudogene	RNA5SP355
ENST00000361624.2	66.8119	57.4887	26.8431	ENSG00000198804.2	-	-	MT-CO1-201	protein_coding	MT-CO1
ENST00000390930.1	66.2133	23.4394	10.689	ENSG00000212232.1	-	-	SNORD17-201	snoRNA	SNORD17
ENST00000364432.1	65.6563	55.8954	13.4377	ENSG00000201302.1	-	-	SNORA65-201	snoRNA	SNORA65
ENST00000364009.1	64.0869	34.5492	1057.64	ENSG00000200879.1	-	-	SNORD14E-201	snoRNA	SNORD14E
ENST00000364938.1	61.7176	21.1815	13.625	ENSG00000274266.1	-	-	SNORA73A-201	snoRNA	SNORA73A
ENST00000535987.5	61.5165	3.85162	2.87073	ENSG00000170345.10	OTTHUMG00000171774.4	OTTHUMT00000415048.1	FOS-202	protein_coding	FOS
ENST00000363538.1	60.192	181.969	132.409	ENSG00000200408.1	-	-	RNA5SP74-201	rRNA_pseudogene	RNA5SP74
ENST00000364189.1	60.1712	44.6229	68.0132	ENSG00000201059.1	-	-	RNA5SP336-201	rRNA_pseudogene	RNA5SP336
ENST00000302754.6	59.7726	3.90472	5.35716	ENSG00000171223.6	OTTHUMG00000180373.2	OTTHUMT00000451015.2	JUNB-201	protein_coding	JUNB
ENST00000384744.1	56.8959	42.6657	7.93096	ENSG00000207475.1	-	-	SNORA80E-201	snoRNA	SNORA80E
ENST00000525101.5	56.3236	0.0281735	0.0407965	ENSG00000235173.7	OTTHUMG00000165246.2	OTTHUMT00000382927.1	HGH1-202	retained_intron	HGH1
ENST00000561424.5	52.4258	20.4929	20.3538	ENSG00000166710.23	OTTHUMG00000131247.4	OTTHUMT00000415956.1	B2M-209	nonsense_mediated_decay	B2M
ENST00000516814.1	52.0735	57.8088	55.0421	ENSG00000252623.1	-	-	RNA5SP481-201	rRNA_pseudogene	RNA5SP481
ENST00000385250.1	51.8736	40.1548	137.424	ENSG00000284419.1	-	-	MIR663A-201	miRNA	MIR663A
ENST00000558815.5	50.7567	30.7102	11.9299	ENSG00000108107.15	OTTHUMG00000171991.4	OTTHUMT00000416291.1	RPL28-207	protein_coding	RPL28
ENST00000343986.9	50.4469	29.1942	14.3849	ENSG00000171858.18	OTTHUMG00000032915.3	OTTHUMT00000080031.3	RPS21-201	protein_coding	RPS21
ENST00000321153.9	49.5467	29.5721	7.26037	ENSG00000177600.9	OTTHUMG00000133317.5	OTTHUMT00000257115.3	RPLP2-201	protein_coding	RPLP2
ENST00000384342.2	49.3917	23.717	4.96602	ENSG00000274582.1	-	-	SNORA16A-201	snoRNA	SNORA16A
ENST00000365541.1	47.833	50.9587	28.9914	ENSG00000202411.1	-	-	RNA5SP259-201	rRNA_pseudogene	RNA5SP259

## Sheet: human_Surface RNA_HSPC
transcript_id	human HSPC rep1 (TPM)	human HSPC rep2 (TPM)	Human HSPC rep3 (TPM)	gene_id	havana_gene	havana_transcript	transcript_name	gene type	gene_name
ENST00000612463.1	57797.8	70567.6	80126.5	ENSG00000278233.1	-	-	RNA5-8SN2-201	rRNA	RNA5-8SN2
ENST00000610460.1	57797.8	70567.6	80126.5	ENSG00000277739.1	-	-	5_8S_rRNA.5-201	rRNA	5_8S_rRNA
ENST00000613359.1	57797.8	70567.6	80126.5	ENSG00000275215.1	-	-	RNA5-8SN3-201	rRNA	RNA5-8SN3
ENST00000619471.1	57797.8	70567.6	80126.5	ENSG00000278189.1	-	-	RNA5-8SN1-201	rRNA	RNA5-8SN1
ENST00000638356.1	27918.6	51745.7	62463.4	ENSG00000283907.2	OTTHUMG00000191916.1	OTTHUMT00000491116.1	ENST00000638356	lncRNA	ENSG00000283907
ENST00000362482.1	31009.2	27363.7	23558.2	ENSG00000199352.1	-	-	RNA5S1-201	rRNA	RNA5S1
ENST00000364718.1	31009.2	27363.7	23558.2	ENSG00000201588.1	-	-	RNA5S2-201	rRNA	RNA5S2
ENST00000362467.1	31009.2	27363.7	23558.2	ENSG00000199337.1	-	-	RNA5S3-201	rRNA	RNA5S3
ENST00000363511.1	31009.2	27363.7	23558.2	ENSG00000200381.1	-	-	RNA5S4-201	rRNA	RNA5S4
ENST00000362526.1	31009.2	27363.7	23558.2	ENSG00000199396.1	-	-	RNA5S5-201	rRNA	RNA5S5
ENST00000363754.1	31009.2	27363.7	23558.2	ENSG00000200624.1	-	-	RNA5S6-201	rRNA	RNA5S6
ENST00000365651.1	31009.2	27363.7	23558.2	ENSG00000202521.1	-	-	RNA5S7-201	rRNA	RNA5S7
ENST00000363473.1	31009.2	27363.7	23558.2	ENSG00000200343.1	-	-	RNA5S8-201	rRNA	RNA5S8
ENST00000363040.1	31009.2	27363.7	23558.2	ENSG00000199910.1	-	-	RNA5S10-201	rRNA	RNA5S10
ENST00000362464.1	31009.2	27363.7	23558.2	ENSG00000199334.1	-	-	RNA5S11-201	rRNA	RNA5S11
ENST00000362400.1	31009.2	27363.7	23558.2	ENSG00000199270.1	-	-	RNA5S12-201	rRNA	RNA5S12
ENST00000365656.1	31009.2	27363.7	23558.2	ENSG00000202526.1	-	-	RNA5S13-201	rRNA	RNA5S13
ENST00000364485.1	31009.2	27363.7	23558.2	ENSG00000201355.1	-	-	RNA5S14-201	rRNA	RNA5S14
ENST00000365055.1	31009.2	27363.7	23558.2	ENSG00000201925.1	-	-	RNA5S15-201	rRNA	RNA5S15
ENST00000365387.1	31009.2	27363.7	23558.2	ENSG00000202257.1	-	-	RNA5S16-201	rRNA	RNA5S16
ENST00000363500.1	31009.2	27363.7	23558.2	ENSG00000200370.1	-	-	RNA5S17-201	rRNA	RNA5S17
ENST00000490232.3	12112	13244.3	12831.2	ENSG00000274012.1	-	-	RN7SL2-201	misc_RNA	RN7SL2
ENST00000362698.1	9050.69	9832.2	7700.06	ENSG00000199568.1	-	-	RNU5A-1-201	snRNA	RNU5A-1
ENST00000387441.1	5092.9	9360.21	6062.04	ENSG00000210176.1	-	-	MT-TH-201	Mt_tRNA	MT-TH
ENST00000618786.1	9025.25	8908.02	9615.67	ENSG00000276168.1	-	-	RN7SL1-201	misc_RNA	RN7SL1
ENST00000387449.1	4116.73	7633.35	6101.51	ENSG00000210184.1	-	-	MT-TS2-201	Mt_tRNA	MT-TS2
ENST00000387405.1	4193.53	7414.32	4981.86	ENSG00000210140.1	-	-	MT-TC-201	Mt_tRNA	MT-TC
ENST00000383925.1	4503.92	5185.05	4936.45	ENSG00000206652.1	-	-	RNU1-1-201	snRNA	RNU1-1
ENST00000384782.1	4503.92	5185.05	4936.45	ENSG00000207513.1	-	-	RNU1-3-201	snRNA	RNU1-3
ENST00000384659.1	4503.92	5185.05	4936.45	ENSG00000207389.1	-	-	RNU1-4-201	snRNA	RNU1-4
ENST00000384278.1	4503.92	5185.05	4936.45	ENSG00000207005.1	-	-	RNU1-2-201	snRNA	RNU1-2
ENST00000384010.1	4503.92	5185.05	4936.45	ENSG00000206737.1	-	-	RNVU1-18-201	snRNA	RNVU1-18
ENST00000615842.1	4503.92	5185.05	4936.45	ENSG00000273768.1	-	-	RNVU1-29-201	snRNA	RNVU1-29
ENST00000383869.1	4503.92	5185.05	4936.45	ENSG00000206596.1	-	-	RNU1-27P-201	snRNA	RNU1-27P
ENST00000383861.1	4503.92	5185.05	4936.45	ENSG00000206588.1	-	-	RNU1-28P-201	snRNA	RNU1-28P
ENST00000387342.1	3185.78	4568.5	3746.41	ENSG00000210077.1	-	-	MT-TV-201	Mt_tRNA	MT-TV
ENST00000384238.1	5074.96	4437.96	3547.12	ENSG00000206965.1	-	-	RNU6-5P-201	snRNA	RNU6-5P
ENST00000384205.1	5074.96	4437.96	3547.12	ENSG00000206932.1	-	-	RNU6-4P-201	snRNA	RNU6-4P
ENST00000606623.1	5074.96	4437.96	3547.12	ENSG00000272055.1	-	-	RNU6-6P-201	snRNA	RNU6-6P
ENST00000383898.1	5074.96	4437.96	3547.12	ENSG00000206625.1	-	-	RNU6-1-201	snRNA	RNU6-1
ENST00000384776.1	5074.96	4437.96	3547.12	ENSG00000207507.1	-	-	RNU6-9-201	snRNA	RNU6-9
ENST00000384627.1	5074.96	4437.96	3547.12	ENSG00000207357.1	-	-	RNU6-2-201	snRNA	RNU6-2
ENST00000384314.1	5074.96	4437.96	3547.12	ENSG00000207041.1	-	-	RNU6-3P-201	snRNA	RNU6-3P
ENST00000363286.1	3686.13	4051.16	3231.87	ENSG00000200156.1	-	-	RNU5B-1-201	snRNA	RNU5B-1
ENST00000387377.1	2118.98	3686.64	2609.18	ENSG00000210112.1	-	-	MT-TM-201	Mt_tRNA	MT-TM
ENST00000387459.1	2753.45	3529.59	2457.93	ENSG00000210194.1	-	-	MT-TE-201	Mt_tRNA	MT-TE
ENST00000651540.1	2438.35	3155.69	3331.49	ENSG00000286171.1	OTTHUMG00000193472.1	OTTHUMT00000501997.1	ENST00000651540	lncRNA	ENSG00000286171
ENST00000459299.1	1898.7	2361.89	2732.07	ENSG00000239039.1	-	-	SNORD13-201	snoRNA	SNORD13
ENST00000365328.1	2221.09	2351.7	3243.59	ENSG00000202198.1	-	-	7SK.1-201	misc_RNA	7SK
ENST00000387416.2	1782.24	2267.47	1560.14	ENSG00000210151.2	-	-	MT-TS1-201	Mt_tRNA	MT-TS1
ENST00000362883.1	1816.87	2156.3	1579.79	ENSG00000199753.1	-	-	SNORD104-201	snoRNA	SNORD104
ENST00000365484.1	1273.16	2066.23	1745.99	ENSG00000202354.1	-	-	RNY3-201	misc_RNA	RNY3
ENST00000387400.1	1614.83	2022.33	1498.79	ENSG00000210135.1	-	-	MT-TN-201	Mt_tRNA	MT-TN
ENST00000364228.1	1525.39	1989.78	1516.74	ENSG00000201098.1	-	-	RNY1-201	misc_RNA	RNY1
ENST00000387461.2	1571.49	1861.15	1272.06	ENSG00000210196.2	-	-	MT-TP-201	Mt_tRNA	MT-TP
ENST00000625482.2	1977.51	1793.44	1939.34	ENSG00000280494.2	-	-	ENST00000625482	miRNA	ENSG00000280494
ENST00000365668.1	1389.6	1722.98	2050.69	ENSG00000202538.1	-	-	RNU4-2-201	snRNA	RNU4-2
ENST00000459579.1	1350.22	1664.18	1921.64	ENSG00000238917.1	-	-	SNORD10-201	snoRNA	SNORD10
ENST00000458811.1	1916.65	1610.33	1088.56	ENSG00000238923.1	-	-	RNU7-1-201	snRNA	RNU7-1
ENST00000387069.1	1362.13	1449.94	2120.78	ENSG00000274978.1	-	-	RNU11-201	snRNA	RNU11
ENST00000387456.1	879.719	1381.66	1008.16	ENSG00000210191.1	-	-	MT-TL2-201	Mt_tRNA	MT-TL2
ENST00000363593.1	976.559	1380.48	1040.12	ENSG00000200463.1	-	-	SNORD118-201	snoRNA	SNORD118
ENST00000516507.1	867.851	1316.58	1137.72	ENSG00000252316.1	-	-	RNY4-201	misc_RNA	RNY4
ENST00000362512.1	1415.64	1183.29	1146.94	ENSG00000276027.1	-	-	RNU12-201	snRNA	RNU12
ENST00000387460.2	567.528	1121.14	751.75	ENSG00000210195.2	-	-	MT-TT-201	Mt_tRNA	MT-TT
ENST00000606577.1	1428.27	1102.1	1149.25	ENSG00000272296.1	-	-	SNORD96A-201	snoRNA	SNORD96A
ENST00000383858.1	624.767	1024.47	418.917	ENSG00000206585.1	-	-	RNVU1-7-201	snRNA	RNVU1-7
ENST00000384214.1	632.034	964.781	857.264	ENSG00000206941.1	-	-	SNORD15A-201	snoRNA	SNORD15A
ENST00000364451.1	46968.4	944.145	21425.3	ENSG00000201321.1	-	-	RNA5S9-201	rRNA	RNA5S9
ENST00000410396.1	604.328	923.407	1006.37	ENSG00000222328.1	-	-	RNU2-2P-201	snRNA	RNU2-2P
ENST00000384756.1	850.673	903.951	905.123	ENSG00000277194.1	-	-	SNORD22-201	snoRNA	SNORD22
ENST00000630092.1	806.221	768.846	1232.05	ENSG00000281000.1	-	-	SNORD3D-202	snoRNA	SNORD3D
ENST00000387421.1	362.588	751.228	517.924	ENSG00000210156.1	-	-	MT-TK-201	Mt_tRNA	MT-TK
ENST00000584923.1	564.814	747.29	600.083	ENSG00000263934.5	OTTHUMG00000178445.2	OTTHUMT00000442027.2	SNORD3A-201	snoRNA	SNORD3A
ENST00000387372.1	514.448	699.878	556.435	ENSG00000210107.1	-	-	MT-TQ-201	Mt_tRNA	MT-TQ
ENST00000384714.1	463.686	682.783	862.835	ENSG00000207445.1	-	-	SNORD15B-201	snoRNA	SNORD15B
ENST00000387429.1	243.877	592.439	426.365	ENSG00000210164.1	-	-	MT-TG-201	Mt_tRNA	MT-TG
ENST00000387392.1	409.251	588.952	521.772	ENSG00000210127.1	-	-	MT-TA-201	Mt_tRNA	MT-TA
ENST00000363120.1	541.421	557.425	878.178	ENSG00000199990.1	-	-	VTRNA1-1-201	misc_RNA	VTRNA1-1
ENST00000364315.1	642.272	544.029	503.001	ENSG00000201185.1	-	-	RNA5SP202-201	rRNA_pseudogene	RNA5SP202
ENST00000386745.1	569.955	491.588	550.641	ENSG00000209480.1	-	-	SNORD83B-201	snoRNA	SNORD83B
ENST00000364805.1	484.934	476.72	508.716	ENSG00000201675.1	-	-	SNORD32A-201	snoRNA	SNORD32A
ENST00000363925.1	331.756	466.124	260.478	ENSG00000200795.1	-	-	RNU4-1-201	snRNA	RNU4-1
ENST00000384048.1	460.504	461.11	293.434	ENSG00000206775.1	-	-	SNORD37-201	snoRNA	SNORD37
ENST00000387365.1	257.224	458.205	260.455	ENSG00000210100.1	-	-	MT-TI-201	Mt_tRNA	MT-TI
ENST00000408314.1	649.237	412.218	623.736	ENSG00000221241.1	-	-	SNORD88A-201	snoRNA	SNORD88A
ENST00000364009.1	647.796	399.085	358.172	ENSG00000200879.1	-	-	SNORD14E-201	snoRNA	SNORD14E
ENST00000387382.1	162.35	390.372	277.796	ENSG00000210117.1	-	-	MT-TW-201	Mt_tRNA	MT-TW
ENST00000387409.1	215.555	367.623	256.173	ENSG00000210144.1	-	-	MT-TY-201	Mt_tRNA	MT-TY
ENST00000384304.1	364.801	366.144	419.432	ENSG00000207031.1	-	-	SNORD59A-201	snoRNA	SNORD59A
ENST00000619225.1	246.481	364.31	424.148	ENSG00000274452.1	-	-	U2.6-201	snRNA	U2
ENST00000363660.1	353.956	357.834	388.965	ENSG00000200530.1	-	-	SNORD35B-201	snoRNA	SNORD35B
ENST00000389680.2	237.008	340.424	391.842	ENSG00000211459.2	-	-	MT-RNR1-201	Mt_rRNA	MT-RNR1
ENST00000583861.1	374.709	331.249	267.323	ENSG00000263764.1	-	-	SNORD43-201	snoRNA	SNORD43
ENST00000580972.1	321.441	302.169	389.792	ENSG00000264229.1	-	-	RNU4ATAC-201	snRNA	RNU4ATAC
ENST00000387347.2	283.811	301.31	449.875	ENSG00000210082.2	-	-	MT-RNR2-201	Mt_rRNA	MT-RNR2
ENST00000618664.1	312.761	299.823	376.666	ENSG00000274585.1	-	-	RNU2-1-201	snRNA	RNU2-1
ENST00000616345.1	312.761	299.823	376.666	ENSG00000275616.1	-	-	U2.11-201	snRNA	U2
ENST00000616535.1	312.761	299.823	376.666	ENSG00000273709.1	-	-	U2.2-201	snRNA	U2
ENST00000619465.1	312.761	299.823	376.666	ENSG00000274432.1	-	-	U2.5-201	snRNA	U2
ENST00000613119.1	312.761	299.823	376.666	ENSG00000278048.1	-	-	U2.16-201	snRNA	U2
ENST00000613778.1	312.761	299.823	376.666	ENSG00000276596.1	-	-	U2.12-201	snRNA	U2
ENST00000611544.1	312.761	299.823	376.666	ENSG00000277903.1	-	-	U2.15-201	snRNA	U2
ENST00000615427.1	312.761	299.823	376.666	ENSG00000274862.1	-	-	U2.9-201	snRNA	U2
ENST00000617785.1	312.761	299.823	376.666	ENSG00000274062.1	-	-	U2.3-201	snRNA	U2
ENST00000620268.1	312.761	299.823	376.666	ENSG00000275219.1	-	-	U2.10-201	snRNA	U2
ENST00000618602.1	312.761	299.823	376.666	ENSG00000278591.1	-	-	U2.19-201	snRNA	U2
ENST00000387419.1	165.161	299.66	195.161	ENSG00000210154.1	-	-	MT-TD-201	Mt_tRNA	MT-TD
ENST00000363624.1	151.211	295.892	223.572	ENSG00000200494.1	-	-	Y_RNA.154-201	misc_RNA	Y_RNA
ENST00000386347.1	186.515	276.058	221.388	ENSG00000209082.1	-	-	MT-TL1-201	Mt_tRNA	MT-TL1
ENST00000408061.1	257.366	269.316	254.952	ENSG00000220988.1	-	-	SNORD88C-201	snoRNA	SNORD88C
ENST00000384320.2	241.987	269.216	228.096	ENSG00000207047.2	-	-	SNORD51-201	snoRNA	SNORD51
ENST00000622285.1	289.111	260.326	284.599	ENSG00000274210.1	-	-	RNVU1-27-201	snRNA	RNVU1-27
ENST00000387439.1	126.758	249.685	125.216	ENSG00000210174.1	-	-	MT-TR-201	Mt_tRNA	MT-TR
ENST00000362610.1	162.609	247.21	136.744	ENSG00000199480.1	-	-	RNA5SP389-201	rRNA_pseudogene	RNA5SP389
ENST00000384765.1	202.886	232.815	258.001	ENSG00000207496.1	-	-	SNORA7A-201	snoRNA	SNORA7A
ENST00000365633.1	126.605	229.703	160.165	ENSG00000202503.1	-	-	SNORD34-201	snoRNA	SNORD34
ENST00000363046.1	179.405	216.875	380.996	ENSG00000277027.1	-	-	RMRP-201	ribozyme	RMRP
ENST00000390930.1	147.161	214.762	330.217	ENSG00000212232.1	-	-	SNORD17-201	snoRNA	SNORD17
ENST00000362704.1	208.149	207.995	180.884	ENSG00000199574.1	-	-	SNORD18C-201	snoRNA	SNORD18C
ENST00000617626.1	189.555	197.889	264.568	ENSG00000278099.1	-	-	RNVU1-2A-202	snRNA	RNVU1-2A
ENST00000364953.1	87.4556	189.663	194.843	ENSG00000201823.1	-	-	SNORD48-201	snoRNA	SNORD48
ENST00000362477.1	86.5609	183.027	107.738	ENSG00000199347.1	-	-	RNU5E-1-201	snRNA	RNU5E-1
ENST00000387314.1	91.2677	181.713	151.549	ENSG00000210049.1	-	-	MT-TF-201	Mt_tRNA	MT-TF
ENST00000384027.1	137.761	180.618	107.964	ENSG00000206754.1	-	-	SNORD101-201	snoRNA	SNORD101
ENST00000614492.1	941.885	174.087	1410.43	ENSG00000277437.1	-	-	ENST00000614492	miRNA	ENSG00000277437
ENST00000577708.1	941.885	174.087	1410.43	ENSG00000264063.1	-	-	ENST00000577708	miRNA	ENSG00000264063
ENST00000362507.1	119.051	173.84	54.2253	ENSG00000199377.1	-	-	RNU5F-1-201	snRNA	RNU5F-1
ENST00000384835.3	192.885	166.911	149.129	ENSG00000284353.1	-	-	MIR142-201	miRNA	MIR142
ENST00000363299.1	145.368	161.626	81.3493	ENSG00000200169.1	-	-	RNU5D-1-201	snRNA	RNU5D-1
ENST00000584275.1	132.331	159.547	185.756	ENSG00000265236.1	-	-	SNORD84-203	snoRNA	SNORD84
ENST00000363636.1	113.988	158.447	128.569	ENSG00000200506.1	-	-	Y_RNA.156-201	misc_RNA	Y_RNA
ENST00000385048.3	112.753	157.589	82.3975	ENSG00000207782.3	-	-	MIR150-201	miRNA	MIR150
ENST00000585078.1	228.718	155.374	162.861	ENSG00000264994.1	-	-	SNORD92-201	snoRNA	SNORD92
ENST00000365382.1	124.665	153.961	176.8	ENSG00000202252.1	-	-	SNORD14C-201	snoRNA	SNORD14C
ENST00000362973.1	248.017	141.953	164.591	ENSG00000199843.1	-	-	RNA5SP358-201	rRNA_pseudogene	RNA5SP358
ENST00000415386.2	155.947	139.969	122.954	ENSG00000233421.5	OTTHUMG00000002488.1	OTTHUMT00000007045.1	LINC01783-201	lncRNA	LINC01783
ENST00000390856.1	113.707	137.981	156.702	ENSG00000212158.1	-	-	SNORD66-201	snoRNA	SNORD66
ENST00000363444.1	99.6627	133.592	136.304	ENSG00000200314.1	-	-	Y_RNA.136-201	misc_RNA	Y_RNA
ENST00000581525.1	123.228	131.246	142.34	ENSG00000264294.1	-	-	SNORD55-201	snoRNA	SNORD55
ENST00000516869.1	70.0891	125.039	193.109	ENSG00000277209.1	-	-	RPPH1-201	ribozyme	RPPH1
ENST00000384769.1	99.7149	124.602	112.437	ENSG00000207500.1	-	-	SNORD102-201	snoRNA	SNORD102
ENST00000331825.11	44.4202	120.309	151.476	ENSG00000087086.15	OTTHUMG00000183332.2	OTTHUMT00000466233.2	FTL-201	protein_coding	FTL
ENST00000362653.1	109.043	118.612	126.727	ENSG00000199523.1	-	-	RNA5SP226-201	rRNA_pseudogene	RNA5SP226
ENST00000410874.1	135.202	118.029	103.523	ENSG00000222806.1	-	-	RNA5SP225-201	rRNA_pseudogene	RNA5SP225
ENST00000605806.1	116.248	112.346	308.06	ENSG00000270722.1	-	-	RNVU1-31-201	snRNA	RNVU1-31
ENST00000364995.1	91.8647	112.167	81.8082	ENSG00000275072.1	-	-	SNORD50B-201	snoRNA	SNORD50B
ENST00000363753.1	112.067	111.401	140.617	ENSG00000200623.1	-	-	SNORD18A-201	snoRNA	SNORD18A
ENST00000384690.1	84.1406	105.019	82.3401	ENSG00000207421.1	-	-	SNORD38B-201	snoRNA	SNORD38B
ENST00000659240.1	109.951	104.178	125.508	ENSG00000282885.3	OTTHUMG00000191575.5	OTTHUMT00000506792.1	ENST00000659240	lncRNA	ENSG00000282885
ENST00000408361.1	343.065	103.585	580.44	ENSG00000221288.1	-	-	MIR663B-201	miRNA	MIR663B
ENST00000365659.1	64.4285	102.954	94.299	ENSG00000202529.1	-	-	SNORD18B-201	snoRNA	SNORD18B
ENST00000408876.1	232.347	102.488	193.739	ENSG00000221803.1	-	-	SNORD23-201	snoRNA	SNORD23
ENST00000384147.1	73.5519	100.868	136.893	ENSG00000276788.1	-	-	SNORD26-201	snoRNA	SNORD26
ENST00000363389.1	164.603	99.9284	189.592	ENSG00000200259.1	-	-	SNORD35A-201	snoRNA	SNORD35A
ENST00000362874.1	78.1261	98.9279	72.627	ENSG00000199744.1	-	-	SNORD36A-201	snoRNA	SNORD36A
ENST00000577887.1	102.714	96.6399	105.477	ENSG00000265706.1	-	-	SNORD53B-201	snoRNA	SNORD53B
ENST00000384693.1	66.621	94.9052	79.5748	ENSG00000277846.1	-	-	SNORD30-201	snoRNA	SNORD30
ENST00000579879.1	78.1551	92.2151	116.516	ENSG00000264549.1	-	-	SNORD95-201	snoRNA	SNORD95
ENST00000410433.1	86.8192	91.8044	76.783	ENSG00000222365.1	-	-	SNORD12B-201	snoRNA	SNORD12B
ENST00000413522.1	63.367	90.5776	88.1843	ENSG00000229686.1	-	-	SNORD56-201	snoRNA	SNORD56
ENST00000365444.1	103.784	87.6311	90.499	ENSG00000202314.1	-	-	SNORD6-201	snoRNA	SNORD6
ENST00000386037.1	92.3405	87.3231	153.448	ENSG00000208772.1	-	-	SNORD94-201	snoRNA	SNORD94
ENST00000459163.1	35.0404	87.2624	62.9308	ENSG00000238942.1	-	-	SNORD2-201	snoRNA	SNORD2
ENST00000391145.1	50.3969	83.3014	58.5331	ENSG00000212447.1	-	-	SNORD90-201	snoRNA	SNORD90
ENST00000408573.1	107.096	78.4179	98.854	ENSG00000221500.1	-	-	SNORD100-201	snoRNA	SNORD100
ENST00000611066.1	59.8199	76.7149	1382.35	ENSG00000275110.1	-	-	ENST00000611066	miRNA	ENSG00000275110
ENST00000554988.1	56.5553	74.7222	127.719	ENSG00000259001.3	OTTHUMG00000170789.2	OTTHUMT00000410370.2	ENST00000554988	lncRNA	ENSG00000259001
ENST00000362803.1	50.6297	71.9137	68.2385	ENSG00000199673.1	-	-	SNORD16-201	snoRNA	SNORD16
ENST00000383870.1	63.1084	71.8767	67.7527	ENSG00000206597.1	-	-	SNORA57-201	snoRNA	SNORA57
ENST00000384254.1	89.0753	71.481	52.0468	ENSG00000206981.1	-	-	RNU6-40P-201	snRNA	RNU6-40P
ENST00000617625.1	128.655	71.2587	190.879	ENSG00000276753.1	-	-	MIR6821-201	miRNA	MIR6821
ENST00000384770.1	56.1682	70.9323	60.8662	ENSG00000207501.1	-	-	RNVU1-14-201	snRNA	RNVU1-14
ENST00000637229.1	81.7907	69.8278	55.6577	ENSG00000284078.1	-	-	SNORD138-201	miRNA	SNORD138
ENST00000573866.2	10.146	69.439	35.4714	ENSG00000262202.4	OTTHUMG00000178158.2	OTTHUMT00000440781.2	ENST00000573866	lncRNA	ENSG00000262202
ENST00000610976.1	589.477	69.2388	233.317	ENSG00000277918.1	-	-	RNVU1-28-201	snRNA	RNVU1-28
ENST00000459342.1	51.1781	68.932	50.6818	ENSG00000239195.1	-	-	SNORD5-201	snoRNA	SNORD5
ENST00000364938.1	61.4099	66.9156	75.6743	ENSG00000274266.1	-	-	SNORA73A-201	snoRNA	SNORA73A
ENST00000411292.1	82.8241	66.4594	87.5329	ENSG00000223224.1	-	-	SNORD71-201	snoRNA	SNORD71
ENST00000363871.1	61.6057	64.9879	65.0847	ENSG00000200741.1	-	-	RNA5SP161-201	rRNA_pseudogene	RNA5SP161
ENST00000384229.1	42.1117	61.6716	49.8252	ENSG00000277370.1	-	-	SNORD49A-201	snoRNA	SNORD49A
ENST00000650448.1	0	61.4067	26.9699	ENSG00000285646.2	OTTHUMG00000193227.7	OTTHUMT00000500851.1	ENST00000650448	lncRNA	ENSG00000285646
ENST00000385060.1	63.6609	61.291	24.2185	ENSG00000283904.1	-	-	MIR155-201	miRNA	MIR155
ENST00000365541.1	79.839	61.2007	50.9935	ENSG00000202411.1	-	-	RNA5SP259-201	rRNA_pseudogene	RNA5SP259
ENST00000364543.1	71.613	61.0542	76.1227	ENSG00000201413.1	-	-	RNA5SP141-201	rRNA_pseudogene	RNA5SP141
ENST00000647846.1	79.1754	59.7516	52.1349	ENSG00000285776.1	-	-	5S_rRNA.21-201	rRNA_pseudogene	5S_rRNA
ENST00000364915.1	33.7153	59.5633	56.3834	ENSG00000201785.1	-	-	SNORD117-201	snoRNA	SNORD117
ENST00000616691.1	16.5598	58.855	67.6401	ENSG00000251562.10	OTTHUMG00000166322.5	OTTHUMT00000473548.1	MALAT1-209	lncRNA	MALAT1
ENST00000362969.1	67.6783	58.5817	39.4903	ENSG00000199839.1	-	-	RNA5SP150-201	rRNA	RNA5SP150
ENST00000383860.1	68.6726	58.2038	44.9544	ENSG00000206587.1	-	-	RNU6-46P-201	snRNA	RNU6-46P
ENST00000563103.1	59.836	57.0853	41.7971	ENSG00000260035.1	OTTHUMG00000172834.1	OTTHUMT00000420790.1	ENST00000563103	lncRNA	ENSG00000260035
ENST00000408749.1	48.5395	56.9139	73.2743	ENSG00000221676.1	-	-	RNU6ATAC-201	snRNA	RNU6ATAC
ENST00000384172.1	45.4034	56.7948	48.2657	ENSG00000206899.1	-	-	RNU6-36P-201	snRNA	RNU6-36P
ENST00000363538.1	69.6386	54.4547	44.9245	ENSG00000200408.1	-	-	RNA5SP74-201	rRNA_pseudogene	RNA5SP74
ENST00000363651.1	31.5228	53.998	30.0234	ENSG00000200521.1	-	-	Y_RNA.158-201	misc_RNA	Y_RNA
ENST00000613956.1	64.6326	52.1197	89.5562	ENSG00000278774.1	-	-	U2.20-201	snRNA	U2
ENST00000384793.1	49.3678	51.3075	24.7203	ENSG00000207524.1	-	-	RNU6-33P-201	snRNA	RNU6-33P

## Sheet: human_Surface RNA_NK
transcript_id	human NK rep1 (TPM)	human NK rep2 (TPM)	human NK rep3 (TPM)	gene_id	havana_gene	havana_transcript	transcript_name	gene type	gene_name
ENST00000613359.1	121279	187714	86651.1	ENSG00000275215.1	-	-	RNA5-8SN3-201	rRNA	RNA5-8SN3
ENST00000612463.1	121279	187714	86651.1	ENSG00000278233.1	-	-	RNA5-8SN2-201	rRNA	RNA5-8SN2
ENST00000619471.1	121279	187714	86651.1	ENSG00000278189.1	-	-	RNA5-8SN1-201	rRNA	RNA5-8SN1
ENST00000610460.1	121279	187714	86651.1	ENSG00000277739.1	-	-	5_8S_rRNA.5-201	rRNA	5_8S_rRNA
ENST00000638356.1	33832.9	44529.1	25409.1	ENSG00000283907.2	OTTHUMG00000191916.1	OTTHUMT00000491116.1	ENST00000638356	lncRNA	ENSG00000283907
ENST00000363473.1	19542.3	6561.76	25867.6	ENSG00000200343.1	-	-	RNA5S8-201	rRNA	RNA5S8
ENST00000365651.1	19542.3	6561.76	25867.6	ENSG00000202521.1	-	-	RNA5S7-201	rRNA	RNA5S7
ENST00000363754.1	19542.3	6561.76	25867.6	ENSG00000200624.1	-	-	RNA5S6-201	rRNA	RNA5S6
ENST00000362526.1	19542.3	6561.76	25867.6	ENSG00000199396.1	-	-	RNA5S5-201	rRNA	RNA5S5
ENST00000363511.1	19542.3	6561.76	25867.6	ENSG00000200381.1	-	-	RNA5S4-201	rRNA	RNA5S4
ENST00000362467.1	19542.3	6561.76	25867.6	ENSG00000199337.1	-	-	RNA5S3-201	rRNA	RNA5S3
ENST00000364718.1	19542.3	6561.76	25867.6	ENSG00000201588.1	-	-	RNA5S2-201	rRNA	RNA5S2
ENST00000363500.1	19542.3	6561.76	25867.6	ENSG00000200370.1	-	-	RNA5S17-201	rRNA	RNA5S17
ENST00000365387.1	19542.3	6561.76	25867.6	ENSG00000202257.1	-	-	RNA5S16-201	rRNA	RNA5S16
ENST00000365055.1	19542.3	6561.76	25867.6	ENSG00000201925.1	-	-	RNA5S15-201	rRNA	RNA5S15
ENST00000364485.1	19542.3	6561.76	25867.6	ENSG00000201355.1	-	-	RNA5S14-201	rRNA	RNA5S14
ENST00000365656.1	19542.3	6561.76	25867.6	ENSG00000202526.1	-	-	RNA5S13-201	rRNA	RNA5S13
ENST00000362400.1	19542.3	6561.76	25867.6	ENSG00000199270.1	-	-	RNA5S12-201	rRNA	RNA5S12
ENST00000362464.1	19542.3	6561.76	25867.6	ENSG00000199334.1	-	-	RNA5S11-201	rRNA	RNA5S11
ENST00000363040.1	19542.3	6561.76	25867.6	ENSG00000199910.1	-	-	RNA5S10-201	rRNA	RNA5S10
ENST00000362482.1	19542.3	6561.76	25867.6	ENSG00000199352.1	-	-	RNA5S1-201	rRNA	RNA5S1
ENST00000490232.3	9737.99	7665.95	6528.52	ENSG00000274012.1	-	-	RN7SL2-201	misc_RNA	RN7SL2
ENST00000618786.1	7881.78	7171.71	5426.33	ENSG00000276168.1	-	-	RN7SL1-201	misc_RNA	RN7SL1
ENST00000651540.1	6163.2	2568.71	11143.5	ENSG00000286171.1	OTTHUMG00000193472.1	OTTHUMT00000501997.1	ENST00000651540	lncRNA	ENSG00000286171
ENST00000615842.1	5048.94	1585.87	3832.1	ENSG00000273768.1	-	-	RNVU1-29-201	snRNA	RNVU1-29
ENST00000384010.1	5048.94	1585.87	3832.1	ENSG00000206737.1	-	-	RNVU1-18-201	snRNA	RNVU1-18
ENST00000384659.1	5048.94	1585.87	3832.1	ENSG00000207389.1	-	-	RNU1-4-201	snRNA	RNU1-4
ENST00000384782.1	5048.94	1585.87	3832.1	ENSG00000207513.1	-	-	RNU1-3-201	snRNA	RNU1-3
ENST00000383861.1	5048.94	1585.87	3832.1	ENSG00000206588.1	-	-	RNU1-28P-201	snRNA	RNU1-28P
ENST00000383869.1	5048.94	1585.87	3832.1	ENSG00000206596.1	-	-	RNU1-27P-201	snRNA	RNU1-27P
ENST00000384278.1	5048.94	1585.87	3832.1	ENSG00000207005.1	-	-	RNU1-2-201	snRNA	RNU1-2
ENST00000383925.1	5048.94	1585.87	3832.1	ENSG00000206652.1	-	-	RNU1-1-201	snRNA	RNU1-1
ENST00000410396.1	4115.86	1914.01	3416.89	ENSG00000222328.1	-	-	RNU2-2P-201	snRNA	RNU2-2P
ENST00000362698.1	3971.19	4482.79	11179.9	ENSG00000199568.1	-	-	RNU5A-1-201	snRNA	RNU5A-1
ENST00000387449.1	3848.53	307.455	4933.07	ENSG00000210184.1	-	-	MT-TS2-201	Mt_tRNA	MT-TS2
ENST00000365328.1	3734.16	1049.06	2241.36	ENSG00000202198.1	-	-	7SK.1-201	misc_RNA	7SK
ENST00000516507.1	3063.03	1613.56	7074.48	ENSG00000252316.1	-	-	RNY4-201	misc_RNA	RNY4
ENST00000363286.1	3032.84	3485.19	8589.47	ENSG00000200156.1	-	-	RNU5B-1-201	snRNA	RNU5B-1
ENST00000364228.1	2901.1	3527.56	8957.93	ENSG00000201098.1	-	-	RNY1-201	misc_RNA	RNY1
ENST00000387069.1	2633.44	796.17	2963.58	ENSG00000274978.1	-	-	RNU11-201	snRNA	RNU11
ENST00000387342.1	2268.5	160.986	3021.18	ENSG00000210077.1	-	-	MT-TV-201	Mt_tRNA	MT-TV
ENST00000387441.1	2166.08	562.159	3359.59	ENSG00000210176.1	-	-	MT-TH-201	Mt_tRNA	MT-TH
ENST00000387377.1	1812.79	279.529	3140.05	ENSG00000210112.1	-	-	MT-TM-201	Mt_tRNA	MT-TM
ENST00000365484.1	1694.5	1865.47	4428.12	ENSG00000202354.1	-	-	RNY3-201	misc_RNA	RNY3
ENST00000362512.1	1282.48	326.508	1159.72	ENSG00000276027.1	-	-	RNU12-201	snRNA	RNU12
ENST00000364451.1	1045.05	992.744	1575.42	ENSG00000201321.1	-	-	RNA5S9-201	rRNA	RNA5S9
ENST00000387405.1	1026.25	193.465	2326.54	ENSG00000210140.1	-	-	MT-TC-201	Mt_tRNA	MT-TC
ENST00000616345.1	1010.45	249.981	753.646	ENSG00000275616.1	-	-	U2.11-201	snRNA	U2
ENST00000616535.1	1010.45	249.981	753.646	ENSG00000273709.1	-	-	U2.2-201	snRNA	U2
ENST00000619465.1	1010.45	249.981	753.646	ENSG00000274432.1	-	-	U2.5-201	snRNA	U2
ENST00000613119.1	1010.45	249.981	753.646	ENSG00000278048.1	-	-	U2.16-201	snRNA	U2
ENST00000613778.1	1010.45	249.981	753.646	ENSG00000276596.1	-	-	U2.12-201	snRNA	U2
ENST00000611544.1	1010.45	249.981	753.646	ENSG00000277903.1	-	-	U2.15-201	snRNA	U2
ENST00000615427.1	1010.45	249.981	753.646	ENSG00000274862.1	-	-	U2.9-201	snRNA	U2
ENST00000617785.1	1010.45	249.981	753.646	ENSG00000274062.1	-	-	U2.3-201	snRNA	U2
ENST00000620268.1	1010.45	249.981	753.646	ENSG00000275219.1	-	-	U2.10-201	snRNA	U2
ENST00000618602.1	1010.45	249.981	753.646	ENSG00000278591.1	-	-	U2.19-201	snRNA	U2
ENST00000618664.1	1010.45	249.981	753.646	ENSG00000274585.1	-	-	RNU2-1-201	snRNA	RNU2-1
ENST00000610976.1	1003.54	47.0567	101.829	ENSG00000277918.1	-	-	RNVU1-28-201	snRNA	RNVU1-28
ENST00000389680.2	895.703	2353.34	1138.82	ENSG00000211459.2	-	-	MT-RNR1-201	Mt_rRNA	MT-RNR1
ENST00000383858.1	735.446	485.357	793.311	ENSG00000206585.1	-	-	RNVU1-7-201	snRNA	RNVU1-7
ENST00000384776.1	687.591	1029.97	3083.7	ENSG00000207507.1	-	-	RNU6-9-201	snRNA	RNU6-9
ENST00000606623.1	687.591	1029.97	3083.7	ENSG00000272055.1	-	-	RNU6-6P-201	snRNA	RNU6-6P
ENST00000384238.1	687.591	1029.97	3083.7	ENSG00000206965.1	-	-	RNU6-5P-201	snRNA	RNU6-5P
ENST00000384205.1	687.591	1029.97	3083.7	ENSG00000206932.1	-	-	RNU6-4P-201	snRNA	RNU6-4P
ENST00000384314.1	687.591	1029.97	3083.7	ENSG00000207041.1	-	-	RNU6-3P-201	snRNA	RNU6-3P
ENST00000384627.1	687.591	1029.97	3083.7	ENSG00000207357.1	-	-	RNU6-2-201	snRNA	RNU6-2
ENST00000383898.1	687.591	1029.97	3083.7	ENSG00000206625.1	-	-	RNU6-1-201	snRNA	RNU6-1
ENST00000363046.1	648.349	456.196	350.35	ENSG00000277027.1	-	-	RMRP-201	ribozyme	RMRP
ENST00000251595.11	642.442	3414.78	573.66	ENSG00000188536.13	OTTHUMG00000059924.3	OTTHUMT00000133194.2	HBA2-201	protein_coding	HBA2
ENST00000387459.1	642.399	59.4012	1728.36	ENSG00000210194.1	-	-	MT-TE-201	Mt_tRNA	MT-TE
ENST00000364315.1	638.014	116.298	545.364	ENSG00000201185.1	-	-	RNA5SP202-201	rRNA_pseudogene	RNA5SP202
ENST00000387347.2	621.413	1173.39	866.755	ENSG00000210082.2	-	-	MT-RNR2-201	Mt_rRNA	MT-RNR2
ENST00000459579.1	589.866	400.478	773.165	ENSG00000238917.1	-	-	SNORD10-201	snoRNA	SNORD10
ENST00000365668.1	548.131	243.764	1043.45	ENSG00000202538.1	-	-	RNU4-2-201	snRNA	RNU4-2
ENST00000387421.1	513.306	43.025	798.688	ENSG00000210156.1	-	-	MT-TK-201	Mt_tRNA	MT-TK
ENST00000387460.2	501.507	32.7469	746.505	ENSG00000210195.2	-	-	MT-TT-201	Mt_tRNA	MT-TT
ENST00000387429.1	499.936	49.636	608.668	ENSG00000210164.1	-	-	MT-TG-201	Mt_tRNA	MT-TG
ENST00000459299.1	425.614	810.69	1320.03	ENSG00000239039.1	-	-	SNORD13-201	snoRNA	SNORD13
ENST00000387400.1	416.462	45.5129	974.326	ENSG00000210135.1	-	-	MT-TN-201	Mt_tRNA	MT-TN
ENST00000386847.1	391.55	173.701	222.625	ENSG00000209582.1	-	-	SNORA48-201	snoRNA	SNORA48
ENST00000387456.1	377.395	46.1171	869.698	ENSG00000210191.1	-	-	MT-TL2-201	Mt_tRNA	MT-TL2
ENST00000320868.9	350.39	3076.91	323.649	ENSG00000206172.8	OTTHUMG00000060138.3	OTTHUMT00000133459.1	HBA1-201	protein_coding	HBA1
ENST00000336906.6	338.609	1330.71	213.735	ENSG00000196565.15	OTTHUMG00000066673.12	OTTHUMT00000142967.6	HBG2-201	protein_coding	HBG2
ENST00000387392.1	330.308	33.5746	693.048	ENSG00000210127.1	-	-	MT-TA-201	Mt_tRNA	MT-TA
ENST00000584923.1	323.824	101.278	198.588	ENSG00000263934.5	OTTHUMG00000178445.2	OTTHUMT00000442027.2	SNORD3A-201	snoRNA	SNORD3A
ENST00000363120.1	293.852	398.033	1594.62	ENSG00000199990.1	-	-	VTRNA1-1-201	misc_RNA	VTRNA1-1
ENST00000619225.1	255.235	100.526	533.983	ENSG00000274452.1	-	-	U2.6-201	snRNA	U2
ENST00000387314.1	244.464	34.5878	264.27	ENSG00000210049.1	-	-	MT-TF-201	Mt_tRNA	MT-TF
ENST00000384744.1	244.301	58.2655	102.301	ENSG00000207475.1	-	-	SNORA80E-201	snoRNA	SNORA80E
ENST00000384714.1	240.881	208.184	355.365	ENSG00000207445.1	-	-	SNORD15B-201	snoRNA	SNORD15B
ENST00000387382.1	239.465	21.7702	315.76	ENSG00000210117.1	-	-	MT-TW-201	Mt_tRNA	MT-TW
ENST00000384765.1	237.948	108.697	156.448	ENSG00000207496.1	-	-	SNORA7A-201	snoRNA	SNORA7A
ENST00000659240.1	230.685	113.071	147.776	ENSG00000282885.3	OTTHUMG00000191575.5	OTTHUMT00000506792.1	ENST00000659240	lncRNA	ENSG00000282885
ENST00000387416.2	230.631	22.8135	467.168	ENSG00000210151.2	-	-	MT-TS1-201	Mt_tRNA	MT-TS1
ENST00000364938.1	217.94	115.152	166.019	ENSG00000274266.1	-	-	SNORA73A-201	snoRNA	SNORA73A
ENST00000364432.1	208.265	35.3468	113.671	ENSG00000201302.1	-	-	SNORA65-201	snoRNA	SNORA65
ENST00000408749.1	207.499	76.5066	217.988	ENSG00000221676.1	-	-	RNU6ATAC-201	snRNA	RNU6ATAC
ENST00000363925.1	198.456	81.2549	310.278	ENSG00000200795.1	-	-	RNU4-1-201	snRNA	RNU4-1
ENST00000335295.4	187.895	643.115	199.555	ENSG00000244734.4	OTTHUMG00000066678.8	OTTHUMT00000495006.2	HBB-201	protein_coding	HBB
ENST00000387419.1	183.1	30.4783	273.399	ENSG00000210154.1	-	-	MT-TD-201	Mt_tRNA	MT-TD
ENST00000384674.1	180.165	48.095	128.741	ENSG00000207405.1	-	-	SNORA64-201	snoRNA	SNORA64
ENST00000580972.1	172.18	112.479	461.279	ENSG00000264229.1	-	-	RNU4ATAC-201	snRNA	RNU4ATAC
ENST00000387461.2	169.796	22.2056	382.926	ENSG00000210196.2	-	-	MT-TP-201	Mt_tRNA	MT-TP
ENST00000701490.1	169.631	0	0	ENSG00000289901.1	-	-	ENST00000701490	lncRNA	ENSG00000289901
ENST00000363217.1	169.563	67.9911	95.8506	ENSG00000200087.1	-	-	SNORA73B-201	snoRNA	SNORA73B
ENST00000363444.1	169.29	63.748	283.817	ENSG00000200314.1	-	-	Y_RNA.136-201	misc_RNA	Y_RNA
ENST00000361624.2	167.044	92.051	90.4434	ENSG00000198804.2	-	-	MT-CO1-201	protein_coding	MT-CO1
ENST00000554988.1	157.111	109.999	103.148	ENSG00000259001.3	OTTHUMG00000170789.2	OTTHUMT00000410370.2	ENST00000554988	lncRNA	ENSG00000259001
ENST00000387439.1	151.172	14.8935	232.734	ENSG00000210174.1	-	-	MT-TR-201	Mt_tRNA	MT-TR
ENST00000362653.1	150.47	31.9681	263.391	ENSG00000199523.1	-	-	RNA5SP226-201	rRNA_pseudogene	RNA5SP226
ENST00000625482.2	149.478	1.89563	108.951	ENSG00000280494.2	-	-	ENST00000625482	miRNA	ENSG00000280494
ENST00000363593.1	147.117	461.726	851.059	ENSG00000200463.1	-	-	SNORD118-201	snoRNA	SNORD118
ENST00000642908.1	145.911	786.39	122.636	ENSG00000284931.1	OTTHUMG00000192488.2	OTTHUMT00000494675.1	ENST00000642908	protein_coding	ENSG00000284931
ENST00000386347.1	144.544	16.7196	384.364	ENSG00000209082.1	-	-	MT-TL1-201	Mt_tRNA	MT-TL1
ENST00000384756.1	142.724	78.4422	294.597	ENSG00000277194.1	-	-	SNORD22-201	snoRNA	SNORD22
ENST00000611066.1	141.541	253.858	179.017	ENSG00000275110.1	-	-	ENST00000611066	miRNA	ENSG00000275110
ENST00000363636.1	140.487	38.336	229.335	ENSG00000200506.1	-	-	Y_RNA.156-201	misc_RNA	Y_RNA
ENST00000387365.1	139.204	15.9264	180.759	ENSG00000210100.1	-	-	MT-TI-201	Mt_tRNA	MT-TI
ENST00000361739.1	133.68	96.9447	54.007	ENSG00000198712.1	-	-	MT-CO2-201	protein_coding	MT-CO2
ENST00000387372.1	133.205	11.6265	307.307	ENSG00000210107.1	-	-	MT-TQ-201	Mt_tRNA	MT-TQ
ENST00000245458.11	125.887	46.8655	135.188	ENSG00000213741.11	OTTHUMG00000140272.6	OTTHUMT00000276809.2	RPS29-201	protein_coding	RPS29
ENST00000384342.2	124.669	35.9821	83.3011	ENSG00000274582.1	-	-	SNORA16A-201	snoRNA	SNORA16A
ENST00000516089.1	120.378	29.729	135.572	ENSG00000251898.1	-	-	SCARNA11-201	scaRNA	SCARNA11
ENST00000357790.5	118.715	48.3251	99.6975	ENSG00000137818.12	OTTHUMG00000172087.3	OTTHUMT00000345441.2	RPLP1-202	protein_coding	RPLP1
ENST00000616691.1	116.907	29.8231	100.488	ENSG00000251562.10	OTTHUMG00000166322.5	OTTHUMT00000473548.1	MALAT1-209	lncRNA	MALAT1
ENST00000362969.1	116.703	8.28809	120.787	ENSG00000199839.1	-	-	RNA5SP150-201	rRNA	RNA5SP150
ENST00000647275.1	115.031	0	60.6793	ENSG00000075624.17	OTTHUMG00000023268.12	OTTHUMT00000324029.2	ACTB-218	protein_coding	ACTB
ENST00000622285.1	113.995	46.8028	161.615	ENSG00000274210.1	-	-	RNVU1-27-201	snRNA	RNVU1-27
ENST00000390930.1	113.422	60.5313	93.9779	ENSG00000212232.1	-	-	SNORD17-201	snoRNA	SNORD17
ENST00000384214.1	112.176	83.1404	110.655	ENSG00000206941.1	-	-	SNORD15A-201	snoRNA	SNORD15A
ENST00000651669.1	111.409	68.0714	135.87	ENSG00000177954.14	OTTHUMG00000036591.4	OTTHUMT00000088997.4	RPS27-205	protein_coding	RPS27
ENST00000384584.1	110.151	18.4508	86.7198	ENSG00000273544.1	-	-	SNORA44-201	snoRNA	SNORA44
ENST00000387409.1	109.822	4.3088	173.76	ENSG00000210144.1	-	-	MT-TY-201	Mt_tRNA	MT-TY
ENST00000646664.1	108.458	68.6208	87.4336	ENSG00000075624.17	OTTHUMG00000023268.12	OTTHUMT00000495815.2	ACTB-217	protein_coding	ACTB
ENST00000408493.2	104.664	40.8409	91.1242	ENSG00000221420.2	-	-	SNORA81-201	snoRNA	SNORA81
ENST00000361335.1	103.874	80.0662	65.8418	ENSG00000212907.2	-	-	MT-ND4L-201	protein_coding	MT-ND4L
ENST00000617626.1	101.837	4.84824	79.5131	ENSG00000278099.1	-	-	RNVU1-2A-202	snRNA	RNVU1-2A
ENST00000628590.1	100.807	39.3218	71.7677	ENSG00000281311.1	-	-	ENST00000628590	snoRNA	ENSG00000281311
ENST00000386745.1	96.0811	311.158	485.392	ENSG00000209480.1	-	-	SNORD83B-201	snoRNA	SNORD83B
ENST00000362610.1	95.0696	38.3792	364.668	ENSG00000199480.1	-	-	RNA5SP389-201	rRNA_pseudogene	RNA5SP389
ENST00000362973.1	93.1618	26.2755	126.025	ENSG00000199843.1	-	-	RNA5SP358-201	rRNA_pseudogene	RNA5SP358
ENST00000391305.1	93.1239	34.9334	84.7871	ENSG00000212607.1	-	-	SNORA3B-201	snoRNA	SNORA3B
ENST00000362883.1	91.5663	62.7814	311.941	ENSG00000199753.1	-	-	SNORD104-201	snoRNA	SNORD104
ENST00000364113.1	89.4138	28.7436	76.3033	ENSG00000200983.1	-	-	SNORA3A-201	snoRNA	SNORA3A
ENST00000386037.1	88.5787	37.6386	76.3802	ENSG00000208772.1	-	-	SNORD94-201	snoRNA	SNORD94
ENST00000361381.2	85.6002	44.6327	24.28	ENSG00000198886.2	-	-	MT-ND4-201	protein_coding	MT-ND4
ENST00000331825.11	84.8108	57.0283	98.3844	ENSG00000087086.15	OTTHUMG00000183332.2	OTTHUMT00000466233.2	FTL-201	protein_coding	FTL
ENST00000362079.2	84.4287	88.5303	46.5687	ENSG00000198938.2	-	-	MT-CO3-201	protein_coding	MT-CO3
ENST00000611927.2	84.3067	41.4511	58.1731	ENSG00000273542.2	OTTHUMG00000014488.2	OTTHUMT00000040156.2	H4C12-201	protein_coding	H4C12
ENST00000384304.1	82.1802	50.6654	250.278	ENSG00000207031.1	-	-	SNORD59A-201	snoRNA	SNORD59A
ENST00000363624.1	82.0685	41.0684	185.403	ENSG00000200494.1	-	-	Y_RNA.154-201	misc_RNA	Y_RNA
ENST00000415386.2	82.0547	14.9237	162.04	ENSG00000233421.5	OTTHUMG00000002488.1	OTTHUMT00000007045.1	LINC01783-201	lncRNA	LINC01783
ENST00000365574.1	76.691	62.4673	225.844	ENSG00000202444.1	-	-	RNU5E-6P-201	snRNA	RNU5E-6P
ENST00000614492.1	74.5992	196.202	49.5042	ENSG00000277437.1	-	-	ENST00000614492	miRNA	ENSG00000277437
ENST00000577708.1	74.5992	196.202	49.5042	ENSG00000264063.1	-	-	ENST00000577708	miRNA	ENSG00000264063
ENST00000605806.1	72.9805	28.9691	33.8323	ENSG00000270722.1	-	-	RNVU1-31-201	snRNA	RNVU1-31
ENST00000384437.1	71.9067	29.0367	80.2535	ENSG00000207166.1	-	-	SNORA68-201	snoRNA	SNORA68
ENST00000364805.1	70.6665	346.58	433.515	ENSG00000201675.1	-	-	SNORD32A-201	snoRNA	SNORD32A
ENST00000363124.1	70.5361	7.18196	65.8716	ENSG00000199994.1	-	-	RNA5SP145-201	rRNA_pseudogene	RNA5SP145
ENST00000384281.1	70.1286	40.8154	103.745	ENSG00000207008.1	-	-	SNORA54-201	snoRNA	SNORA54
ENST00000408314.1	70.1256	44.6288	181.201	ENSG00000221241.1	-	-	SNORD88A-201	snoRNA	SNORD88A
ENST00000561424.5	69.3736	29.3401	83.6888	ENSG00000166710.23	OTTHUMG00000131247.4	OTTHUMT00000415956.1	B2M-209	nonsense_mediated_decay	B2M
ENST00000361851.1	68.679	52.1004	23.9375	ENSG00000228253.1	-	-	MT-ATP8-201	protein_coding	MT-ATP8
ENST00000222247.10	67.9242	74.7707	53.7092	ENSG00000105640.13	OTTHUMG00000183445.3	OTTHUMT00000466679.2	RPL18A-201	protein_coding	RPL18A
ENST00000384084.1	67.6969	17.8052	41.6087	ENSG00000206811.1	-	-	SNORA10-201	snoRNA	SNORA10
ENST00000384215.1	65.0499	15.2833	48.7895	ENSG00000277184.1	-	-	SNORA9-201	snoRNA	SNORA9
ENST00000385250.1	64.0185	360.46	46.5206	ENSG00000284419.1	-	-	MIR663A-201	miRNA	MIR663A
ENST00000391162.1	63.7333	15.0436	65.0756	ENSG00000212464.1	-	-	SNORA12-201	snoRNA	SNORA12
ENST00000362507.1	63.2171	134.244	182.932	ENSG00000199377.1	-	-	RNU5F-1-201	snRNA	RNU5F-1
ENST00000270625.7	61.1492	33.1976	46.8742	ENSG00000142534.7	OTTHUMG00000183156.4	OTTHUMT00000465288.2	RPS11-201	protein_coding	RPS11
ENST00000384792.1	60.8794	19.0184	41.9668	ENSG00000207523.1	-	-	SNORA66-201	snoRNA	SNORA66
ENST00000384158.1	60.5834	13.5838	35.2682	ENSG00000206885.1	-	-	SNORA75-201	snoRNA	SNORA75
ENST00000391185.2	60.3074	21.6375	47.3327	ENSG00000274998.1	-	-	SNORA17A-201	snoRNA	SNORA17A
ENST00000321153.9	59.5462	41.0324	53.4723	ENSG00000177600.9	OTTHUMG00000133317.5	OTTHUMT00000257115.3	RPLP2-201	protein_coding	RPLP2
ENST00000408716.1	59.1967	17.1578	52.5536	ENSG00000221643.1	-	-	SNORA77-201	snoRNA	SNORA77
ENST00000221978.10	58.733	21.8002	23.556	ENSG00000105374.10	OTTHUMG00000182898.3	OTTHUMT00000464260.3	NKG7-201	protein_coding	NKG7
ENST00000458811.1	57.9126	12.8682	133.272	ENSG00000238923.1	-	-	RNU7-1-201	snRNA	RNU7-1
ENST00000558815.5	57.3533	34.7809	81.5778	ENSG00000108107.15	OTTHUMG00000171991.4	OTTHUMT00000416291.1	RPL28-207	protein_coding	RPL28
ENST00000343986.9	56.0591	21.1896	57.9316	ENSG00000171858.18	OTTHUMG00000032915.3	OTTHUMT00000080031.3	RPS21-201	protein_coding	RPS21
ENST00000439602.7	55.5469	32.7307	41.2354	ENSG00000231500.7	OTTHUMG00000031053.4	OTTHUMT00000076059.3	RPS18-230	protein_coding	RPS18
ENST00000364908.1	54.8507	0.462448	127.958	ENSG00000201778.1	-	-	Y_RNA.293-201	misc_RNA	Y_RNA
ENST00000384436.1	54.7479	14.0983	41.6816	ENSG00000207165.1	-	-	SNORA70-201	snoRNA	SNORA70
ENST00000613956.1	54.7095	2.53291	80.6868	ENSG00000278774.1	-	-	U2.20-201	snRNA	U2
ENST00000451311.7	53.8743	50.7873	62.7281	ENSG00000205542.11	OTTHUMG00000021144.4	OTTHUMT00000055780.2	TMSB4X-204	protein_coding	TMSB4X
ENST00000361899.2	53.3794	36.6284	15.3119	ENSG00000198899.2	-	-	MT-ATP6-201	protein_coding	MT-ATP6
ENST00000384581.1	50.7954	22.0792	60.169	ENSG00000278274.1	-	-	SNORA61-201	snoRNA	SNORA61
ENST00000392514.9	50.3452	27.6805	29.0713	ENSG00000089157.16	OTTHUMG00000169317.10	OTTHUMT00000403450.3	RPLP0-203	protein_coding	RPLP0

## Sheet: human_Surface RNA_monocyte
transcript_id	human monocyte rep1 (TPM)	human monocyte rep2 (TPM)	human monocyte rep3 (TPM)	gene_id	havana_gene	havana_transcript	transcript_name	gene type	gene_name
ENST00000631211.1	35964.3	37690.9	54232	ENSG00000280800.1	OTTHUMG00000189716.1	OTTHUMT00000481341.1	ENST00000631211	lncRNA	ENSG00000280800
ENST00000625598.1	35964.3	37690.9	54232	ENSG00000280614.1	OTTHUMG00000189718.1	OTTHUMT00000481343.1	ENST00000625598	lncRNA	ENSG00000280614
ENST00000627981.1	35964.3	37690.9	54232	ENSG00000281181.1	OTTHUMG00000189719.1	OTTHUMT00000481344.1	ENST00000627981	lncRNA	ENSG00000281181
ENST00000612463.1	35811.6	35331.2	51840.8	ENSG00000278233.1	-	-	RNA5-8SN2-201	rRNA	RNA5-8SN2
ENST00000610460.1	35811.6	35331.2	51840.8	ENSG00000277739.1	-	-	5_8S_rRNA.5-201	rRNA	5_8S_rRNA
ENST00000613359.1	35811.6	35331.2	51840.8	ENSG00000275215.1	-	-	RNA5-8SN3-201	rRNA	RNA5-8SN3
ENST00000619471.1	35811.6	35331.2	51840.8	ENSG00000278189.1	-	-	RNA5-8SN1-201	rRNA	RNA5-8SN1
ENST00000638356.1	18574.9	22316	24675.3	ENSG00000283907.2	OTTHUMG00000191916.1	OTTHUMT00000491116.1	ENST00000638356	lncRNA	ENSG00000283907
ENST00000387377.1	17989.5	19179.7	9911.52	ENSG00000210112.1	-	-	MT-TM-201	Mt_tRNA	MT-TM
ENST00000387449.1	15507.4	14829.8	11092.5	ENSG00000210184.1	-	-	MT-TS2-201	Mt_tRNA	MT-TS2
ENST00000651540.1	15162.8	16337.8	16811.5	ENSG00000286171.1	OTTHUMG00000193472.1	OTTHUMT00000501997.1	ENST00000651540	lncRNA	ENSG00000286171
ENST00000387441.1	13841	13775	9143.19	ENSG00000210176.1	-	-	MT-TH-201	Mt_tRNA	MT-TH
ENST00000387342.1	13511.3	17596.5	8508.45	ENSG00000210077.1	-	-	MT-TV-201	Mt_tRNA	MT-TV
ENST00000362482.1	9471.37	8224.03	8154.17	ENSG00000199352.1	-	-	RNA5S1-201	rRNA	RNA5S1
ENST00000364718.1	9471.37	8224.03	8154.17	ENSG00000201588.1	-	-	RNA5S2-201	rRNA	RNA5S2
ENST00000362467.1	9471.37	8224.03	8154.17	ENSG00000199337.1	-	-	RNA5S3-201	rRNA	RNA5S3
ENST00000363511.1	9471.37	8224.03	8154.17	ENSG00000200381.1	-	-	RNA5S4-201	rRNA	RNA5S4
ENST00000362526.1	9471.37	8224.03	8154.17	ENSG00000199396.1	-	-	RNA5S5-201	rRNA	RNA5S5
ENST00000363754.1	9471.37	8224.03	8154.17	ENSG00000200624.1	-	-	RNA5S6-201	rRNA	RNA5S6
ENST00000365651.1	9471.37	8224.03	8154.17	ENSG00000202521.1	-	-	RNA5S7-201	rRNA	RNA5S7
ENST00000363473.1	9471.37	8224.03	8154.17	ENSG00000200343.1	-	-	RNA5S8-201	rRNA	RNA5S8
ENST00000363040.1	9471.37	8224.03	8154.17	ENSG00000199910.1	-	-	RNA5S10-201	rRNA	RNA5S10
ENST00000362464.1	9471.37	8224.03	8154.17	ENSG00000199334.1	-	-	RNA5S11-201	rRNA	RNA5S11
ENST00000362400.1	9471.37	8224.03	8154.17	ENSG00000199270.1	-	-	RNA5S12-201	rRNA	RNA5S12
ENST00000365656.1	9471.37	8224.03	8154.17	ENSG00000202526.1	-	-	RNA5S13-201	rRNA	RNA5S13
ENST00000364485.1	9471.37	8224.03	8154.17	ENSG00000201355.1	-	-	RNA5S14-201	rRNA	RNA5S14
ENST00000365055.1	9471.37	8224.03	8154.17	ENSG00000201925.1	-	-	RNA5S15-201	rRNA	RNA5S15
ENST00000365387.1	9471.37	8224.03	8154.17	ENSG00000202257.1	-	-	RNA5S16-201	rRNA	RNA5S16
ENST00000363500.1	9471.37	8224.03	8154.17	ENSG00000200370.1	-	-	RNA5S17-201	rRNA	RNA5S17
ENST00000445125.2	6865.55	6078.49	8395.28	ENSG00000225840.2	OTTHUMG00000036271.2	OTTHUMT00000088237.2	ENST00000445125	processed_pseudogene	ENSG00000225840
ENST00000362698.1	6378.77	4133.68	4400.49	ENSG00000199568.1	-	-	RNU5A-1-201	snRNA	RNU5A-1
ENST00000618786.1	6167.57	4470.16	5144.65	ENSG00000276168.1	-	-	RN7SL1-201	misc_RNA	RN7SL1
ENST00000365328.1	5841.39	5094.55	4796.6	ENSG00000202198.1	-	-	7SK.1-201	misc_RNA	7SK
ENST00000363286.1	5513.91	3520.91	4076.2	ENSG00000200156.1	-	-	RNU5B-1-201	snRNA	RNU5B-1
ENST00000410396.1	5513.09	5177.12	4154.62	ENSG00000222328.1	-	-	RNU2-2P-201	snRNA	RNU2-2P
ENST00000459299.1	4822.16	4735.5	3215.37	ENSG00000239039.1	-	-	SNORD13-201	snoRNA	SNORD13
ENST00000387459.1	4686.47	5043.68	3570.38	ENSG00000210194.1	-	-	MT-TE-201	Mt_tRNA	MT-TE
ENST00000365484.1	4626.62	3502.75	2986.33	ENSG00000202354.1	-	-	RNY3-201	misc_RNA	RNY3
ENST00000490232.3	4465.83	3322.17	3507.6	ENSG00000274012.1	-	-	RN7SL2-201	misc_RNA	RN7SL2
ENST00000387405.1	4334.04	4136.26	3463.82	ENSG00000210140.1	-	-	MT-TC-201	Mt_tRNA	MT-TC
ENST00000389680.2	4216.32	4549.81	2905.65	ENSG00000211459.2	-	-	MT-RNR1-201	Mt_rRNA	MT-RNR1
ENST00000387421.1	4215.26	4760.27	2763.88	ENSG00000210156.1	-	-	MT-TK-201	Mt_tRNA	MT-TK
ENST00000364228.1	4090.35	5197.51	1616.62	ENSG00000201098.1	-	-	RNY1-201	misc_RNA	RNY1
ENST00000387347.2	3817.66	4474.11	2194.53	ENSG00000210082.2	-	-	MT-RNR2-201	Mt_rRNA	MT-RNR2
ENST00000363120.1	3810.05	4027.24	4201.08	ENSG00000199990.1	-	-	VTRNA1-1-201	misc_RNA	VTRNA1-1
ENST00000384304.1	3461.47	4418.93	2093.05	ENSG00000207031.1	-	-	SNORD59A-201	snoRNA	SNORD59A
ENST00000516507.1	3317.95	3733.03	3633.35	ENSG00000252316.1	-	-	RNY4-201	misc_RNA	RNY4
ENST00000383925.1	3231.64	2621.41	2574.87	ENSG00000206652.1	-	-	RNU1-1-201	snRNA	RNU1-1
ENST00000384782.1	3231.64	2621.41	2574.87	ENSG00000207513.1	-	-	RNU1-3-201	snRNA	RNU1-3
ENST00000384659.1	3231.64	2621.41	2574.87	ENSG00000207389.1	-	-	RNU1-4-201	snRNA	RNU1-4
ENST00000384278.1	3231.64	2621.41	2574.87	ENSG00000207005.1	-	-	RNU1-2-201	snRNA	RNU1-2
ENST00000384010.1	3231.64	2621.41	2574.87	ENSG00000206737.1	-	-	RNVU1-18-201	snRNA	RNVU1-18
ENST00000615842.1	3231.64	2621.41	2574.87	ENSG00000273768.1	-	-	RNVU1-29-201	snRNA	RNVU1-29
ENST00000383869.1	3231.64	2621.41	2574.87	ENSG00000206596.1	-	-	RNU1-27P-201	snRNA	RNU1-27P
ENST00000383861.1	3231.64	2621.41	2574.87	ENSG00000206588.1	-	-	RNU1-28P-201	snRNA	RNU1-28P
ENST00000387429.1	3109.5	4922.92	1936.55	ENSG00000210164.1	-	-	MT-TG-201	Mt_tRNA	MT-TG
ENST00000387419.1	2972.68	4145.33	1628.91	ENSG00000210154.1	-	-	MT-TD-201	Mt_tRNA	MT-TD
ENST00000365668.1	2158.22	2581.62	1666.36	ENSG00000202538.1	-	-	RNU4-2-201	snRNA	RNU4-2
ENST00000619225.1	1964.01	1628.23	1026.23	ENSG00000274452.1	-	-	U2.6-201	snRNA	U2
ENST00000387460.2	1834.16	2587.03	1675.9	ENSG00000210195.2	-	-	MT-TT-201	Mt_tRNA	MT-TT
ENST00000387456.1	1786.89	2502.48	1522.58	ENSG00000210191.1	-	-	MT-TL2-201	Mt_tRNA	MT-TL2
ENST00000363593.1	1741.31	1367.21	1143.99	ENSG00000200463.1	-	-	SNORD118-201	snoRNA	SNORD118
ENST00000362883.1	1660.21	2180.22	1282.32	ENSG00000199753.1	-	-	SNORD104-201	snoRNA	SNORD104
ENST00000364315.1	1650.39	1086.29	1390.91	ENSG00000201185.1	-	-	RNA5SP202-201	rRNA_pseudogene	RNA5SP202
ENST00000580972.1	1627.71	1655.71	1091.2	ENSG00000264229.1	-	-	RNU4ATAC-201	snRNA	RNU4ATAC
ENST00000618664.1	1605.65	1423.61	1311.43	ENSG00000274585.1	-	-	RNU2-1-201	snRNA	RNU2-1
ENST00000616345.1	1605.65	1423.61	1311.43	ENSG00000275616.1	-	-	U2.10-201	snRNA	U2
ENST00000616535.1	1605.65	1423.61	1311.43	ENSG00000273709.1	-	-	U2.2-201	snRNA	U2
ENST00000619465.1	1605.65	1423.61	1311.43	ENSG00000274432.1	-	-	U2.5-201	snRNA	U2
ENST00000613119.1	1605.65	1423.61	1311.43	ENSG00000278048.1	-	-	U2.15-201	snRNA	U2
ENST00000613778.1	1605.65	1423.61	1311.43	ENSG00000276596.1	-	-	U2.11-201	snRNA	U2
ENST00000611544.1	1605.65	1423.61	1311.43	ENSG00000277903.1	-	-	U2.14-201	snRNA	U2
ENST00000615427.1	1605.65	1423.61	1311.43	ENSG00000274862.1	-	-	U2.8-201	snRNA	U2
ENST00000617785.1	1605.65	1423.61	1311.43	ENSG00000274062.1	-	-	U2.3-201	snRNA	U2
ENST00000620268.1	1605.65	1423.61	1311.43	ENSG00000275219.1	-	-	U2.9-201	snRNA	U2
ENST00000618602.1	1605.65	1423.61	1311.43	ENSG00000278591.1	-	-	U2.18-201	snRNA	U2
ENST00000363046.1	1502.38	1307.46	713.519	ENSG00000277027.1	-	-	RMRP-201	ribozyme	RMRP
ENST00000387069.1	1501.37	1450.68	1475.89	ENSG00000274978.1	-	-	RNU11-201	snRNA	RNU11
ENST00000459579.1	1489.88	1281	1085.3	ENSG00000238917.1	-	-	SNORD10-201	snoRNA	SNORD10
ENST00000363124.1	1372.34	292.503	403.451	ENSG00000199994.1	-	-	RNA5SP145-201	rRNA_pseudogene	RNA5SP145
ENST00000364805.1	1365.41	1088.14	841.323	ENSG00000201675.1	-	-	SNORD32A-201	snoRNA	SNORD32A
ENST00000365633.1	1343.31	1645.74	808.836	ENSG00000202503.1	-	-	SNORD34-201	snoRNA	SNORD34
ENST00000387400.1	1326.38	1381.88	873.297	ENSG00000210135.1	-	-	MT-TN-201	Mt_tRNA	MT-TN
ENST00000629969.1	1317.67	1768.64	2014.06	ENSG00000281383.1	OTTHUMG00000189717.1	OTTHUMT00000481342.1	ENST00000629969	lncRNA	ENSG00000281383
ENST00000362512.1	1314.67	1292.26	1078.53	ENSG00000276027.1	-	-	RNU12-201	snRNA	RNU12
ENST00000387461.2	1297.7	366.892	883.478	ENSG00000210196.2	-	-	MT-TP-201	Mt_tRNA	MT-TP
ENST00000387416.2	1290.77	1515.99	1039	ENSG00000210151.2	-	-	MT-TS1-201	Mt_tRNA	MT-TS1
ENST00000386745.1	1290.07	1333.9	833.799	ENSG00000209480.1	-	-	SNORD83B-201	snoRNA	SNORD83B
ENST00000387314.1	1268	1397.24	657.005	ENSG00000210049.1	-	-	MT-TF-201	Mt_tRNA	MT-TF
ENST00000410433.1	1176.51	1285.09	649.621	ENSG00000222365.1	-	-	SNORD12B-201	snoRNA	SNORD12B
ENST00000387392.1	1163.68	1106.83	850.09	ENSG00000210127.1	-	-	MT-TA-201	Mt_tRNA	MT-TA
ENST00000387382.1	1131.86	1604.47	934.751	ENSG00000210117.1	-	-	MT-TW-201	Mt_tRNA	MT-TW
ENST00000408573.1	1038.34	1176.08	548.445	ENSG00000221500.1	-	-	SNORD100-201	snoRNA	SNORD100
ENST00000363444.1	1032.68	734.212	753.618	ENSG00000200314.1	-	-	Y_RNA.136-201	misc_RNA	Y_RNA
ENST00000387439.1	1028.16	1458.11	779.769	ENSG00000210174.1	-	-	MT-TR-201	Mt_tRNA	MT-TR
ENST00000384714.1	909.718	1123.52	476.059	ENSG00000207445.1	-	-	SNORD15B-201	snoRNA	SNORD15B
ENST00000365161.1	894.838	1254.82	648.407	ENSG00000202031.1	-	-	SNORD38A-201	snoRNA	SNORD38A
ENST00000363389.1	879.338	1057.4	604.723	ENSG00000200259.1	-	-	SNORD35A-201	snoRNA	SNORD35A
ENST00000387365.1	877.721	1466.16	706.519	ENSG00000210100.1	-	-	MT-TI-201	Mt_tRNA	MT-TI
ENST00000584923.1	875.53	823.472	569.435	ENSG00000263934.5	OTTHUMG00000178445.2	OTTHUMT00000442027.2	SNORD3A-201	snoRNA	SNORD3A
ENST00000584275.1	866.183	1165.75	685.327	ENSG00000265236.1	-	-	SNORD84-203	snoRNA	SNORD84
ENST00000363925.1	848.116	1206.16	628.236	ENSG00000200795.1	-	-	RNU4-1-201	snRNA	RNU4-1
ENST00000579879.1	831.006	1027.89	537.459	ENSG00000264549.1	-	-	SNORD95-201	snoRNA	SNORD95
ENST00000331825.11	810.402	963.594	1015.26	ENSG00000087086.15	OTTHUMG00000183332.2	OTTHUMT00000466233.2	FTL-201	protein_coding	FTL
ENST00000386307.1	806.266	983.825	455.529	ENSG00000209042.1	-	-	SNORD12C-201	snoRNA	SNORD12C
ENST00000387372.1	803.808	1131.2	667.829	ENSG00000210107.1	-	-	MT-TQ-201	Mt_tRNA	MT-TQ
ENST00000630092.1	795.327	431.933	3.19691	ENSG00000281000.1	-	-	SNORD3D-202	snoRNA	SNORD3D
ENST00000646664.1	793.217	1175.46	1019.05	ENSG00000075624.17	OTTHUMG00000023268.12	OTTHUMT00000495815.2	ACTB-217	protein_coding	ACTB
ENST00000364451.1	780.018	2747.28	377.163	ENSG00000201321.1	-	-	RNA5S9-201	rRNA	RNA5S9
ENST00000362477.1	771.646	786.958	297.366	ENSG00000199347.1	-	-	RNU5E-1-201	snRNA	RNU5E-1
ENST00000362761.1	765.123	1029.09	443.604	ENSG00000199631.1	-	-	SNORD33-201	snoRNA	SNORD33
ENST00000364009.1	722.931	725.138	395.766	ENSG00000200879.1	-	-	SNORD14E-201	snoRNA	SNORD14E
ENST00000383875.1	718.539	936.625	360.898	ENSG00000206602.1	-	-	SNORD58A-201	snoRNA	SNORD58A
ENST00000239223.4	711.546	699.127	756.193	ENSG00000120129.6	OTTHUMG00000130523.4	OTTHUMT00000252943.4	DUSP1-201	protein_coding	DUSP1
ENST00000364043.1	671.22	942.581	474.308	ENSG00000200913.1	-	-	SNORD46-201	snoRNA	SNORD46
ENST00000690366.2	656.543	1070.7	600.105	ENSG00000289474.2	-	-	ENST00000690366	lncRNA	ENSG00000289474
ENST00000384147.1	652.974	1060.91	470.695	ENSG00000276788.1	-	-	SNORD26-201	snoRNA	SNORD26
ENST00000597629.3	651.922	673.049	781.399	ENSG00000128016.7	OTTHUMG00000182970.4	OTTHUMT00000464495.3	ZFP36-203	protein_coding	ZFP36
ENST00000363981.1	636.28	996.441	464.318	ENSG00000275996.1	-	-	SNORD27-201	snoRNA	SNORD27
ENST00000384238.1	634.691	372.392	514.253	ENSG00000206965.1	-	-	RNU6-5P-201	snRNA	RNU6-5P
ENST00000384205.1	634.691	372.392	514.253	ENSG00000206932.1	-	-	RNU6-4P-201	snRNA	RNU6-4P
ENST00000606623.1	634.691	372.392	514.253	ENSG00000272055.1	-	-	RNU6-6P-201	snRNA	RNU6-6P
ENST00000383898.1	634.691	372.392	514.253	ENSG00000206625.1	-	-	RNU6-1-201	snRNA	RNU6-1
ENST00000384776.1	634.691	372.392	514.253	ENSG00000207507.1	-	-	RNU6-9-201	snRNA	RNU6-9
ENST00000384627.1	634.691	372.392	514.253	ENSG00000207357.1	-	-	RNU6-2-201	snRNA	RNU6-2
ENST00000384314.1	634.691	372.392	514.253	ENSG00000207041.1	-	-	RNU6-3P-201	snRNA	RNU6-3P
ENST00000408749.1	625.965	465.865	280.971	ENSG00000221676.1	-	-	RNU6ATAC-201	snRNA	RNU6ATAC
ENST00000386847.1	613.842	695.698	363.483	ENSG00000209582.1	-	-	SNORA48-201	snoRNA	SNORA48
ENST00000383858.1	613.15	356.984	249.523	ENSG00000206585.1	-	-	RNVU1-7-201	snRNA	RNVU1-7
ENST00000363753.1	610.784	928.872	456.688	ENSG00000200623.1	-	-	SNORD18A-201	snoRNA	SNORD18A
ENST00000363299.1	601.026	464.925	334.274	ENSG00000200169.1	-	-	RNU5D-1-201	snRNA	RNU5D-1
ENST00000387409.1	570.626	625.074	383.433	ENSG00000210144.1	-	-	MT-TY-201	Mt_tRNA	MT-TY
ENST00000622285.1	568.817	428.171	523.073	ENSG00000274210.1	-	-	RNVU1-27-201	snRNA	RNVU1-27
ENST00000384756.1	562.915	688.513	456.769	ENSG00000277194.1	-	-	SNORD22-201	snoRNA	SNORD22
ENST00000384693.1	553.921	1034.45	459.685	ENSG00000277846.1	-	-	SNORD30-201	snoRNA	SNORD30
ENST00000364938.1	547.939	578.33	324.396	ENSG00000274266.1	-	-	SNORA73A-201	snoRNA	SNORA73A
ENST00000391002.1	544.783	560.804	298.448	ENSG00000212304.1	-	-	SNORD12-201	snoRNA	SNORD12
ENST00000364953.1	540.608	543.716	372.746	ENSG00000201823.1	-	-	SNORD48-201	snoRNA	SNORD48
ENST00000459124.2	537.764	597.556	304.721	ENSG00000238317.2	-	-	SNORD11-201	snoRNA	SNORD11
ENST00000459163.1	535.774	693.482	400.417	ENSG00000238942.1	-	-	SNORD2-201	snoRNA	SNORD2
ENST00000361624.2	529.544	555.625	399.879	ENSG00000198804.2	-	-	MT-CO1-201	protein_coding	MT-CO1
ENST00000573866.2	526.762	454.592	288.63	ENSG00000262202.4	OTTHUMG00000178158.2	OTTHUMT00000440781.2	ENST00000573866	lncRNA	ENSG00000262202
ENST00000364915.1	525.207	500.333	287.144	ENSG00000201785.1	-	-	SNORD117-201	snoRNA	SNORD117
ENST00000384390.1	513.633	370.224	394.105	ENSG00000207118.1	-	-	SNORD14D-201	snoRNA	SNORD14D
ENST00000583861.1	510.623	618.667	391.51	ENSG00000263764.1	-	-	SNORD43-201	snoRNA	SNORD43
ENST00000606577.1	510.257	292.917	309.739	ENSG00000272296.1	-	-	SNORD96A-201	snoRNA	SNORD96A
ENST00000386747.1	505.381	585.24	304.713	ENSG00000209482.1	-	-	SNORD83A-201	snoRNA	SNORD83A
ENST00000384769.1	494.117	551.79	237.88	ENSG00000207500.1	-	-	SNORD102-201	snoRNA	SNORD102
ENST00000302754.6	493.169	514.054	705.857	ENSG00000171223.6	OTTHUMG00000180373.2	OTTHUMT00000451015.2	JUNB-201	protein_coding	JUNB
ENST00000384027.1	492.751	381.132	285.748	ENSG00000206754.1	-	-	SNORD101-201	snoRNA	SNORD101
ENST00000363660.1	486.63	559.71	342.533	ENSG00000200530.1	-	-	SNORD35B-201	snoRNA	SNORD35B
ENST00000390856.1	485.968	312.957	324.473	ENSG00000212158.1	-	-	SNORD66-201	snoRNA	SNORD66
ENST00000580634.1	485.608	286.936	277.176	ENSG00000265432.1	-	-	MIR4308-201	miRNA	MIR4308
ENST00000459187.1	478.248	707.47	362.3	ENSG00000238622.1	-	-	SNORD97-201	snoRNA	SNORD97
ENST00000364849.1	472.21	729.134	308.574	ENSG00000254341.2	-	-	SNORD87-201	snoRNA	SNORD87
ENST00000368738.4	468.026	848.739	859.855	ENSG00000163220.11	OTTHUMG00000013125.2	OTTHUMT00000036793.2	S100A9-201	protein_coding	S100A9
ENST00000458811.1	465.311	334.771	251.005	ENSG00000238923.1	-	-	RNU7-1-201	snRNA	RNU7-1
ENST00000391150.1	457.502	663.921	232.858	ENSG00000212452.1	-	-	SNORD69-201	snoRNA	SNORD69
ENST00000581525.1	456.112	657.154	349.64	ENSG00000264294.1	-	-	SNORD55-201	snoRNA	SNORD55
ENST00000363636.1	452.43	557.889	436.601	ENSG00000200506.1	-	-	Y_RNA.156-201	misc_RNA	Y_RNA
ENST00000413522.1	444.799	610.374	244.258	ENSG00000229686.1	-	-	SNORD56-201	snoRNA	SNORD56
ENST00000459342.1	441.51	424.701	254.295	ENSG00000239195.1	-	-	SNORD5-201	snoRNA	SNORD5
ENST00000261267.7	439.433	689.171	989.728	ENSG00000090382.7	OTTHUMG00000169342.3	OTTHUMT00000403624.3	LYZ-201	protein_coding	LYZ
ENST00000363624.1	419.754	362.058	347.651	ENSG00000200494.1	-	-	Y_RNA.154-201	misc_RNA	Y_RNA
ENST00000535987.5	417.537	313.939	610.142	ENSG00000170345.10	OTTHUMG00000171774.4	OTTHUMT00000415048.1	FOS-202	protein_coding	FOS
ENST00000408061.1	415.09	286.713	257.393	ENSG00000220988.1	-	-	SNORD88C-201	snoRNA	SNORD88C
ENST00000451311.7	411.237	555.865	506.953	ENSG00000205542.11	OTTHUMG00000021144.4	OTTHUMT00000055780.2	TMSB4X-204	protein_coding	TMSB4X
ENST00000384214.1	404.982	353.267	195.748	ENSG00000206941.1	-	-	SNORD15A-201	snoRNA	SNORD15A
ENST00000357790.5	397	338.164	481.286	ENSG00000137818.12	OTTHUMG00000172087.3	OTTHUMT00000345441.2	RPLP1-202	protein_coding	RPLP1
ENST00000245458.11	394.124	317.615	298.829	ENSG00000213741.11	OTTHUMG00000140272.6	OTTHUMT00000276809.2	RPS29-201	protein_coding	RPS29
ENST00000614492.1	379.257	105.457	119.358	ENSG00000277437.1	-	-	ENST00000614492	miRNA	ENSG00000277437
ENST00000577708.1	379.257	105.457	119.358	ENSG00000264063.1	-	-	ENST00000577708	miRNA	ENSG00000264063
ENST00000361575.4	375.23	393.211	393.569	ENSG00000198918.8	OTTHUMG00000022278.2	OTTHUMT00000058047.2	RPL39-201	protein_coding	RPL39
ENST00000515896.1	373.429	217.995	522.687	ENSG00000251705.1	-	-	RNA5-8SP6-201	rRNA_pseudogene	RNA5-8SP6
ENST00000394936.8	371.373	565.1	439.471	ENSG00000197746.15	OTTHUMG00000018429.6	OTTHUMT00000048553.3	PSAP-201	protein_coding	PSAP
ENST00000303562.9	370.318	363.729	404.984	ENSG00000170345.10	OTTHUMG00000171774.4	OTTHUMT00000415044.2	FOS-201	protein_coding	FOS
ENST00000386062.1	366.044	519.398	223.811	ENSG00000208797.1	-	-	SNORD73A-201	snoRNA	SNORD73A
ENST00000458893.1	363.834	586.333	267.841	ENSG00000238423.1	-	-	SNORD42B-201	snoRNA	SNORD42B
ENST00000383953.1	362.723	387.457	210.325	ENSG00000206680.1	-	-	SNORD21-201	snoRNA	SNORD21
ENST00000651669.1	358.683	373.415	397.449	ENSG00000177954.14	OTTHUMG00000036591.4	OTTHUMT00000088997.4	RPS27-205	protein_coding	RPS27
ENST00000363217.1	347.887	402.786	186.681	ENSG00000200087.1	-	-	SNORA73B-201	snoRNA	SNORA73B
ENST00000678703.1	346.836	458.429	438.312	ENSG00000156508.19	OTTHUMG00000015031.7	-	EEF1A1-222	protein_coding	EEF1A1
ENST00000384048.1	344.187	415.719	215.412	ENSG00000206775.1	-	-	SNORD37-201	snoRNA	SNORD37
ENST00000458770.1	343.215	408.344	196.937	ENSG00000238531.1	-	-	SNORD105B-201	snoRNA	SNORD105B
ENST00000365607.2	337.269	466.044	259.11	ENSG00000275043.1	-	-	SNORD25-201	snoRNA	SNORD25
ENST00000364952.1	335.939	133.515	241.427	ENSG00000201822.1	-	-	RNA5SP149-201	rRNA_pseudogene	RNA5SP149
ENST00000386347.1	334.88	452.641	181.616	ENSG00000209082.1	-	-	MT-TL1-201	Mt_tRNA	MT-TL1
ENST00000459083.1	332.3	299.324	118.093	ENSG00000238597.1	-	-	SNORD4B-201	snoRNA	SNORD4B
ENST00000623856.1	331.325	297.734	256.969	ENSG00000279123.1	OTTHUMG00000178083.1	OTTHUMT00000440450.1	ENST00000623856	TEC	ENSG00000279123
ENST00000362079.2	330.475	327.678	206.492	ENSG00000198938.2	-	-	MT-CO3-201	protein_coding	MT-CO3
ENST00000384674.1	324.905	244.052	202.945	ENSG00000207405.1	-	-	SNORA64-201	snoRNA	SNORA64
ENST00000222247.10	324.391	333.956	397.724	ENSG00000105640.13	OTTHUMG00000183445.3	OTTHUMT00000466679.2	RPL18A-201	protein_coding	RPL18A
ENST00000353334.11	320.293	397.578	501.756	ENSG00000019582.17	OTTHUMG00000163559.4	OTTHUMT00000374176.1	CD74-202	protein_coding	CD74
ENST00000577887.1	318.21	375.656	216.989	ENSG00000265706.1	-	-	SNORD53B-201	snoRNA	SNORD53B
ENST00000361335.1	317.521	331.322	183.371	ENSG00000212907.2	-	-	MT-ND4L-201	protein_coding	MT-ND4L
ENST00000361739.1	315.435	340.611	214.829	ENSG00000198712.1	-	-	MT-CO2-201	protein_coding	MT-CO2
ENST00000384320.2	313.843	409.297	233.328	ENSG00000207047.2	-	-	SNORD51-201	snoRNA	SNORD51
ENST00000530019.5	313.082	227.368	405.508	ENSG00000167996.16	OTTHUMG00000166217.6	OTTHUMT00000388522.2	FTH1-206	protein_coding	FTH1
ENST00000384229.1	312.142	331.777	163.54	ENSG00000277370.1	-	-	SNORD49A-201	snoRNA	SNORD49A
ENST00000368716.9	310.618	549.815	459.173	ENSG00000196154.12	OTTHUMG00000013546.4	OTTHUMT00000037714.2	S100A4-204	protein_coding	S100A4
ENST00000216797.10	310.047	321.755	281.031	ENSG00000100906.12	OTTHUMG00000140220.4	OTTHUMT00000276683.1	NFKBIA-201	protein_coding	NFKBIA
ENST00000534180.1	306.821	389.731	421.586	ENSG00000167996.16	OTTHUMG00000166217.6	OTTHUMT00000388524.1	FTH1-210	nonsense_mediated_decay	FTH1
ENST00000611066.1	305.607	84.6349	206.321	ENSG00000275110.1	-	-	ENST00000611066	miRNA	ENSG00000275110
ENST00000648006.3	302.424	411.989	338.764	ENSG00000166710.23	OTTHUMG00000131247.4	OTTHUMT00000498664.1	B2M-211	protein_coding	B2M
ENST00000376925.8	297.692	297.834	480.754	ENSG00000101439.9	OTTHUMG00000032080.4	OTTHUMT00000078346.3	CST3-201	protein_coding	CST3
ENST00000428514.1	295.311	248.343	138.887	ENSG00000235284.1	-	-	SNORD62A-201	snoRNA	SNORD62A
ENST00000426867.1	295.311	248.343	138.887	ENSG00000231587.1	-	-	SNORD62B-201	snoRNA	SNORD62B
ENST00000391141.1	291.414	242.452	160.026	ENSG00000212443.1	-	-	SNORA53-201	snoRNA	SNORA53
ENST00000321153.9	288.909	278.496	371.035	ENSG00000177600.9	OTTHUMG00000133317.5	OTTHUMT00000257115.3	RPLP2-201	protein_coding	RPLP2
ENST00000383870.1	288.578	388.692	180.641	ENSG00000206597.1	-	-	SNORA57-201	snoRNA	SNORA57
ENST00000606526.1	288.446	344.939	148.324	ENSG00000272034.1	-	-	SNORD14A-201	snoRNA	SNORD14A
ENST00000390930.1	284.325	264.829	164.855	ENSG00000212232.1	-	-	SNORD17-201	snoRNA	SNORD17
ENST00000365317.1	280.372	160.093	284.237	ENSG00000202187.1	-	-	RNA5SP355-201	rRNA_pseudogene	RNA5SP355
ENST00000364995.1	276.524	362.902	177.972	ENSG00000275072.1	-	-	SNORD50B-201	snoRNA	SNORD50B
ENST00000270625.7	270.432	295.008	350.393	ENSG00000142534.7	OTTHUMG00000183156.4	OTTHUMT00000465288.2	RPS11-201	protein_coding	RPS11
ENST00000383903.1	270.263	276.037	171.932	ENSG00000206630.1	-	-	SNORD60-201	snoRNA	SNORD60
ENST00000362874.1	269.026	343.893	134.234	ENSG00000199744.1	-	-	SNORD36A-201	snoRNA	SNORD36A
ENST00000395388.7	263.843	317.783	335.89	ENSG00000204287.14	OTTHUMG00000031269.4	OTTHUMT00000076586.3	HLA-DRA-202	protein_coding	HLA-DRA
ENST00000412585.7	263.593	379.913	320.331	ENSG00000234745.14	OTTHUMG00000031153.7	OTTHUMT00000076280.5	HLA-B-249	protein_coding	HLA-B
ENST00000411292.1	263.236	273.177	157.826	ENSG00000223224.1	-	-	SNORD71-201	snoRNA	SNORD71
ENST00000377795.7	263.094	354.405	383.589	ENSG00000019582.17	OTTHUMG00000163559.4	OTTHUMT00000374177.1	CD74-203	protein_coding	CD74
ENST00000483630.6	261.283	365.632	280.395	ENSG00000269713.9	OTTHUMG00000013845.9	-	NBPF9-201	protein_coding	NBPF9
ENST00000363450.1	259.227	312.524	128.76	ENSG00000200320.1	-	-	SNORA63-201	snoRNA	SNORA63
ENST00000501597.3	257.548	307.57	297.545	ENSG00000229117.9	OTTHUMG00000170183.2	OTTHUMT00000407820.1	RPL41-202	protein_coding	RPL41
ENST00000361390.2	257.121	241.054	163.091	ENSG00000198888.2	-	-	MT-ND1-201	protein_coding	MT-ND1
ENST00000607313.1	254.78	338.245	141.651	ENSG00000271982.1	-	-	SNORD58B-201	snoRNA	SNORD58B
ENST00000619178.1	254.741	120.504	230.473	ENSG00000277947.1	-	-	SNORD3D-201	snoRNA	SNORD3D
ENST00000362803.1	252.525	364.381	178.412	ENSG00000199673.1	-	-	SNORD16-201	snoRNA	SNORD16
ENST00000616984.1	249.553	134.445	81.2159	ENSG00000275948.1	-	-	ENST00000616984	sRNA	ENSG00000275948
ENST00000561424.5	247.589	371.822	305.24	ENSG00000166710.23	OTTHUMG00000131247.4	OTTHUMT00000415956.1	B2M-209	nonsense_mediated_decay	B2M
ENST00000384574.1	247.081	379.518	134.055	ENSG00000207304.1	-	-	SNORA8-201	snoRNA	SNORA8
ENST00000516089.1	243.691	179.574	119.94	ENSG00000251898.1	-	-	SCARNA11-201	scaRNA	SCARNA11
ENST00000384512.1	235.135	289.713	136.636	ENSG00000207241.1	-	-	SNORD45A-201	snoRNA	SNORD45A
ENST00000625943.1	234.714	438.973	257.705	ENSG00000281859.1	-	-	SNORD38B-202	snoRNA	SNORD38B
ENST00000362704.1	233.289	224.017	120.374	ENSG00000199574.1	-	-	SNORD18C-201	snoRNA	SNORD18C
ENST00000556664.1	232.087	219.497	194.421	ENSG00000100906.12	OTTHUMG00000140220.4	OTTHUMT00000411495.1	NFKBIA-206	retained_intron	NFKBIA
ENST00000364226.1	230.96	208.125	153.491	ENSG00000201096.1	-	-	RNA5SP387-201	rRNA_pseudogene	RNA5SP387
ENST00000365530.1	228.469	362.112	130.406	ENSG00000202400.1	-	-	SNORD82-201	snoRNA	SNORD82
ENST00000365574.1	227.918	209.877	82.1938	ENSG00000202444.1	-	-	RNU5E-6P-201	snRNA	RNU5E-6P
ENST00000270792.10	227.361	266.354	362.018	ENSG00000142669.15	OTTHUMG00000003381.3	OTTHUMT00000009498.3	SH3BGRL3-201	protein_coding	SH3BGRL3
ENST00000408189.1	224.276	343.489	128.019	ENSG00000221116.1	-	-	SNORD110-201	snoRNA	SNORD110
ENST00000417088.2	223.605	261.003	223.909	ENSG00000233927.5	OTTHUMG00000182460.4	OTTHUMT00000462481.1	RPS28-201	retained_intron	RPS28
ENST00000408314.1	222.182	79.7993	161.302	ENSG00000221241.1	-	-	SNORD88A-201	snoRNA	SNORD88A
ENST00000229239.10	220.884	291.124	306.698	ENSG00000111640.15	OTTHUMG00000137379.3	OTTHUMT00000268059.2	GAPDH-201	protein_coding	GAPDH
ENST00000439602.7	220.56	194.95	226.006	ENSG00000231500.7	OTTHUMG00000031053.4	OTTHUMT00000076059.3	RPS18-230	protein_coding	RPS18
ENST00000365541.1	219.711	178.949	215.254	ENSG00000202411.1	-	-	RNA5SP259-201	rRNA_pseudogene	RNA5SP259
ENST00000365382.1	214.755	271.652	131.031	ENSG00000202252.1	-	-	SNORD14C-201	snoRNA	SNORD14C
ENST00000613956.1	214.074	113.306	393.135	ENSG00000278774.1	-	-	U2.19-201	snRNA	U2
ENST00000242465.4	214.054	271.769	186.346	ENSG00000122862.5	OTTHUMG00000018369.2	OTTHUMT00000048379.2	SRGN-201	protein_coding	SRGN
ENST00000617626.1	213.681	169.165	188.489	ENSG00000278099.1	-	-	RNVU1-2A-202	snRNA	RNVU1-2A
ENST00000230050.4	213.44	224.996	216.5	ENSG00000112306.8	OTTHUMG00000015593.4	OTTHUMT00000042270.3	RPS12-201	protein_coding	RPS12
ENST00000408587.1	210.987	294.345	153.043	ENSG00000221514.1	-	-	SNORD111B-201	snoRNA	SNORD111B
ENST00000361381.2	210.872	211.573	115.878	ENSG00000198886.2	-	-	MT-ND4-201	protein_coding	MT-ND4
ENST00000251453.8	208.542	224.28	271.566	ENSG00000105193.9	OTTHUMG00000182972.3	OTTHUMT00000464511.2	RPS16-201	protein_coding	RPS16
ENST00000364931.1	208.396	153.351	58.5861	ENSG00000201801.1	-	-	RNU5E-4P-201	snRNA	RNU5E-4P
ENST00000362653.1	206.556	203.394	218.814	ENSG00000199523.1	-	-	RNA5SP226-201	rRNA_pseudogene	RNA5SP226
ENST00000557100.5	204.034	134.475	171.343	ENSG00000100906.12	OTTHUMG00000140220.4	OTTHUMT00000411494.1	NFKBIA-207	protein_coding_CDS_not_defined	NFKBIA
ENST00000390893.2	203.809	184.608	127.137	ENSG00000212195.2	-	-	U3.18-201	snoRNA	U3
ENST00000343262.9	203.384	104.402	200.455	ENSG00000140988.16	OTTHUMG00000128708.6	OTTHUMT00000250613.3	RPS2-201	protein_coding	RPS2
ENST00000628458.1	202.107	189.042	80.5879	ENSG00000280498.1	-	-	SNORA16A-202	snoRNA	SNORA16A
ENST00000558815.5	201.515	211.126	212.498	ENSG00000108107.15	OTTHUMG00000171991.4	OTTHUMT00000416291.1	RPL28-207	protein_coding	RPL28
ENST00000362507.1	200.891	220.986	155.781	ENSG00000199377.1	-	-	RNU5F-1-201	snRNA	RNU5F-1
ENST00000009589.8	198.98	171.719	174.507	ENSG00000008988.11	OTTHUMG00000164297.1	OTTHUMT00000378163.1	RPS20-201	protein_coding	RPS20
ENST00000363091.1	198.739	257.86	104.539	ENSG00000199961.1	-	-	SNORD1B-201	snoRNA	SNORD1B
ENST00000647841.1	198.323	158.423	173.925	ENSG00000182774.13	OTTHUMG00000147355.7	OTTHUMT00000501586.1	RPS17-209	protein_coding	RPS17
ENST00000273223.10	196.732	197.151	235.086	ENSG00000144713.13	OTTHUMG00000129804.5	OTTHUMT00000339840.1	RPL32-201	protein_coding	RPL32
ENST00000307407.8	196.529	339.095	196.809	ENSG00000169429.12	OTTHUMG00000151316.2	OTTHUMT00000322211.2	CXCL8-201	protein_coding	CXCL8
ENST00000384690.1	194.213	0	0	ENSG00000207421.1	-	-	SNORD38B-201	snoRNA	SNORD38B
ENST00000512805.6	194.078	193.091	222.603	ENSG00000204628.12	OTTHUMG00000163380.15	OTTHUMT00000372943.3	RACK1-227	protein_coding	RACK1
ENST00000573283.7	193.63	242.81	208.285	ENSG00000184009.13	OTTHUMG00000177955.9	OTTHUMT00000495511.2	ACTG1-205	protein_coding	ACTG1
ENST00000602478.1	193.62	155.007	131.95	ENSG00000270022.3	OTTHUMG00000183993.1	OTTHUMT00000467709.1	ENST00000602478	lncRNA	ENSG00000270022
ENST00000379056.5	192.534	237.85	233.529	ENSG00000133112.17	OTTHUMG00000016845.7	OTTHUMT00000044759.2	TPT1-203	protein_coding	TPT1
ENST00000610976.1	192.011	78.0354	91.6854	ENSG00000277918.1	-	-	RNVU1-28-201	snRNA	RNVU1-28
ENST00000384706.1	190.751	209.13	74.7615	ENSG00000274544.1	-	-	SNORD28-201	snoRNA	SNORD28
ENST00000391162.1	190.445	257.598	123.164	ENSG00000212464.1	-	-	SNORA12-201	snoRNA	SNORA12
ENST00000391185.2	189.325	252.776	109.775	ENSG00000274998.1	-	-	SNORA17A-201	snoRNA	SNORA17A
ENST00000527673.2	187.743	160.353	171.849	ENSG00000118181.11	OTTHUMG00000166350.2	OTTHUMT00000389324.2	RPS25-202	protein_coding	RPS25
ENST00000343986.9	186.653	191.934	196.709	ENSG00000171858.18	OTTHUMG00000032915.3	OTTHUMT00000080031.3	RPS21-201	protein_coding	RPS21
ENST00000364432.1	185.948	292.984	98.0603	ENSG00000201302.1	-	-	SNORA65-201	snoRNA	SNORA65
ENST00000525634.6	185.531	207.647	204.4	ENSG00000110700.7	OTTHUMG00000165988.5	OTTHUMT00000387320.3	RPS13-202	protein_coding	RPS13
ENST00000577988.2	184.781	46.3122	27.7637	ENSG00000265185.6	OTTHUMG00000178499.2	OTTHUMT00000441859.3	SNORD3B-1-201	snoRNA	SNORD3B-1
ENST00000406022.6	184.136	126.18	220.89	ENSG00000147403.18	OTTHUMG00000033189.13	OTTHUMT00000127777.3	RPL10-203	protein_coding	RPL10
ENST00000368733.4	182.767	408.067	321.749	ENSG00000143546.10	OTTHUMG00000013124.3	OTTHUMT00000036791.2	S100A8-202	protein_coding	S100A8
ENST00000384215.1	182.636	202.382	110.894	ENSG00000277184.1	-	-	SNORA9-201	snoRNA	SNORA9
ENST00000365444.1	182.251	196.138	109.162	ENSG00000202314.1	-	-	SNORD6-201	snoRNA	SNORD6
ENST00000392514.9	179.992	200.307	187.981	ENSG00000089157.16	OTTHUMG00000169317.10	OTTHUMT00000403450.3	RPLP0-203	protein_coding	RPLP0
ENST00000224237.9	179.634	314.97	317.155	ENSG00000026025.16	OTTHUMG00000017744.6	OTTHUMT00000047015.1	VIM-201	protein_coding	VIM
ENST00000361436.10	179.226	166.788	188.392	ENSG00000197958.13	OTTHUMG00000020704.3	OTTHUMT00000054189.2	RPL12-201	protein_coding	RPL12
ENST00000233143.6	179.213	280.784	274.629	ENSG00000034510.6	OTTHUMG00000130027.7	OTTHUMT00000252302.4	TMSB10-201	protein_coding	TMSB10
ENST00000516869.1	178.923	201.213	191.702	ENSG00000277209.1	-	-	RPPH1-201	ribozyme	RPPH1
ENST00000263341.7	178.352	115.831	54.8131	ENSG00000125538.12	OTTHUMG00000131344.4	OTTHUMT00000254125.3	IL1B-201	protein_coding	IL1B
ENST00000364884.1	178.103	255.811	123.786	ENSG00000201754.1	-	-	SNORD52-201	snoRNA	SNORD52
ENST00000625482.2	176.444	145.122	121.034	ENSG00000280494.2	-	-	ENST00000625482	miRNA	ENSG00000280494
ENST00000365659.1	176.258	258.209	106.166	ENSG00000202529.1	-	-	SNORD18B-201	snoRNA	SNORD18B
ENST00000361899.2	175.088	188.835	93.4844	ENSG00000198899.2	-	-	MT-ATP6-201	protein_coding	MT-ATP6
ENST00000309311.7	173.645	222.817	244.331	ENSG00000167658.16	OTTHUMG00000181790.3	OTTHUMT00000457615.3	EEF2-201	protein_coding	EEF2
ENST00000361453.3	169.931	167.942	90.8459	ENSG00000198763.3	-	-	MT-ND2-201	protein_coding	MT-ND2
ENST00000697966.1	169.615	141.789	103.146	ENSG00000100906.12	OTTHUMG00000140220.4	-	NFKBIA-221	protein_coding_CDS_not_defined	NFKBIA
ENST00000364113.1	169.293	277.598	88.9561	ENSG00000200983.1	-	-	SNORA3A-201	snoRNA	SNORA3A
ENST00000367029.5	168.764	213.489	122.692	ENSG00000123689.6	OTTHUMG00000036479.2	OTTHUMT00000088732.2	G0S2-201	protein_coding	G0S2
ENST00000361789.2	168.213	197.768	98.4797	ENSG00000198727.2	-	-	MT-CYB-201	protein_coding	MT-CYB
ENST00000613922.2	168.05	115.768	56.5399	ENSG00000277632.2	OTTHUMG00000188413.2	OTTHUMT00000477142.2	CCL3-204	protein_coding	CCL3
ENST00000368719.9	167.342	323.989	309.395	ENSG00000197956.10	OTTHUMG00000013549.5	OTTHUMT00000037722.3	S100A6-201	protein_coding	S100A6
ENST00000416750.1	167.068	104.612	50.5583	ENSG00000125538.12	OTTHUMG00000131344.4	OTTHUMT00000330721.2	IL1B-202	protein_coding	IL1B
ENST00000648437.1	166.774	149.259	190.436	ENSG00000124614.17	OTTHUMG00000014546.3	OTTHUMT00000040230.2	RPS10-209	protein_coding	RPS10
ENST00000690968.2	166.308	108.269	169.867	ENSG00000237550.7	OTTHUMG00000158044.2	-	ENST00000690968	processed_transcript	ENSG00000237550
ENST00000329251.5	166.105	169.181	186.328	ENSG00000254772.10	OTTHUMG00000167567.2	OTTHUMT00000395047.2	EEF1G-201	protein_coding	EEF1G
ENST00000396651.8	166.02	171.126	182.584	ENSG00000142937.12	OTTHUMG00000008494.2	OTTHUMT00000023439.2	RPS8-202	protein_coding	RPS8
ENST00000408493.2	165.133	168.832	61.4485	ENSG00000221420.2	-	-	SNORA81-201	snoRNA	SNORA81
ENST00000288943.5	165.114	97.4925	79.9278	ENSG00000158050.5	OTTHUMG00000130456.3	OTTHUMT00000252847.2	DUSP2-201	protein_coding	DUSP2
ENST00000262428.5	164.114	239.114	236.741	ENSG00000103187.8	OTTHUMG00000137634.5	OTTHUMT00000269075.2	COTL1-201	protein_coding	COTL1
ENST00000294507.4	163.835	238.263	211.586	ENSG00000162511.8	OTTHUMG00000003707.2	OTTHUMT00000010463.2	LAPTM5-201	protein_coding	LAPTM5
ENST00000225655.6	162.254	209.759	186.701	ENSG00000108518.8	OTTHUMG00000099396.5	OTTHUMT00000216853.2	PFN1-201	protein_coding	PFN1
ENST00000294189.11	161.918	149.875	188.891	ENSG00000162244.12	OTTHUMG00000155262.7	OTTHUMT00000349676.3	RPL29-201	protein_coding	RPL29
ENST00000384181.1	159.844	172.236	84.6724	ENSG00000206908.1	-	-	RNU1-136P-201	snRNA	RNU1-136P
ENST00000384584.1	159.683	253.653	75.8329	ENSG00000273544.1	-	-	SNORA44-201	snoRNA	SNORA44
ENST00000618589.1	159.644	129.992	127.387	ENSG00000276216.1	OTTHUMG00000188659.1	OTTHUMT00000477848.1	ENST00000618589	lncRNA	ENSG00000276216
ENST00000554988.1	158.885	131.513	141.445	ENSG00000259001.3	OTTHUMG00000170789.2	OTTHUMT00000410370.2	ENST00000554988	lncRNA	ENSG00000259001
ENST00000484610.5	158.805	152.269	153.607	ENSG00000167526.14	OTTHUMG00000133770.8	OTTHUMT00000258296.1	RPL13-207	retained_intron	RPL13
ENST00000664186.1	157.503	50.94	70.3657	ENSG00000287979.1	OTTHUMG00000194126.1	OTTHUMT00000511484.1	ENST00000664186	lncRNA	ENSG00000287979
ENST00000216146.9	156.66	167.959	182.752	ENSG00000100316.16	OTTHUMG00000151079.10	OTTHUMT00000321196.2	RPL3-201	protein_coding	RPL3
ENST00000563390.5	156.253	141.272	147.797	ENSG00000134419.15	OTTHUMG00000131365.6	OTTHUMT00000435776.1	RPS15A-203	protein_coding	RPS15A
ENST00000501122.2	154.086	188.052	91.192	ENSG00000245532.11	OTTHUMG00000166321.8	OTTHUMT00000389142.3	NEAT1-202	lncRNA	NEAT1
ENST00000365241.1	153.477	22.9739	659.934	ENSG00000202111.1	-	-	VTRNA1-2-201	misc_RNA	VTRNA1-2
ENST00000274065.9	153.238	153.306	159.238	ENSG00000145425.10	OTTHUMG00000161445.4	OTTHUMT00000364957.2	RPS3A-201	protein_coding	RPS3A
ENST00000579969.1	152.065	156.213	58.9353	ENSG00000265145.1	-	-	SNORD53-201	snoRNA	SNORD53
ENST00000439232.2	151.969	146.176	77.8714	ENSG00000235408.6	OTTHUMG00000032446.2	OTTHUMT00000079173.2	SNORA71B-201	snoRNA	SNORA71B
ENST00000361851.1	151.281	164.361	74.3471	ENSG00000228253.1	-	-	MT-ATP8-201	protein_coding	MT-ATP8
ENST00000527226.2	150.927	246.8	177.661	ENSG00000133112.17	OTTHUMG00000016845.7	OTTHUMT00000388145.3	TPT1-208	protein_coding	TPT1
ENST00000253788.12	150.781	147.193	158.591	ENSG00000131469.15	OTTHUMG00000180660.4	OTTHUMT00000452470.3	RPL27-201	protein_coding	RPL27
ENST00000607707.1	149.736	135.802	68.3731	ENSG00000271852.1	-	-	SNORD11B-201	snoRNA	SNORD11B
ENST00000361227.2	149.384	117.4	85.9994	ENSG00000198840.2	-	-	MT-ND3-201	protein_coding	MT-ND3
ENST00000458500.5	148.463	164.967	171.039	ENSG00000147403.18	OTTHUMG00000033189.13	OTTHUMT00000127775.5	RPL10-209	protein_coding	RPL10
ENST00000419783.3	148.253	167.204	187.403	ENSG00000233276.9	OTTHUMG00000156837.7	OTTHUMT00000346154.3	GPX1-202	protein_coding	GPX1
ENST00000252818.5	147.832	128.529	172.145	ENSG00000130522.6	OTTHUMG00000183355.6	OTTHUMT00000466318.3	JUND-201	protein_coding	JUND
ENST00000408716.1	147.559	126.611	82.9945	ENSG00000221643.1	-	-	SNORA77-201	snoRNA	SNORA77
ENST00000607318.1	147.344	69.5038	156.855	ENSG00000272435.1	-	-	RNA5SP357-201	rRNA_pseudogene	RNA5SP357
ENST00000360004.6	147.052	184.515	177.562	ENSG00000196126.12	OTTHUMG00000031196.4	OTTHUMT00000076393.3	HLA-DRB1-201	protein_coding	HLA-DRB1
ENST00000430157.6	146.861	196.804	232.659	ENSG00000221983.8	OTTHUMG00000183110.3	OTTHUMT00000465114.1	UBA52-201	protein_coding	UBA52
ENST00000549920.6	146.391	140.334	131.283	ENSG00000063177.13	OTTHUMG00000169760.5	OTTHUMT00000405732.3	RPL18-208	protein_coding	RPL18
ENST00000488500.2	146.195	245.808	188.957	ENSG00000156508.19	OTTHUMG00000015031.7	OTTHUMT00000128720.1	EEF1A1-207	retained_intron	EEF1A1
ENST00000408612.1	146.178	195.216	74.1651	ENSG00000221539.1	-	-	SNORD99-201	snoRNA	SNORD99
ENST00000617625.1	146.178	62.2117	129.789	ENSG00000276753.1	-	-	MIR6821-201	miRNA	MIR6821
ENST00000390963.1	146.047	112.265	149.753	ENSG00000212265.1	-	-	RNA5SP185-201	rRNA_pseudogene	RNA5SP185
ENST00000384744.1	146.042	156.032	70.7922	ENSG00000207475.1	-	-	SNORA80E-201	snoRNA	SNORA80E
ENST00000384765.1	145.974	124.133	86.0851	ENSG00000207496.1	-	-	SNORA7A-201	snoRNA	SNORA7A
ENST00000308162.10	145.452	171.359	188.095	ENSG00000172757.13	OTTHUMG00000166602.7	OTTHUMT00000504303.2	CFL1-201	protein_coding	CFL1
ENST00000618132.2	144.229	218.477	110.078	ENSG00000251562.11	OTTHUMG00000166322.5	OTTHUMT00000473543.1	MALAT1-211	lncRNA	MALAT1
ENST00000287038.8	144.081	127.044	134.305	ENSG00000156482.11	OTTHUMG00000164796.4	OTTHUMT00000380346.2	RPL30-201	protein_coding	RPL30
ENST00000390833.1	143.911	181.358	102.991	ENSG00000212135.1	-	-	SNORD67-201	snoRNA	SNORD67
ENST00000384281.1	143.804	176.786	94.7085	ENSG00000207008.1	-	-	SNORA54-201	snoRNA	SNORA54
ENST00000361567.2	143.458	151.666	84.7077	ENSG00000198786.2	-	-	MT-ND5-201	protein_coding	MT-ND5
ENST00000571722.3	143.296	98.5866	142.627	ENSG00000262074.7	OTTHUMG00000178152.3	OTTHUMT00000440775.3	SNORD3B-2-201	snoRNA	SNORD3B-2
ENST00000302907.9	142.097	144.349	197.327	ENSG00000170889.14	OTTHUMG00000066618.10	OTTHUMT00000142834.5	RPS9-201	protein_coding	RPS9
ENST00000516903.1	139.252	170.253	82.3468	ENSG00000252712.1	-	-	SCARNA14-201	scaRNA	SCARNA14
ENST00000592588.7	139.044	145.167	150.358	ENSG00000115268.10	OTTHUMG00000140099.11	OTTHUMT00000449609.6	RPS15-209	protein_coding	RPS15
ENST00000502534.5	137.798	122.718	95.2327	ENSG00000109475.17	OTTHUMG00000131839.3	OTTHUMT00000363471.2	RPL34-204	protein_coding	RPL34
ENST00000408361.1	137.67	26.2102	36.576	ENSG00000221288.1	-	-	MIR663B-201	miRNA	MIR663B
ENST00000370321.8	137.501	131.426	127.889	ENSG00000122406.14	OTTHUMG00000010899.10	OTTHUMT00000496918.1	RPL5-202	protein_coding	RPL5
ENST00000521466.5	137.215	112.184	160.321	ENSG00000164587.13	OTTHUMG00000130080.7	OTTHUMT00000374307.1	RPS14-207	protein_coding	RPS14
ENST00000386967.1	137.082	178.541	83.3149	ENSG00000209702.1	-	-	SNORD41-201	snoRNA	SNORD41
ENST00000407280.4	136.63	227.026	225.654	ENSG00000216490.4	OTTHUMG00000183373.6	OTTHUMT00000466396.4	IFI30-201	protein_coding	IFI30
ENST00000292433.4	135.696	106.812	123.02	ENSG00000160888.7	OTTHUMG00000180790.2	OTTHUMT00000453032.2	IER2-201	protein_coding	IER2
ENST00000225430.9	135.608	141.223	157.173	ENSG00000108298.12	OTTHUMG00000178979.8	OTTHUMT00000444190.2	RPL19-201	protein_coding	RPL19
ENST00000384437.1	134.553	212.759	110.519	ENSG00000207166.1	-	-	SNORA68-201	snoRNA	SNORA68
ENST00000362969.1	134.061	72.8725	129.21	ENSG00000199839.1	-	-	RNA5SP150-201	rRNA	RNA5SP150
ENST00000564439.5	133.699	178.687	179.889	ENSG00000174444.15	OTTHUMG00000133193.5	OTTHUMT00000420744.1	RPL4-205	retained_intron	RPL4
ENST00000538098.2	133.101	82.5229	102.863	ENSG00000133316.16	OTTHUMG00000167695.4	OTTHUMT00000396014.2	WDR74-208	protein_coding	WDR74
ENST00000439590.6	133.048	139.029	158.357	ENSG00000172809.13	OTTHUMG00000166016.3	OTTHUMT00000387449.1	RPL38-202	protein_coding	RPL38
ENST00000221975.6	132.987	132.66	148.193	ENSG00000105372.8	OTTHUMG00000182676.6	OTTHUMT00000463053.1	RPS19-201	protein_coding	RPS19
ENST00000621888.1	131.172	52.7284	54.2539	ENSG00000284158.1	-	-	MIR6822-201	miRNA	MIR6822
ENST00000355085.4	130.431	156.609	149.084	ENSG00000197405.8	OTTHUMG00000183504.4	OTTHUMT00000466925.2	C5AR1-201	protein_coding	C5AR1
ENST00000577035.5	129.915	197.609	193.105	ENSG00000170296.10	OTTHUMG00000102156.4	OTTHUMT00000440079.1	GABARAP-206	protein_coding	GABARAP
ENST00000365128.1	129.865	181.685	48.0109	ENSG00000201998.1	-	-	SNORA23-201	snoRNA	SNORA23
ENST00000363564.1	129.542	103.393	192.032	ENSG00000200434.1	-	-	RNA5-8SP2-201	rRNA_pseudogene	RNA5-8SP2
ENST00000459159.1	128.535	154.689	58.247	ENSG00000238650.1	-	-	SNORD54-201	snoRNA	SNORD54
ENST00000376630.5	128.116	156.992	134.778	ENSG00000204592.9	OTTHUMG00000031155.3	OTTHUMT00000076282.3	HLA-E-201	protein_coding	HLA-E
ENST00000379153.4	128.111	133.346	74.5136	ENSG00000112149.10	OTTHUMG00000014283.2	OTTHUMT00000039916.2	CD83-201	protein_coding	CD83
ENST00000196551.8	127.533	114.06	118.961	ENSG00000083845.9	OTTHUMG00000183530.5	OTTHUMT00000504341.2	RPS5-201	protein_coding	RPS5
ENST00000532829.5	126.976	305.265	240.838	ENSG00000167996.16	OTTHUMG00000166217.6	OTTHUMT00000388523.1	FTH1-208	nonsense_mediated_decay	FTH1
ENST00000516733.1	126.528	322.256	89.9136	ENSG00000252542.1	-	-	SNORD36C-201	snoRNA	SNORD36C
ENST00000610057.1	125.9	83.9476	228.214	ENSG00000273149.1	OTTHUMG00000186000.1	OTTHUMT00000471968.1	ENST00000610057	lncRNA	ENSG00000273149
ENST00000619989.1	124.536	65.0442	76.8344	ENSG00000276085.1	OTTHUMG00000188419.1	OTTHUMT00000477159.1	CCL3L3-203	protein_coding	CCL3L3
ENST00000384446.1	123.548	18.5221	28.0647	ENSG00000207175.1	-	-	RNU1-67P-201	snRNA	RNU1-67P
ENST00000384423.1	123.212	143.191	60.5423	ENSG00000277985.1	-	-	SNORA67-201	snoRNA	SNORA67
ENST00000282388.4	122.885	105.369	147.705	ENSG00000152518.8	OTTHUMG00000128642.3	OTTHUMT00000250513.3	ZFP36L2-201	protein_coding	ZFP36L2
ENST00000391145.1	122.787	92.4226	61.5435	ENSG00000212447.1	-	-	SNORD90-201	snoRNA	SNORD90
ENST00000443841.6	122.588	57.3581	66.7899	ENSG00000125740.15	OTTHUMG00000182122.3	OTTHUMT00000459563.1	FOSB-203	protein_coding	FOSB
ENST00000202773.14	120.49	149.322	130.366	ENSG00000089009.16	OTTHUMG00000169685.4	OTTHUMT00000405421.1	RPL6-201	protein_coding	RPL6
ENST00000456586.5	119.263	142.792	110.742	ENSG00000197756.10	OTTHUMG00000133052.6	OTTHUMT00000339570.2	RPL37A-206	protein_coding	RPL37A
ENST00000384476.1	119.258	57.3231	48.3355	ENSG00000207205.1	-	-	RNVU1-15-201	snRNA	RNVU1-15
ENST00000363315.1	119.125	132.407	57.7133	ENSG00000274091.1	-	-	SNORD1C-201	snoRNA	SNORD1C
ENST00000368097.9	119.051	134.812	163.4	ENSG00000158710.15	OTTHUMG00000022793.3	OTTHUMT00000059105.1	TAGLN2-203	protein_coding	TAGLN2
ENST00000710948.1	118.703	165.527	86.7886	ENSG00000251562.11	OTTHUMG00000166322.5	-	MALAT1-263	lncRNA	MALAT1
ENST00000365223.1	118.703	98.9485	48.0404	ENSG00000202093.1	-	-	SNORD58C-201	snoRNA	SNORD58C
ENST00000273153.10	118.408	124.437	109.111	ENSG00000144655.15	OTTHUMG00000131293.3	OTTHUMT00000254061.2	CSRNP1-201	protein_coding	CSRNP1
ENST00000386037.1	118.136	113.031	76.1016	ENSG00000208772.1	-	-	SNORD94-201	snoRNA	SNORD94
ENST00000384550.1	117.987	160.428	49.3567	ENSG00000207280.1	-	-	SNORD20-201	snoRNA	SNORD20
ENST00000374975.4	117.984	53.9165	83.0605	ENSG00000198502.6	OTTHUMG00000031027.4	OTTHUMT00000076022.3	HLA-DRB5-201	protein_coding	HLA-DRB5
ENST00000529639.6	117.742	124.513	128.037	ENSG00000149806.11	OTTHUMG00000165606.3	OTTHUMT00000385263.2	FAU-207	protein_coding	FAU
ENST00000569696.5	117.736	105.966	126.32	ENSG00000174444.15	OTTHUMG00000133193.5	OTTHUMT00000420739.2	RPL4-217	protein_coding	RPL4
ENST00000600033.1	117.384	34.259	110.74	ENSG00000128016.7	OTTHUMG00000182970.4	OTTHUMT00000464498.2	ZFP36-204	protein_coding_CDS_not_defined	ZFP36
ENST00000363405.1	117.217	61.3826	107.993	ENSG00000200275.1	-	-	RNA5SP199-201	rRNA_pseudogene	RNA5SP199
ENST00000390981.1	117.12	115.602	77.8714	ENSG00000212283.1	-	-	SNORD89-201	snoRNA	SNORD89
ENST00000643777.4	116.368	173.816	174.018	ENSG00000149925.22	OTTHUMG00000132107.12	OTTHUMT00000497299.2	ALDOA-219	protein_coding	ALDOA
ENST00000391079.1	116.261	365.319	62.2249	ENSG00000277512.1	-	-	SNORD65-201	snoRNA	SNORD65
ENST00000394825.6	116.24	83.8647	82.4906	ENSG00000123358.20	OTTHUMG00000150393.8	OTTHUMT00000504389.1	NR4A1-204	protein_coding	NR4A1
ENST00000326172.9	115.666	86.5189	57.645	ENSG00000144802.11	OTTHUMG00000159194.18	OTTHUMT00000353793.1	NFKBIZ-202	protein_coding	NFKBIZ
ENST00000417537.2	115.624	103.669	87.5803	ENSG00000105835.13	OTTHUMG00000140388.5	-	NAMPT-204	protein_coding	NAMPT
ENST00000399808.5	115.462	160.542	169.618	ENSG00000142089.17	OTTHUMG00000165542.3	OTTHUMT00000384765.2	IFITM3-201	protein_coding	IFITM3
ENST00000581459.1	115.37	33.3332	116.611	ENSG00000266559.1	-	-	MIR4530-201	miRNA	MIR4530
ENST00000583986.1	115.269	113.633	152.564	ENSG00000266109.1	-	-	MIR4440-201	miRNA	MIR4440
ENST00000239938.5	115.258	22.2151	18.7618	ENSG00000120738.8	OTTHUMG00000129197.3	OTTHUMT00000251274.2	EGR1-201	protein_coding	EGR1
ENST00000323906.9	114.898	146.687	160.558	ENSG00000104894.12	OTTHUMG00000183183.3	OTTHUMT00000465532.2	CD37-201	protein_coding	CD37
ENST00000391305.1	114.801	134.487	60.7777	ENSG00000212607.1	-	-	SNORA3B-201	snoRNA	SNORA3B
ENST00000532601.1	114.704	173.491	125.768	ENSG00000167996.16	OTTHUMG00000166217.6	OTTHUMT00000388526.1	FTH1-207	protein_coding	FTH1
ENST00000594442.2	114.524	82.3893	45.9021	ENSG00000128016.7	OTTHUMG00000182970.4	-	ZFP36-202	protein_coding	ZFP36
ENST00000364617.1	114.466	148.488	55.5023	ENSG00000201487.1	-	-	SNORD45B-201	snoRNA	SNORD45B
ENST00000391857.9	113.594	122.043	132.858	ENSG00000142541.18	OTTHUMG00000134289.5	OTTHUMT00000258989.2	RPL13A-201	protein_coding	RPL13A
ENST00000459189.1	113.539	113.232	133.296	ENSG00000238426.1	-	-	Y_RNA.632-201	misc_RNA	Y_RNA
ENST00000563328.4	113.312	32.45	114.317	ENSG00000259768.8	OTTHUMG00000172559.7	OTTHUMT00000421937.4	ZFHX3-AS1-201	lncRNA	ZFHX3-AS1
ENST00000322203.7	112.992	111.586	107.767	ENSG00000198755.11	OTTHUMG00000014566.2	OTTHUMT00000040283.2	RPL10A-201	protein_coding	RPL10A
ENST00000384084.1	112.838	146.181	70.3542	ENSG00000206811.1	-	-	SNORA10-201	snoRNA	SNORA10
ENST00000648839.1	111.676	106.147	130.318	ENSG00000161970.15	OTTHUMG00000108191.7	OTTHUMT00000501587.1	RPL26-213	protein_coding	RPL26
ENST00000645674.2	111.13	109.087	109.248	ENSG00000171863.15	OTTHUMG00000090305.7	OTTHUMT00000496499.2	RPS7-210	protein_coding	RPS7
ENST00000384096.1	110.951	162.249	63.293	ENSG00000275994.1	-	-	SNORA24-201	snoRNA	SNORA24
ENST00000366815.10	110.625	131.135	106.073	ENSG00000163041.13	OTTHUMG00000037507.4	OTTHUMT00000091323.3	H3-3A-203	protein_coding	H3-3A
ENST00000494445.1	110.597	170.103	65.5632	ENSG00000156976.17	OTTHUMG00000156564.6	OTTHUMT00000344633.1	EIF4A2-223	retained_intron	EIF4A2
ENST00000234313.8	110.195	138.738	77.2738	ENSG00000115956.10	OTTHUMG00000129562.5	OTTHUMT00000251755.2	PLEK-201	protein_coding	PLEK
ENST00000365172.1	109.774	107.513	54.6178	ENSG00000277108.1	-	-	SNORD49B-201	snoRNA	SNORD49B
ENST00000532359.5	109.729	101.8	108.154	ENSG00000166441.13	OTTHUMG00000165834.3	OTTHUMT00000386512.1	RPL27A-211	protein_coding	RPL27A
ENST00000259874.6	109.406	42.2981	52.7163	ENSG00000137331.12	OTTHUMG00000031265.3	OTTHUMT00000076578.3	IER3-201	protein_coding	IER3
ENST00000408139.1	109.143	104.513	41.5312	ENSG00000221066.1	-	-	SNORD111-201	snoRNA	SNORD111
ENST00000652462.1	108.868	145.161	158.699	ENSG00000160255.19	OTTHUMG00000090257.12	OTTHUMT00000504232.1	ITGB2-225	protein_coding	ITGB2
ENST00000384262.1	107.591	225.783	116.207	ENSG00000206989.1	-	-	SNORD63-201	snoRNA	SNORD63
ENST00000374550.8	107.481	126.605	117.476	ENSG00000142676.14	OTTHUMG00000002926.8	OTTHUMT00000494315.1	RPL11-201	protein_coding	RPL11
ENST00000394349.9	107.444	124.729	141.344	ENSG00000135390.21	OTTHUMG00000133442.6	OTTHUMT00000257312.4	ATP5MC2-202	protein_coding	ATP5MC2
ENST00000710951.1	105.769	119.953	121.938	ENSG00000251562.11	OTTHUMG00000166322.5	-	MALAT1-266	lncRNA	MALAT1
ENST00000303004.5	105.698	112.376	127.173	ENSG00000172216.6	OTTHUMG00000032715.2	OTTHUMT00000079672.2	CEBPB-201	protein_coding	CEBPB
ENST00000336032.4	105.656	87.39	96.2141	ENSG00000146278.11	OTTHUMG00000015191.3	OTTHUMT00000041471.2	PNRC1-201	protein_coding	PNRC1
ENST00000410614.1	105.113	52.2156	123.001	ENSG00000222546.1	-	-	RNA5SP251-201	rRNA_pseudogene	RNA5SP251
ENST00000391269.1	104.398	79.9126	109.471	ENSG00000212571.1	-	-	RNA5SP482-201	rRNA_pseudogene	RNA5SP482
ENST00000384581.1	103.684	112.113	54.1601	ENSG00000278274.1	-	-	SNORA61-201	snoRNA	SNORA61
ENST00000053867.8	103.593	151.946	153.887	ENSG00000030582.19	OTTHUMG00000181816.4	OTTHUMT00000457766.3	GRN-201	protein_coding	GRN
ENST00000323345.11	103.567	106.438	121.093	ENSG00000148303.17	OTTHUMG00000020864.3	OTTHUMT00000054869.2	RPL7A-202	protein_coding	RPL7A
ENST00000322764.10	102.887	141.865	136.734	ENSG00000159840.16	OTTHUMG00000023822.11	OTTHUMT00000156296.3	ZYX-201	protein_coding	ZYX
ENST00000585078.1	102.302	118.604	84.3437	ENSG00000264994.1	-	-	SNORD92-201	snoRNA	SNORD92
ENST00000386910.1	102.302	154.636	23.7892	ENSG00000209645.1	-	-	SNORD105-201	snoRNA	SNORD105
ENST00000384413.1	102.206	84.3259	84.6739	ENSG00000207142.1	-	-	Y_RNA.490-201	misc_RNA	Y_RNA
ENST00000524496.5	102.164	101.306	121.703	ENSG00000166441.13	OTTHUMG00000165834.3	OTTHUMT00000386510.1	RPL27A-202	protein_coding	RPL27A
ENST00000302014.11	101.732	151.94	170.036	ENSG00000170458.15	OTTHUMG00000129507.5	OTTHUMT00000251681.3	CD14-201	protein_coding	CD14
ENST00000394077.8	101.454	96.775	113.748	ENSG00000114391.14	OTTHUMG00000159146.4	OTTHUMT00000353487.2	RPL24-201	protein_coding	RPL24
ENST00000316084.10	100.761	118.711	88.8552	ENSG00000198034.11	OTTHUMG00000021813.4	OTTHUMT00000057188.2	RPS4X-201	protein_coding	RPS4X
ENST00000637229.1	100.551	134.813	64.782	ENSG00000284078.1	-	-	SNORD138-201	miRNA	SNORD138
ENST00000524315.6	100.452	98.4311	76.555	ENSG00000019582.17	OTTHUMG00000163559.4	-	CD74-212	retained_intron	CD74
ENST00000702614.1	100.322	74.7877	55.6224	ENSG00000290039.1	-	-	ENST00000702614	lncRNA	ENSG00000290039
ENST00000271638.3	100.239	154.666	160.857	ENSG00000163191.6	OTTHUMG00000013069.2	OTTHUMT00000036676.2	S100A11-201	protein_coding	S100A11
ENST00000363915.1	99.8249	94.7352	48.5635	ENSG00000200785.1	-	-	SNORD8-201	snoRNA	SNORD8
ENST00000384416.1	99.1216	125.071	53.845	ENSG00000207145.1	-	-	SNORA18-201	snoRNA	SNORA18
ENST00000558131.1	99.0655	116.43	128.085	ENSG00000108107.15	OTTHUMG00000171991.4	OTTHUMT00000416296.1	RPL28-205	protein_coding	RPL28
ENST00000396466.5	97.9605	105.584	99.9886	ENSG00000147604.14	OTTHUMG00000134312.5	OTTHUMT00000259290.1	RPL7-203	protein_coding	RPL7
ENST00000362973.1	97.7699	94.3468	122.268	ENSG00000199843.1	-	-	RNA5SP358-201	rRNA_pseudogene	RNA5SP358
ENST00000391007.1	97.7343	135.045	43.2219	ENSG00000212309.1	-	-	SNORD70B-201	snoRNA	SNORD70B
ENST00000215909.10	97.5791	153.519	163.491	ENSG00000100097.12	OTTHUMG00000150661.2	OTTHUMT00000319482.2	LGALS1-201	protein_coding	LGALS1
ENST00000380394.9	97.2538	81.6793	84.8443	ENSG00000137154.13	OTTHUMG00000019642.3	OTTHUMT00000051858.2	RPS6-204	protein_coding	RPS6
ENST00000384158.1	96.8051	113.614	54.5151	ENSG00000206885.1	-	-	SNORA75-201	snoRNA	SNORA75
ENST00000519363.1	96.6835	117.168	183.986	ENSG00000070756.17	OTTHUMG00000164779.4	OTTHUMT00000380237.3	PABPC1-210	protein_coding	PABPC1
ENST00000577407.5	96.4266	102.9	113.57	ENSG00000125691.14	OTTHUMG00000133118.6	OTTHUMT00000444070.1	RPL23-207	protein_coding	RPL23
ENST00000364171.1	96.0133	60.3829	104.975	ENSG00000201041.1	-	-	RNA5SP242-201	rRNA_pseudogene	RNA5SP242
ENST00000337554.8	94.6779	125.644	153.853	ENSG00000100300.18	OTTHUMG00000150573.9	OTTHUMT00000318951.3	TSPO-202	protein_coding	TSPO
ENST00000613023.1	94.5747	40.3459	66.0029	ENSG00000275538.1	-	-	RNVU1-19-201	snRNA	RNVU1-19
ENST00000384452.1	94.2316	94.2881	47.085	ENSG00000207181.1	-	-	SNORA14B-201	snoRNA	SNORA14B
ENST00000448188.1	94.0301	177.203	62.405	ENSG00000226572.1	-	-	SNORD57-201	snoRNA	SNORD57
ENST00000628590.1	93.4481	44.1287	46.5056	ENSG00000281311.1	-	-	ENST00000628590	snoRNA	ENSG00000281311
ENST00000384339.1	92.7924	197.76	67.7596	ENSG00000207067.1	-	-	SNORA72-201	snoRNA	SNORA72
ENST00000384662.1	92.7064	121.143	47.8487	ENSG00000207392.1	-	-	SNORA20-201	snoRNA	SNORA20
ENST00000504562.1	92.6996	94.0125	127.274	ENSG00000145592.14	OTTHUMG00000094774.6	OTTHUMT00000368339.1	RPL37-202	protein_coding_CDS_not_defined	RPL37
ENST00000360612.5	92.6748	94.3846	70.4377	ENSG00000198355.5	OTTHUMG00000150290.2	OTTHUMT00000317406.2	PIM3-201	protein_coding	PIM3
ENST00000228945.9	91.9327	130.676	128.596	ENSG00000111348.9	OTTHUMG00000168742.4	OTTHUMT00000400871.3	ARHGDIB-201	protein_coding	ARHGDIB
ENST00000314133.4	91.7911	101.436	114.27	ENSG00000176340.4	OTTHUMG00000167785.2	OTTHUMT00000396273.2	COX8A-201	protein_coding	COX8A
ENST00000459255.1	91.7622	109.079	52.9304	ENSG00000239002.3	-	-	SCARNA10-201	snoRNA	SCARNA10
ENST00000578400.5	91.4212	105.843	100.512	ENSG00000108654.16	OTTHUMG00000178936.11	OTTHUMT00000445047.1	DDX5-207	nonsense_mediated_decay	DDX5
ENST00000384762.1	91.3761	181.033	55.2344	ENSG00000207493.1	-	-	SNORA46-201	snoRNA	SNORA46
ENST00000372360.9	91.2191	91.1875	96.9825	ENSG00000138326.21	OTTHUMG00000018549.6	OTTHUMT00000497334.1	RPS24-202	protein_coding	RPS24
ENST00000584380.1	91.1253	187.223	96.3196	ENSG00000264493.1	-	-	MIR4298-201	miRNA	MIR4298
ENST00000605806.1	90.243	50.4326	29.1777	ENSG00000270722.1	-	-	RNVU1-31-201	snRNA	RNVU1-31
ENST00000318607.10	89.6753	105.153	90.9191	ENSG00000070756.17	OTTHUMG00000164779.4	OTTHUMT00000380217.2	PABPC1-201	protein_coding	PABPC1
ENST00000386972.1	89.0574	95.0485	144.475	ENSG00000284387.1	-	-	MIR24-2-201	miRNA	MIR24-2
ENST00000410557.1	88.4725	98.8342	43.2619	ENSG00000222489.1	-	-	SNORA79B-201	snoRNA	SNORA79B
ENST00000289902.2	88.3603	111.56	127.013	ENSG00000158869.11	OTTHUMG00000034343.2	OTTHUMT00000083012.2	FCER1G-201	protein_coding	FCER1G
ENST00000459623.1	88.0666	101.275	40.0363	ENSG00000238862.1	-	-	SNORD19B-201	snoRNA	SNORD19B
ENST00000415933.5	87.5667	94.484	83.7807	ENSG00000196262.15	OTTHUMG00000023687.6	OTTHUMT00000341788.1	PPIA-202	nonsense_mediated_decay	PPIA
ENST00000362805.1	87.5264	103.798	28.6229	ENSG00000273885.1	-	-	ENST00000362805	snoRNA	ENSG00000273885
ENST00000584901.5	87.423	64.0705	59.3269	ENSG00000161960.16	OTTHUMG00000108149.16	OTTHUMT00000441286.1	EIF4A1-235	retained_intron	EIF4A1
ENST00000583944.1	87.4208	121.238	91.4799	ENSG00000264773.1	-	-	MIR4420-201	miRNA	MIR4420
ENST00000348462.6	87.0647	95.1311	91.6606	ENSG00000136942.15	OTTHUMG00000020659.5	OTTHUMT00000054035.2	RPL35-201	protein_coding	RPL35
ENST00000607355.3	87.0439	91.4553	131.559	ENSG00000288859.1	OTTHUMG00000012097.1	OTTHUMT00000033457.1	H2AC19-201	protein_coding	H2AC19
ENST00000647275.1	86.9296	108.964	98.9274	ENSG00000075624.17	OTTHUMG00000023268.12	OTTHUMT00000324029.2	ACTB-218	protein_coding	ACTB
ENST00000458892.1	86.2707	138.78	46.2956	ENSG00000239043.1	-	-	SNORD127-201	snoRNA	SNORD127
ENST00000273550.12	85.5758	104.021	86.9186	ENSG00000167996.16	OTTHUMG00000166217.6	OTTHUMT00000388444.2	FTH1-201	protein_coding	FTH1
ENST00000592727.3	85.472	99.2744	99.3602	ENSG00000104904.12	OTTHUMG00000178459.10	OTTHUMT00000451287.4	OAZ1-208	retained_intron	OAZ1
ENST00000384436.1	85.1958	137.349	31.9417	ENSG00000207165.1	-	-	SNORA70-201	snoRNA	SNORA70
ENST00000339647.6	85.0837	140.668	130.309	ENSG00000150991.16	OTTHUMG00000044421.6	OTTHUMT00000400183.3	UBC-201	protein_coding	UBC
ENST00000241393.4	84.7102	122.84	104.676	ENSG00000121966.8	OTTHUMG00000153583.2	OTTHUMT00000331732.2	CXCR4-201	protein_coding	CXCR4
ENST00000404735.1	84.4	7.58637	8.13058	ENSG00000143947.15	OTTHUMG00000151919.18	OTTHUMT00000324415.2	RPS27A-203	protein_coding	RPS27A
ENST00000313601.11	83.5457	112.893	114.015	ENSG00000114353.17	OTTHUMG00000156940.2	OTTHUMT00000346688.2	GNAI2-202	protein_coding	GNAI2
ENST00000376228.10	83.2357	156.84	18.7371	ENSG00000204525.18	OTTHUMG00000031154.8	OTTHUMT00000076281.3	HLA-C-201	protein_coding	HLA-C
ENST00000546260.5	83.1453	66.6433	53.0226	ENSG00000291237.1	OTTHUMG00000015940.5	OTTHUMT00000399941.1	SOD2-215	nonsense_mediated_decay	SOD2
ENST00000362423.1	83.038	126.503	46.3731	ENSG00000199293.1	-	-	SNORA21-201	snoRNA	SNORA21
ENST00000477398.1	82.6949	54.4516	24.6973	ENSG00000125538.12	OTTHUMG00000131344.4	OTTHUMT00000330719.1	IL1B-205	retained_intron	IL1B
ENST00000270221.11	82.2557	103.753	123.822	ENSG00000142227.11	OTTHUMG00000183196.3	OTTHUMT00000465613.2	EMP3-201	protein_coding	EMP3
ENST00000260379.11	81.2959	86.7918	101.627	ENSG00000137818.12	OTTHUMG00000172087.3	OTTHUMT00000257195.4	RPLP1-201	protein_coding	RPLP1
ENST00000421450.2	81.0319	65.9576	42.2705	ENSG00000118503.18	OTTHUMG00000015664.4	OTTHUMT00000042415.2	TNFAIP3-203	protein_coding	TNFAIP3
ENST00000244741.10	81.0106	95.9917	92.9202	ENSG00000124762.14	OTTHUMG00000014603.4	OTTHUMT00000040354.1	CDKN1A-201	protein_coding	CDKN1A
ENST00000516210.1	80.636	66.968	32.5433	ENSG00000252019.1	-	-	RNU6ATAC9P-201	snRNA	RNU6ATAC9P
ENST00000363961.1	80.3784	129.693	41.9156	ENSG00000200831.1	-	-	SNORD36B-201	snoRNA	SNORD36B
ENST00000589517.1	80.1507	119.47	115.607	ENSG00000011600.12	OTTHUMG00000181739.4	OTTHUMT00000457400.1	TYROBP-209	protein_coding	TYROBP
ENST00000497849.1	80.033	48.3474	111.77	ENSG00000026025.16	OTTHUMG00000017744.6	OTTHUMT00000047020.2	VIM-208	protein_coding	VIM
ENST00000385250.1	79.9968	20.8861	31.8563	ENSG00000284419.1	-	-	MIR663A-201	miRNA	MIR663A
ENST00000710933.1	79.7844	124.167	63.1385	ENSG00000251562.11	OTTHUMG00000166322.5	-	MALAT1-248	lncRNA	MALAT1
ENST00000234590.10	79.6401	83.3515	83.8664	ENSG00000074800.16	OTTHUMG00000001773.11	OTTHUMT00000497295.2	ENO1-201	protein_coding	ENO1
ENST00000363440.1	79.6151	68.869	75.738	ENSG00000200310.1	-	-	RNA5SP215-201	rRNA_pseudogene	RNA5SP215
ENST00000200453.6	79.5007	88.7554	73.6363	ENSG00000087074.9	OTTHUMG00000183330.3	OTTHUMT00000466226.2	PPP1R15A-201	protein_coding	PPP1R15A
ENST00000392222.7	79.0395	66.6674	60.9485	ENSG00000114942.14	OTTHUMG00000132891.4	OTTHUMT00000336436.2	EEF1B2-203	protein_coding	EEF1B2
ENST00000508493.1	78.9368	74.1684	92.2927	ENSG00000145592.14	OTTHUMG00000094774.6	OTTHUMT00000367376.2	RPL37-204	protein_coding	RPL37
ENST00000361050.4	78.7072	133.917	115.193	ENSG00000197629.6	OTTHUMG00000162676.2	OTTHUMT00000370027.2	MPEG1-201	protein_coding	MPEG1
ENST00000384675.1	78.262	88.1209	47.8487	ENSG00000207406.1	-	-	SNORA41-201	snoRNA	SNORA41
ENST00000330398.9	78.0289	85.7897	111.278	ENSG00000185883.12	OTTHUMG00000128865.4	OTTHUMT00000250810.2	ATP6V0C-201	protein_coding	ATP6V0C
ENST00000594045.2	77.5084	67.5875	92.3712	ENSG00000128016.7	OTTHUMG00000182970.4	OTTHUMT00000464496.2	ZFP36-201	protein_coding	ZFP36
ENST00000624705.2	77.1893	95.447	79.2098	ENSG00000279602.2	OTTHUMG00000176042.2	OTTHUMT00000431415.2	ENST00000624705	TEC	ENSG00000279602
ENST00000606769.1	76.5423	103.203	39.4414	ENSG00000272533.1	-	-	SNORA28-201	snoRNA	SNORA28
ENST00000365160.1	76.3772	86.9787	74.8764	ENSG00000278815.1	-	-	Vault.4-201	misc_RNA	Vault
ENST00000364543.1	76.2382	41.6674	66.6328	ENSG00000201413.1	-	-	RNA5SP141-201	rRNA_pseudogene	RNA5SP141
ENST00000409115.8	76.1888	60.39	36.8166	ENSG00000187514.17	OTTHUMG00000153810.3	OTTHUMT00000332552.1	PTMA-202	protein_coding	PTMA
ENST00000219150.10	75.9332	78.4961	106.614	ENSG00000102879.17	OTTHUMG00000132148.2	OTTHUMT00000255195.2	CORO1A-201	protein_coding	CORO1A
ENST00000580261.6	75.7915	81.8286	87.3396	ENSG00000265681.8	OTTHUMG00000179680.6	OTTHUMT00000447589.2	RPL17-208	protein_coding	RPL17
ENST00000611927.2	75.7717	51.6594	66.5593	ENSG00000273542.2	OTTHUMG00000014488.2	OTTHUMT00000040156.2	H4C12-201	protein_coding	H4C12
ENST00000595919.1	75.5308	57.9454	50.7409	ENSG00000269981.1	OTTHUMG00000182738.2	OTTHUMT00000463398.2	ENST00000595919	processed_pseudogene	ENSG00000269981
ENST00000391770.9	75.033	101.726	111.399	ENSG00000179820.16	OTTHUMG00000060775.8	OTTHUMT00000134336.2	MYADM-204	protein_coding	MYADM
ENST00000323076.7	74.7374	128.466	92.7766	ENSG00000136167.15	OTTHUMG00000016864.6	OTTHUMT00000504399.2	LCP1-201	protein_coding	LCP1
ENST00000491056.5	74.3426	48.7145	24.1754	ENSG00000125538.12	OTTHUMG00000131344.4	OTTHUMT00000330717.1	IL1B-207	protein_coding_CDS_not_defined	IL1B
ENST00000710862.1	74.3356	105.779	42.4144	ENSG00000251562.11	OTTHUMG00000166322.5	-	MALAT1-228	lncRNA	MALAT1
ENST00000362607.1	74.1409	102.516	46.6914	ENSG00000199477.1	-	-	SNORA31-201	snoRNA	SNORA31
ENST00000580107.1	73.7117	81.1315	43.4089	ENSG00000264357.1	-	-	MIR4648-201	miRNA	MIR4648
ENST00000383884.1	73.5707	160.505	44.9249	ENSG00000206611.1	-	-	SNORD24-201	snoRNA	SNORD24
ENST00000620902.1	73.5348	62.402	35.3598	ENSG00000251562.11	OTTHUMG00000166322.5	OTTHUMT00000473535.1	MALAT1-216	lncRNA	MALAT1
ENST00000678508.1	73.4806	9.91414	70.1997	ENSG00000156508.19	OTTHUMG00000015031.7	-	EEF1A1-219	protein_coding	EEF1A1
ENST00000391232.1	73.4576	101.18	31.9453	ENSG00000212534.1	-	-	SNORD70-201	snoRNA	SNORD70
ENST00000301821.11	73.2805	45.5467	21.5506	ENSG00000168028.15	OTTHUMG00000131296.6	OTTHUMT00000254064.4	RPSA-201	protein_coding	RPSA
ENST00000636161.1	73.2058	35.9698	78.6777	ENSG00000283696.1	OTTHUMG00000191708.1	OTTHUMT00000489656.1	ENST00000636161	lncRNA	ENSG00000283696
ENST00000365085.1	73.094	79.9725	33.8479	ENSG00000201955.1	-	-	RNY3P1-201	misc_RNA	RNY3P1
ENST00000303577.7	72.4945	94.898	98.196	ENSG00000169564.7	OTTHUMG00000129645.2	OTTHUMT00000251844.2	PCBP1-201	protein_coding	PCBP1
ENST00000517097.1	72.2787	110.992	48.8767	ENSG00000252906.1	-	-	SCARNA3-201	scaRNA	SCARNA3
ENST00000378024.9	71.9803	110.13	94.6337	ENSG00000124942.14	OTTHUMG00000167558.7	OTTHUMT00000395572.2	AHNAK-202	protein_coding	AHNAK
ENST00000410874.1	71.7363	70.6672	77.5731	ENSG00000222806.1	-	-	RNA5SP225-201	rRNA_pseudogene	RNA5SP225
ENST00000496280.5	71.659	43.6281	24.0272	ENSG00000125538.12	OTTHUMG00000131344.4	OTTHUMT00000330720.1	IL1B-208	retained_intron	IL1B
ENST00000336023.9	71.6146	75.447	54.3224	ENSG00000123416.15	OTTHUMG00000170410.2	OTTHUMT00000409005.1	TUBA1B-202	protein_coding	TUBA1B
ENST00000442760.2	71.573	61.8913	69.1221	ENSG00000133112.17	OTTHUMG00000016845.7	OTTHUMT00000374918.1	TPT1-205	retained_intron	TPT1
ENST00000456793.2	70.9469	64.6649	69.5593	ENSG00000228474.6	OTTHUMG00000151990.5	OTTHUMT00000324704.3	OST4-203	protein_coding	OST4
ENST00000516060.1	70.7413	90.7649	37.4936	ENSG00000251869.1	-	-	SCARNA23-201	scaRNA	SCARNA23
ENST00000290551.5	70.5262	70.4136	53.2129	ENSG00000159388.6	OTTHUMG00000035834.6	OTTHUMT00000087168.2	BTG2-201	protein_coding	BTG2
ENST00000410361.1	70.5195	53.277	85.4658	ENSG00000222293.1	-	-	RNU2-36P-201	snRNA	RNU2-36P
ENST00000644185.1	70.2628	47.482	82.1358	ENSG00000174748.22	OTTHUMG00000130485.10	OTTHUMT00000340868.2	RPL15-214	protein_coding	RPL15
ENST00000249071.11	70.2447	85.7489	85.792	ENSG00000128340.16	OTTHUMG00000150540.3	OTTHUMT00000318812.2	RAC2-201	protein_coding	RAC2
ENST00000364991.1	70.1208	68.4349	75.2157	ENSG00000201861.1	-	-	RNA5SP298-201	rRNA_pseudogene	RNA5SP298
ENST00000710364.1	69.9967	85.5007	86.4532	ENSG00000292256.1	-	-	ENST00000710364	lncRNA	ENSG00000292256
ENST00000374982.5	69.8936	70.4735	73.4436	ENSG00000204287.14	OTTHUMG00000031269.4	OTTHUMT00000076587.3	HLA-DRA-201	protein_coding	HLA-DRA
ENST00000432588.6	69.7096	64.0066	95.9427	ENSG00000075624.17	OTTHUMG00000023268.12	-	ACTB-204	protein_coding	ACTB
ENST00000587837.5	69.7085	112.599	119.438	ENSG00000011600.12	OTTHUMG00000181739.4	OTTHUMT00000457394.1	TYROBP-207	nonsense_mediated_decay	TYROBP
ENST00000601492.5	69.6487	79.1804	75.9642	ENSG00000105372.8	OTTHUMG00000182676.6	OTTHUMT00000463051.2	RPS19-208	protein_coding	RPS19
ENST00000379270.5	69.6052	113.363	65.0123	ENSG00000130066.17	OTTHUMG00000021256.1	OTTHUMT00000056056.1	SAT1-204	protein_coding	SAT1
ENST00000261623.8	69.5162	111.997	163.032	ENSG00000051523.12	OTTHUMG00000173320.5	OTTHUMT00000422765.2	CYBA-201	protein_coding	CYBA
ENST00000383885.1	69.4839	83.6021	41.6522	ENSG00000206612.1	-	-	SNORA2A-201	snoRNA	SNORA2A
ENST00000602755.1	69.0397	54.0176	11.1245	ENSG00000270066.3	OTTHUMG00000184013.1	OTTHUMT00000467753.1	ENST00000602755	lncRNA	ENSG00000270066
ENST00000538617.5	69.021	116.248	103.247	ENSG00000150991.16	OTTHUMG00000044421.6	OTTHUMT00000400179.1	UBC-206	protein_coding	UBC
ENST00000376259.7	68.9267	82.9776	81.4109	ENSG00000028137.19	OTTHUMG00000001829.2	OTTHUMT00000005133.2	TNFRSF1B-201	protein_coding	TNFRSF1B
ENST00000365012.1	68.5408	57.8373	21.7343	ENSG00000201882.1	-	-	ENST00000365012	snoRNA	ENSG00000201882
ENST00000459584.1	68.5038	182.556	60.7534	ENSG00000238649.1	-	-	SNORD42A-201	snoRNA	SNORD42A
ENST00000615863.2	68.4732	24.5643	6.41984	ENSG00000275302.2	OTTHUMG00000188414.2	OTTHUMT00000477145.2	CCL4-202	protein_coding	CCL4
ENST00000702304.1	68.2522	48.1905	66.0888	ENSG00000204623.11	OTTHUMG00000191729.3	-	POLR1HASP-230	processed_transcript	POLR1HASP
ENST00000364688.1	67.8933	27.6361	34.2583	ENSG00000201558.1	-	-	RNVU1-6-201	snRNA	RNVU1-6
ENST00000689521.1	67.7932	30.7376	23.1986	ENSG00000288796.1	-	-	ENST00000689521	nonsense_mediated_decay	ENSG00000288796
ENST00000296028.4	67.741	29.1253	17.6219	ENSG00000163736.4	OTTHUMG00000130008.3	OTTHUMT00000252281.3	PPBP-201	protein_coding	PPBP
ENST00000250092.11	67.6632	102.236	108.202	ENSG00000129226.14	OTTHUMG00000108146.6	OTTHUMT00000226949.5	CD68-201	protein_coding	CD68
ENST00000394957.8	67.5074	74.1872	80.817	ENSG00000107738.20	OTTHUMG00000018426.5	OTTHUMT00000048548.2	VSIR-201	protein_coding	VSIR
ENST00000580828.2	67.3341	73.1142	83.1115	ENSG00000266402.5	OTTHUMG00000178880.1	OTTHUMT00000443741.1	SNHG25-201	lncRNA	SNHG25
ENST00000459475.1	67.0226	71.2032	33.2654	ENSG00000238344.1	-	-	SNORD126-201	snoRNA	SNORD126
ENST00000362566.1	66.9745	86.4936	46.7229	ENSG00000199436.1	-	-	SNORD9-201	snoRNA	SNORD9
ENST00000459174.1	66.8542	63.6631	27.7627	ENSG00000238578.1	-	-	SNORD4A-201	snoRNA	SNORD4A
ENST00000473748.1	66.7477	75.0143	97.2951	ENSG00000227097.5	OTTHUMG00000158427.1	OTTHUMT00000350995.1	RPS28P7-201	processed_pseudogene	RPS28P7
ENST00000314888.10	66.6949	73.8404	61.1859	ENSG00000137076.22	OTTHUMG00000019874.5	OTTHUMT00000052353.3	TLN1-201	protein_coding	TLN1
ENST00000391286.1	66.5524	51.94	28.2439	ENSG00000212588.1	-	-	SNORA26-201	snoRNA	SNORA26
ENST00000236671.7	66.4981	63.1077	92.9269	ENSG00000117984.15	OTTHUMG00000044760.24	OTTHUMT00000104272.6	CTSD-201	protein_coding	CTSD
ENST00000620068.1	66.333	53.193	40.566	ENSG00000277255.1	-	-	MIR7854-201	miRNA	MIR7854
ENST00000648701.1	66.2677	61.8885	65.9025	ENSG00000285609.1	-	-	5S_rRNA.6-201	rRNA_pseudogene	5S_rRNA
ENST00000663133.1	66.0639	104.426	66.8206	ENSG00000203875.13	OTTHUMG00000015144.83	OTTHUMT00000506412.1	SNHG5-255	lncRNA	SNHG5
ENST00000692443.1	66.0231	95.9434	99.1556	ENSG00000231389.8	OTTHUMG00000031058.7	-	HLA-DPA1-248	protein_coding	HLA-DPA1
ENST00000361681.2	65.8493	65.9498	39.5873	ENSG00000198695.2	-	-	MT-ND6-201	protein_coding	MT-ND6
ENST00000516404.1	65.8421	56.9965	45.7071	ENSG00000252213.1	-	-	SNORA74D-201	snoRNA	SNORA74D
ENST00000470317.2	65.4399	60.077	75.2748	ENSG00000107738.20	OTTHUMG00000018426.5	OTTHUMT00000048550.3	VSIR-202	protein_coding_CDS_not_defined	VSIR
ENST00000347512.8	65.4057	42.5664	71.3756	ENSG00000130255.13	OTTHUMG00000178585.4	OTTHUMT00000442562.2	RPL36-201	protein_coding	RPL36
ENST00000697962.1	65.3359	54.484	41.2486	ENSG00000100906.12	OTTHUMG00000140220.4	-	NFKBIA-219	protein_coding	NFKBIA
ENST00000384072.1	65.0992	61.7141	26.1624	ENSG00000206799.1	-	-	SNORA32-201	snoRNA	SNORA32
ENST00000460185.1	65.0656	147.863	99.0425	ENSG00000179344.17	OTTHUMG00000031124.4	OTTHUMT00000276133.1	HLA-DQB1-207	protein_coding_CDS_not_defined	HLA-DQB1
ENST00000517242.1	65.033	91.9888	27.9122	ENSG00000253051.1	-	-	SNORA31B-201	snoRNA	SNORA31B
ENST00000272102.10	64.7495	87.5764	79.4062	ENSG00000143761.17	OTTHUMG00000037595.4	OTTHUMT00000091650.3	ARF1-201	protein_coding	ARF1
ENST00000436146.2	64.6862	77.1158	69.2439	ENSG00000174748.22	OTTHUMG00000130485.10	OTTHUMT00000494375.1	RPL15-208	protein_coding	RPL15
ENST00000555371.1	64.6634	50.5229	37.8778	ENSG00000100906.12	OTTHUMG00000140220.4	OTTHUMT00000411493.1	NFKBIA-204	retained_intron	NFKBIA
ENST00000530721.5	64.657	63.5765	78.4734	ENSG00000149273.15	OTTHUMG00000165448.4	OTTHUMT00000384308.1	RPS3-216	nonsense_mediated_decay	RPS3
ENST00000384792.1	64.3168	45.6923	33.3735	ENSG00000207523.1	-	-	SNORA66-201	snoRNA	SNORA66
ENST00000535788.1	64.2724	57.2047	59.8101	ENSG00000170315.14	OTTHUMG00000058987.7	OTTHUMT00000445752.1	UBB-204	protein_coding	UBB
ENST00000262629.9	64.1771	103.907	122.854	ENSG00000011600.12	OTTHUMG00000181739.4	OTTHUMT00000457397.1	TYROBP-201	protein_coding	TYROBP
ENST00000555629.1	63.9565	32.2833	32.694	ENSG00000100906.12	OTTHUMG00000140220.4	OTTHUMT00000411497.1	NFKBIA-205	retained_intron	NFKBIA
ENST00000304748.5	63.5896	109.355	107.625	ENSG00000171051.10	OTTHUMG00000183500.4	OTTHUMT00000466906.1	FPR1-201	protein_coding	FPR1
ENST00000371806.4	63.5541	97.6865	89.463	ENSG00000085265.12	OTTHUMG00000020895.2	OTTHUMT00000054963.2	FCN1-201	protein_coding	FCN1
ENST00000666735.1	63.4437	43.8336	21.2102	ENSG00000285646.2	OTTHUMG00000193227.7	OTTHUMT00000507862.1	ENST00000666735	lncRNA	ENSG00000285646
ENST00000504293.5	63.2084	26.4521	30.9489	ENSG00000186468.13	OTTHUMG00000162557.5	OTTHUMT00000369549.2	RPS23-203	retained_intron	RPS23
ENST00000383907.1	63.0987	50.1567	29.5982	ENSG00000206634.1	-	-	SNORA22-201	snoRNA	SNORA22
ENST00000679383.1	62.8845	70.1537	44.9143	ENSG00000185201.18	OTTHUMG00000165357.3	-	IFITM2-206	protein_coding_CDS_not_defined	IFITM2
ENST00000485947.1	62.8324	41.9191	46.327	ENSG00000026025.16	OTTHUMG00000017744.6	OTTHUMT00000047021.1	VIM-205	protein_coding_CDS_not_defined	VIM
ENST00000587762.2	62.818	69.8858	70.6391	ENSG00000267519.6	OTTHUMG00000181848.2	OTTHUMT00000457941.2	MIR23AHG-201	lncRNA	MIR23AHG
ENST00000494149.2	62.8117	78.0051	61.0247	ENSG00000268903.1	OTTHUMG00000182518.2	OTTHUMT00000461982.2	ENST00000494149	processed_pseudogene	ENSG00000268903
ENST00000351018.5	62.2481	67.1621	81.8166	ENSG00000177105.10	OTTHUMG00000012287.4	OTTHUMT00000034125.3	RHOG-201	protein_coding	RHOG
ENST00000384033.1	61.973	73.3414	24.1823	ENSG00000206760.1	-	-	SNORA6-201	snoRNA	SNORA6
ENST00000391100.1	61.9319	77.8869	39.448	ENSG00000212402.1	-	-	SNORA74B-201	snoRNA	SNORA74B
ENST00000571691.6	61.7948	123.125	110.174	ENSG00000184009.13	OTTHUMG00000177955.9	OTTHUMT00000439937.3	ACTG1-202	protein_coding	ACTG1
ENST00000659240.1	61.7706	48.915	68.0492	ENSG00000282885.3	OTTHUMG00000191575.5	OTTHUMT00000506792.1	ENST00000659240	lncRNA	ENSG00000282885
ENST00000409930.4	61.4619	44.044	28.9742	ENSG00000136689.20	OTTHUMG00000131341.2	OTTHUMT00000330802.1	IL1RN-205	protein_coding	IL1RN
ENST00000542817.1	60.7089	80.9407	65.1559	ENSG00000169246.17	OTTHUMG00000163506.5	-	NPIPB3-209	protein_coding	NPIPB3
ENST00000408564.2	60.4631	69.416	38.9357	ENSG00000221491.2	-	-	SNORA2C-201	snoRNA	SNORA2C
ENST00000358435.9	60.4172	61.8329	65.6636	ENSG00000196683.12	OTTHUMG00000094805.3	OTTHUMT00000211623.1	TOMM7-201	protein_coding	TOMM7
ENST00000369472.1	60.2216	96.5512	57.0156	ENSG00000146278.11	OTTHUMG00000015191.3	OTTHUMT00000041473.1	PNRC1-203	protein_coding	PNRC1
ENST00000578179.1	59.9905	65.2409	26.4029	ENSG00000264346.1	-	-	SNORA77B-201	snoRNA	SNORA77B
ENST00000327892.13	59.781	48.3973	41.4405	ENSG00000196230.14	OTTHUMG00000031059.3	OTTHUMT00000076074.3	TUBB-205	protein_coding	TUBB
ENST00000679500.1	59.776	78.9515	28.4325	ENSG00000125347.15	OTTHUMG00000059497.17	-	IRF1-215	protein_coding_CDS_not_defined	IRF1
ENST00000369387.4	59.7614	47.9418	69.809	ENSG00000235655.3	OTTHUMG00000154155.1	OTTHUMT00000334152.1	H3P6-201	processed_pseudogene	H3P6
ENST00000330871.3	59.5717	60.4005	69.1127	ENSG00000184557.4	OTTHUMG00000177513.5	OTTHUMT00000437300.2	SOCS3-201	protein_coding	SOCS3
ENST00000408965.4	59.4711	55.1216	92.6847	ENSG00000221869.5	OTTHUMG00000162290.3	OTTHUMT00000368448.3	CEBPD-201	protein_coding	CEBPD
ENST00000360319.9	59.4022	76.5869	72.1614	ENSG00000196924.19	OTTHUMG00000022712.33	OTTHUMT00000058941.2	FLNA-201	protein_coding	FLNA
ENST00000384341.1	59.3062	43.5736	37.3992	ENSG00000207069.1	-	-	Y_RNA.474-201	misc_RNA	Y_RNA
ENST00000591776.5	59.1052	70.4307	84.7951	ENSG00000173812.11	OTTHUMG00000133492.6	OTTHUMT00000449098.1	EIF1-207	protein_coding	EIF1
ENST00000335895.12	58.9219	60.659	57.7136	ENSG00000145741.17	OTTHUMG00000102031.6	OTTHUMT00000219815.2	BTF3-201	protein_coding	BTF3
ENST00000484378.1	58.8916	18.5247	66.906	ENSG00000204525.18	OTTHUMG00000031154.8	OTTHUMT00000258082.1	HLA-C-207	retained_intron	HLA-C
ENST00000474223.1	58.7499	99.0535	43.7543	ENSG00000130066.17	OTTHUMG00000021256.1	OTTHUMT00000056061.1	SAT1-206	retained_intron	SAT1
ENST00000615164.3	58.6309	40.0599	39.2575	ENSG00000276966.3	OTTHUMG00000014441.3	OTTHUMT00000040104.3	H4C5-201	protein_coding	H4C5
ENST00000360270.7	58.4964	93.6569	75.8772	ENSG00000147065.18	OTTHUMG00000021723.5	OTTHUMT00000056981.3	MSN-201	protein_coding	MSN
ENST00000284292.11	58.4468	49.0238	50.5709	ENSG00000154146.13	OTTHUMG00000165928.4	OTTHUMT00000387079.4	NRGN-201	protein_coding	NRGN
ENST00000625088.1	58.2091	84.0067	49.0846	ENSG00000283737.1	OTTHUMG00000192099.1	-	ENST00000625088	TEC	ENSG00000283737
ENST00000363538.1	58.1769	45.844	34.3469	ENSG00000200408.1	-	-	RNA5SP74-201	rRNA_pseudogene	RNA5SP74
ENST00000663595.2	58.1671	89.8753	94.6428	ENSG00000175567.11	OTTHUMG00000168095.7	OTTHUMT00000398108.3	UCP2-211	protein_coding	UCP2
ENST00000375446.5	57.9735	59.6944	57.6824	ENSG00000131669.10	OTTHUMG00000020242.3	OTTHUMT00000053123.3	NINJ1-201	protein_coding	NINJ1
ENST00000508020.2	57.9042	80.5188	45.4535	ENSG00000251139.2	OTTHUMG00000160549.3	OTTHUMT00000361116.3	ENST00000508020	lncRNA	ENSG00000251139
ENST00000376809.10	57.8245	112.29	111.896	ENSG00000206503.14	OTTHUMG00000130501.3	OTTHUMT00000504354.2	HLA-A-203	protein_coding	HLA-A
ENST00000384737.1	56.9896	60.2171	30.5571	ENSG00000207468.1	-	-	SNORA19-201	snoRNA	SNORA19
ENST00000378538.8	56.8073	66.5474	92.1513	ENSG00000066336.12	OTTHUMG00000150150.4	OTTHUMT00000316571.1	SPI1-202	protein_coding	SPI1
ENST00000626886.1	56.7741	63.6411	29.6457	ENSG00000280496.1	-	-	SNORA17B-202	snoRNA	SNORA17B
ENST00000528439.5	56.6443	50.1565	43.6355	ENSG00000149273.15	OTTHUMG00000165448.4	OTTHUMT00000384306.1	RPS3-210	nonsense_mediated_decay	RPS3
ENST00000297290.4	56.5606	83.0136	100.819	ENSG00000164713.10	OTTHUMG00000154275.5	OTTHUMT00000334674.2	BRI3-201	protein_coding	BRI3
ENST00000586113.1	56.4996	24.8627	33.287	ENSG00000125740.15	OTTHUMG00000182122.3	OTTHUMT00000459569.1	FOSB-205	retained_intron	FOSB
ENST00000343200.9	56.4125	101.005	84.8724	ENSG00000038427.16	OTTHUMG00000131321.7	-	VCAN-203	protein_coding	VCAN
ENST00000710864.1	56.3995	87.7801	68.4411	ENSG00000251562.11	OTTHUMG00000166322.5	-	MALAT1-230	lncRNA	MALAT1
ENST00000215754.8	56.3749	48.5131	60.9219	ENSG00000240972.2	OTTHUMG00000150773.3	OTTHUMT00000320009.2	MIF-201	protein_coding	MIF
ENST00000491009.6	55.8645	42.7243	34.0948	ENSG00000175061.20	OTTHUMG00000058990.25	OTTHUMT00000130481.2	SNHG29-215	lncRNA	SNHG29
ENST00000467525.5	55.8308	41.5852	75.5359	ENSG00000143226.16	OTTHUMG00000034469.9	OTTHUMT00000315965.2	FCGR2A-205	nonsense_mediated_decay	FCGR2A
ENST00000375980.9	55.4831	66.1931	69.9795	ENSG00000142634.13	OTTHUMG00000002254.2	OTTHUMT00000006433.2	EFHD2-201	protein_coding	EFHD2
ENST00000302182.8	55.37	48.7474	53.985	ENSG00000170315.14	OTTHUMG00000058987.7	OTTHUMT00000130458.3	UBB-201	protein_coding	UBB
ENST00000401931.1	55.3571	69.2862	50.6048	ENSG00000169429.12	OTTHUMG00000151316.2	OTTHUMT00000322212.1	CXCL8-202	protein_coding	CXCL8
ENST00000362915.1	55.3352	44.715	21.0552	ENSG00000199785.1	-	-	SNORA52-201	snoRNA	SNORA52
ENST00000398606.10	55.3265	89.3797	85.8996	ENSG00000084207.18	OTTHUMG00000137430.5	OTTHUMT00000268504.4	GSTP1-202	protein_coding	GSTP1
ENST00000439696.3	55.1208	87.2538	77.6115	ENSG00000185650.10	OTTHUMG00000171385.4	OTTHUMT00000413227.2	ZFP36L1-202	protein_coding	ZFP36L1
ENST00000368811.8	55.0431	99.9275	141.855	ENSG00000197747.9	OTTHUMG00000013068.3	OTTHUMT00000036673.2	S100A10-202	protein_coding	S100A10
ENST00000384770.1	54.7494	60.0119	55.5346	ENSG00000207501.1	-	-	RNVU1-14-201	snRNA	RNVU1-14
ENST00000368046.8	54.5945	74.8903	66.2577	ENSG00000117091.10	OTTHUMG00000024009.3	OTTHUMT00000060471.2	CD48-202	protein_coding	CD48
ENST00000516814.1	54.401	27.6082	47.182	ENSG00000252623.1	-	-	RNA5SP481-201	rRNA_pseudogene	RNA5SP481
ENST00000583479.1	54.3318	59.8008	45.943	ENSG00000284035.1	-	-	MIR5187-201	miRNA	MIR5187
ENST00000436473.5	54.1553	152.233	114.868	ENSG00000147403.18	OTTHUMG00000033189.13	OTTHUMT00000286446.3	RPL10-206	protein_coding	RPL10
ENST00000381401.11	54.042	68.2549	71.6929	ENSG00000169100.14	OTTHUMG00000021058.2	OTTHUMT00000055596.2	SLC25A6-201	protein_coding	SLC25A6
ENST00000711214.1	54.042	68.2549	71.6929	ENSG00000292334.1	OTTHUMG00000021058.2	OTTHUMT00000055596.2	SLC25A6-206	protein_coding	SLC25A6
ENST00000675795.1	53.9941	74.9486	75.594	ENSG00000182578.14	OTTHUMG00000130050.4	-	CSF1R-210	protein_coding	CSF1R
ENST00000703030.1	53.6883	68.8818	20.2786	ENSG00000234741.10	OTTHUMG00000037216.7	-	GAS5-282	retained_intron	GAS5
ENST00000363651.1	53.4369	55.8688	42.4584	ENSG00000200521.1	-	-	Y_RNA.158-201	misc_RNA	Y_RNA
ENST00000384101.1	53.3855	75.6819	28.173	ENSG00000206828.1	-	-	RNVU1-30-201	snRNA	RNVU1-30
ENST00000549017.5	53.3243	90.073	54.6394	ENSG00000092841.19	OTTHUMG00000170200.7	OTTHUMT00000409534.1	MYL6-213	protein_coding	MYL6
ENST00000420009.6	53.1876	55.2948	30.3702	ENSG00000118503.18	OTTHUMG00000015664.4	OTTHUMT00000042416.2	TNFAIP3-202	protein_coding	TNFAIP3
ENST00000597802.2	53.1155	68.1108	81.9264	ENSG00000216490.4	OTTHUMG00000183373.6	OTTHUMT00000466395.4	IFI30-202	protein_coding	IFI30
ENST00000527983.5	53.049	54.0802	35.1054	ENSG00000109971.14	OTTHUMG00000166030.2	OTTHUMT00000387528.1	HSPA8-211	retained_intron	HSPA8
ENST00000450814.6	52.9973	94.0877	85.8921	ENSG00000163931.17	OTTHUMG00000158192.3	OTTHUMT00000350358.1	TKT-203	nonsense_mediated_decay	TKT
ENST00000331129.3	52.9755	91.8527	93.0667	ENSG00000115738.10	OTTHUMG00000112454.5	OTTHUMT00000323327.2	ID2-202	protein_coding	ID2
ENST00000578564.5	52.8456	49.5654	53.1202	ENSG00000266714.11	OTTHUMG00000179794.10	OTTHUMT00000448173.1	MYO15B-210	protein_coding_CDS_not_defined	MYO15B
ENST00000262030.8	52.8355	58.2506	48.1495	ENSG00000110955.9	OTTHUMG00000170291.6	OTTHUMT00000504395.1	ATP5F1B-201	protein_coding	ATP5F1B
ENST00000517026.1	52.7528	33.6364	34.6095	ENSG00000252835.1	-	-	SCARNA21-201	scaRNA	SCARNA21
ENST00000611593.1	52.7264	68.2808	52.3083	ENSG00000269713.9	OTTHUMG00000013845.9	OTTHUMT00000038850.3	NBPF9-203	retained_intron	NBPF9
ENST00000511472.5	52.7106	46.267	49.9722	ENSG00000127184.13	OTTHUMG00000119049.5	OTTHUMT00000369749.1	COX7C-205	protein_coding_CDS_not_defined	COX7C
ENST00000590828.5	52.7068	48.1448	33.1446	ENSG00000167604.15	OTTHUMG00000180760.7	OTTHUMT00000452926.3	NFKBID-208	nonsense_mediated_decay	NFKBID
ENST00000229633.7	52.5748	53.1322	44.6756	ENSG00000111911.7	OTTHUMG00000015514.3	OTTHUMT00000042090.3	HINT3-201	protein_coding	HINT3
ENST00000379253.7	52.5543	59.7335	39.8009	ENSG00000130066.17	OTTHUMG00000021256.1	OTTHUMT00000056058.1	SAT1-202	retained_intron	SAT1
ENST00000478746.1	52.5296	49.987	85.0981	ENSG00000026025.16	OTTHUMG00000017744.6	OTTHUMT00000047019.2	VIM-204	protein_coding	VIM
ENST00000482370.2	52.394	70.0027	86.1229	ENSG00000142676.14	OTTHUMG00000002926.8	OTTHUMT00000008574.2	RPL11-205	retained_intron	RPL11
ENST00000373106.6	52.2728	76.125	74.26	ENSG00000119535.20	OTTHUMG00000008010.7	OTTHUMT00000021997.2	CSF3R-203	protein_coding	CSF3R
ENST00000589120.1	52.2609	41.9045	45.6956	ENSG00000267458.1	OTTHUMG00000180575.1	OTTHUMT00000451958.1	ENST00000589120	lncRNA	ENSG00000267458
ENST00000221930.6	52.2425	52.6601	62.2174	ENSG00000105329.11	OTTHUMG00000182760.6	OTTHUMT00000463500.3	TGFB1-201	protein_coding	TGFB1
ENST00000581150.6	52.1239	56.1752	69.1956	ENSG00000104904.12	OTTHUMG00000178459.10	OTTHUMT00000442077.4	OAZ1-201	retained_intron	OAZ1
ENST00000476492.1	51.8677	56.1736	27.6243	ENSG00000162511.8	OTTHUMG00000003707.2	OTTHUMT00000010464.1	LAPTM5-203	protein_coding_CDS_not_defined	LAPTM5
ENST00000582401.6	51.8024	73.0263	65.8833	ENSG00000265972.6	OTTHUMG00000013755.7	OTTHUMT00000038547.4	TXNIP-204	protein_coding	TXNIP
ENST00000580266.6	51.6404	46.5042	80.3873	ENSG00000265658.6	-	-	MIR3690-201	miRNA	MIR3690
ENST00000711140.1	51.6404	46.5042	80.3873	ENSG00000292355.1	-	-	MIR3690-202	miRNA	MIR3690
ENST00000364533.1	51.4386	97.3683	59.1241	ENSG00000201403.1	-	-	SNORD14B-201	snoRNA	SNORD14B
ENST00000516201.1	51.2062	54.2966	20.5828	ENSG00000252010.1	-	-	SCARNA5-201	scaRNA	SCARNA5
ENST00000374213.3	51.1558	94.1683	43.6082	ENSG00000169442.9	OTTHUMG00000003491.3	OTTHUMT00000009704.2	CD52-201	protein_coding	CD52
ENST00000528086.5	50.9934	77.6403	90.588	ENSG00000026508.21	OTTHUMG00000044388.10	OTTHUMT00000388961.1	CD44-227	protein_coding_CDS_not_defined	CD44
ENST00000011653.9	50.827	67.6164	61.9821	ENSG00000010610.10	OTTHUMG00000168514.3	OTTHUMT00000399978.2	CD4-201	protein_coding	CD4
ENST00000452684.2	50.7342	30.3825	29.7775	ENSG00000291237.1	OTTHUMG00000015940.5	OTTHUMT00000042923.2	SOD2-206	protein_coding	SOD2
ENST00000264832.8	50.5258	46.249	25.4178	ENSG00000090339.9	OTTHUMG00000180403.3	OTTHUMT00000451207.2	ICAM1-201	protein_coding	ICAM1
ENST00000451736.1	50.4949	70.5698	41.8573	ENSG00000224114.1	OTTHUMG00000036341.2	OTTHUMT00000088464.2	ENST00000451736	processed_pseudogene	ENSG00000224114
ENST00000517138.1	50.374	54.5205	25.2916	ENSG00000252947.1	-	-	SCARNA1-201	scaRNA	SCARNA1
ENST00000311549.11	50.2999	56.041	53.8297	ENSG00000122026.11	OTTHUMG00000016630.6	OTTHUMT00000044270.1	RPL21-202	protein_coding	RPL21
ENST00000245932.11	50.2854	56.565	63.3431	ENSG00000125753.15	OTTHUMG00000182124.3	OTTHUMT00000459589.2	VASP-201	protein_coding	VASP
ENST00000442011.7	50.1759	60.9869	63.0261	ENSG00000120708.17	OTTHUMG00000163213.5	OTTHUMT00000372108.2	TGFBI-201	protein_coding	TGFBI
ENST00000311604.8	50.1209	70.0481	102.255	ENSG00000130592.17	OTTHUMG00000012252.24	OTTHUMT00000034045.3	LSP1-201	protein_coding	LSP1
ENST00000272233.6	50.1105	40.2057	40.3131	ENSG00000143878.10	OTTHUMG00000090755.4	OTTHUMT00000207500.2	RHOB-201	protein_coding	RHOB
ENST00000363871.1	50.0625	63.622	38.5241	ENSG00000200741.1	-	-	RNA5SP161-201	rRNA_pseudogene	RNA5SP161
