# Supplementary material for: Deciphering the RNA landscapes on mammalian cell surfaces
Source: Protein Cell. 2025 Sep 18;17(2):113–26. doi: 10.1093/procel/pwaf079 (PMC12959771; doi:10.1093/procel/pwaf079)
Supplement: pwaf079_Supplementary_Data [file pwaf079_supplementary_data.zip › Table S3.xlsx]

## Sheet: mouse_Surface RNA_Bcell
transcript_id	mouse B cell rep1 (TPM)	mouse B cell rep2 (TPM)	mouse B cell rep3 (TPM)	gene_id	havana_gene	havana_transcript	transcript_name	gene type	gene_name
ENSMUST00020182542.1	104997	47251.6	35420.1	ENSMUSG00002075188.1	-	-	Gm55936-201	miRNA	Gm55936
ENSMUST00020182009.1	104997	47251.6	35420.1	ENSMUSG00002075524.1	-	-	Gm55094-201	miRNA	Gm55094
ENSMUST00020183322.1	104997	47251.6	35420.1	ENSMUSG00002076173.1	-	-	Gm55118-201	miRNA	Gm55118
ENSMUST00000240377.1	103561	100592	118763	ENSMUSG00000119584.1	OTTMUSG00000053277.2	OTTMUST00000133068.2	Rn18s-rs5-201	rRNA	Rn18s-rs5
ENSMUST00000184437.3	26168.7	40817.8	38671.2	ENSMUSG00000098973.3	-	-	Mir6236-201	miRNA	Mir6236
ENSMUST00000217116.2	12796.5	11141	10982.4	ENSMUSG00000035202.9	OTTMUSG00000062845.1	OTTMUST00000153048.1	Lars2-209	nonsense_mediated_decay	Lars2
ENSMUST00000175032.4	9641.03	12677.6	12798.6	ENSMUSG00000118866.1	-	-	Rn7s1-201	misc_RNA	Rn7s1
ENSMUST00000174924.4	9641.03	12677.6	12798.6	ENSMUSG00000118841.1	-	-	Rn7s2-201	misc_RNA	Rn7s2
ENSMUST00000240338.1	9258.99	13384.5	14510.8	ENSMUSG00000119844.1	-	-	n-R5s100-201	rRNA	n-R5s100
ENSMUST00001239555.1	9258.99	13384.5	14510.8	ENSMUSG00000118922.1	-	-	n-R5s103-201	rRNA	n-R5s103
ENSMUST00000240537.1	9258.99	13384.5	14510.8	ENSMUSG00000118725.1	-	-	n-R5s104-201	rRNA	n-R5s104
ENSMUST00000240110.1	9258.99	13384.5	14510.8	ENSMUSG00000118907.1	-	-	n-R5s105-201	rRNA	n-R5s105
ENSMUST00000239596.1	9258.99	13384.5	14510.8	ENSMUSG00000119204.1	-	-	n-R5s107-201	rRNA	n-R5s107
ENSMUST00000240506.1	9258.99	13384.5	14510.8	ENSMUSG00000119451.1	-	-	n-R5s108-201	rRNA	n-R5s108
ENSMUST00000240027.1	9258.99	13384.5	14510.8	ENSMUSG00000118798.1	-	-	n-R5s110-201	rRNA	n-R5s110
ENSMUST00000240235.1	9258.99	13384.5	14510.8	ENSMUSG00000119009.1	-	-	n-R5s111-201	rRNA	n-R5s111
ENSMUST00001239564.1	9258.99	13384.5	14510.8	ENSMUSG00000119523.1	-	-	n-R5s113-201	rRNA	n-R5s113
ENSMUST00000240089.1	9258.99	13384.5	14510.8	ENSMUSG00000119748.1	-	-	Gm25018-201	rRNA	Gm25018
ENSMUST00000240370.1	9258.99	13384.5	14510.8	ENSMUSG00000119210.1	-	-	n-R5s117-201	rRNA	n-R5s117
ENSMUST00000239807.1	9258.99	13384.5	14510.8	ENSMUSG00000119919.1	-	-	n-R5s121-201	rRNA	n-R5s121
ENSMUST00000240190.1	9258.99	13384.5	14510.8	ENSMUSG00000119118.1	-	-	n-R5s122-201	rRNA	n-R5s122
ENSMUST00000239660.1	9258.99	13384.5	14510.8	ENSMUSG00000119521.1	-	-	n-R5s123-201	rRNA	n-R5s123
ENSMUST00000239778.1	9258.99	13384.5	14510.8	ENSMUSG00000119299.1	-	-	n-R5s124-201	rRNA	n-R5s124
ENSMUST00000240133.1	9258.99	13384.5	14510.8	ENSMUSG00001118664.1	-	-	n-R5s128-201	rRNA	n-R5s128
ENSMUST00000239762.1	9258.99	13384.5	14510.8	ENSMUSG00000119493.1	-	-	Gm26391-201	rRNA	Gm26391
ENSMUST00000239771.1	9258.99	13384.5	14510.8	ENSMUSG00000119324.1	-	-	n-R5s133-201	rRNA	n-R5s133
ENSMUST00000240236.1	9258.99	13384.5	14510.8	ENSMUSG00000119587.1	-	-	n-R5s134-201	rRNA	n-R5s134
ENSMUST00000239832.1	9258.99	13384.5	14510.8	ENSMUSG00000119280.1	-	-	Rn5s-201	rRNA	Rn5s
ENSMUST00000240112.1	9258.99	13384.5	14510.8	ENSMUSG00000118796.1	-	-	n-R5s138-201	rRNA	n-R5s138
ENSMUST00000239748.1	9258.99	13384.5	14510.8	ENSMUSG00000119762.1	-	-	n-R5s139-201	rRNA	n-R5s139
ENSMUST00000239942.1	9258.99	13384.5	14510.8	ENSMUSG00000118747.1	-	-	Gm22109-201	rRNA	Gm22109
ENSMUST00000240207.1	9258.99	13384.5	14510.8	ENSMUSG00000119615.1	-	-	n-R5s141-201	rRNA	n-R5s141
ENSMUST00000239853.1	9258.99	13384.5	14510.8	ENSMUSG00000118920.1	-	-	n-R5s142-201	rRNA	n-R5s142
ENSMUST00000239899.1	9258.99	13384.5	14510.8	ENSMUSG00000119038.1	-	-	n-R5s143-201	rRNA	n-R5s143
ENSMUST00000239973.1	9258.99	13384.5	14510.8	ENSMUSG00000119414.1	-	-	n-R5s144-201	rRNA	n-R5s144
ENSMUST00000240273.1	9258.99	13384.5	14510.8	ENSMUSG00000119561.1	-	-	Gm25212-201	rRNA	Gm25212
ENSMUST00000240509.1	9258.99	13384.5	14510.8	ENSMUSG00000119014.1	-	-	n-R5s146-201	rRNA	n-R5s146
ENSMUST00000240449.1	9258.99	13384.5	14510.8	ENSMUSG00000118870.1	-	-	Gm22291-201	rRNA	Gm22291
ENSMUST00000239880.1	9258.99	13384.5	14510.8	ENSMUSG00000118727.1	-	-	Gm23284-201	rRNA	Gm23284
ENSMUST00000240201.1	9258.99	13384.5	14510.8	ENSMUSG00000119808.1	-	-	n-R5s149-201	rRNA	n-R5s149
ENSMUST00000093721.3	7313.09	4790.79	4029.94	ENSMUSG00000118734.1	-	-	Gm25313-201	snRNA	Gm25313
ENSMUST00000240065.1	6813.01	11444.8	9641.85	ENSMUSG00000119895.1	-	-	Gm22513-201	snRNA	Gm22513
ENSMUST00000239668.1	6004.13	11807.4	12315.1	ENSMUSG00000119730.1	-	-	n-R5s106-201	rRNA	n-R5s106
ENSMUST00000240024.1	6004.13	11807.4	12315.1	ENSMUSG00000118860.1	-	-	n-R5s118-201	rRNA	n-R5s118
ENSMUST00000240397.1	6004.13	11807.4	12315.1	ENSMUSG00000119012.1	-	-	Gm24312-201	rRNA	Gm24312
ENSMUST00000239683.1	6004.13	11807.4	12315.1	ENSMUSG00000119562.1	-	-	n-R5s130-201	rRNA	n-R5s130
ENSMUST00000082416.1	5048	1161.6	1494.63	ENSMUSG00000064365.1	-	-	mt-Ts2-201	Mt_tRNA	mt-Ts2
ENSMUST00000240535.1	4673.01	1519.66	1256.59	ENSMUSG00000119776.1	-	-	Gm23849-201	snRNA	Gm23849
ENSMUST00000240145.1	4673.01	1519.66	1256.59	ENSMUSG00000118718.1	-	-	Gm24950-201	snRNA	Gm24950
ENSMUST00000240379.1	4673.01	1519.66	1256.59	ENSMUSG00000119892.1	-	-	Gm23971-201	snRNA	Gm23971
ENSMUST00000240231.1	4673.01	1519.66	1256.59	ENSMUSG00000118837.1	-	-	Rnu2-10-201	snRNA	Rnu2-10
ENSMUST00000101817.3	4597.45	3395.67	2763.79	ENSMUSG00000119286.1	-	-	Rnu5g-201	snRNA	Rnu5g
ENSMUST00020183253.1	4043.28	4477.42	4592.61	ENSMUSG00002076161.1	-	-	Rn7sk-201	misc_RNA	Rn7sk
ENSMUST00000082389.1	3649.51	1141.91	942.828	ENSMUSG00000064338.1	-	-	mt-Tv-201	Mt_tRNA	mt-Tv
ENSMUST00000240501.1	3648.9	5113.02	4435.55	ENSMUSG00000119476.1	-	-	Rnu1a1-201	snRNA	Rnu1a1
ENSMUST00000093684.3	3648.9	5113.02	4435.55	ENSMUSG00000118815.1	-	-	Gm22068-201	snRNA	Gm22068
ENSMUST00001239507.1	3648.9	5113.02	4435.55	ENSMUSG00000118864.1	-	-	Gm25679-201	snRNA	Gm25679
ENSMUST00000240287.1	3648.9	5113.02	4435.55	ENSMUSG00000118751.1	-	-	Gm26444-201	snRNA	Gm26444
ENSMUST00000240177.1	3648.9	5113.02	4435.55	ENSMUSG00000119670.1	-	-	Gm24305-201	snRNA	Gm24305
ENSMUST00000179675.3	3648.9	5113.02	4435.55	ENSMUSG00000119206.1	-	-	Gm22317-201	snRNA	Gm22317
ENSMUST00000083099.3	3531.64	682.485	573.983	ENSMUSG00000119640.1	-	-	Gm24871-201	snRNA	Gm24871
ENSMUST00000180137.3	3286.22	2928.51	2528.78	ENSMUSG00000119227.1	-	-	Gm25099-201	snRNA	Gm25099
ENSMUST00000082415.1	3282.04	1667.02	1319.69	ENSMUSG00000064364.1	-	-	mt-Th-201	Mt_tRNA	mt-Th
ENSMUST00000082395.1	3099.48	2453.36	1537.06	ENSMUSG00000064344.1	-	-	mt-Tm-201	Mt_tRNA	mt-Tm
ENSMUST00000239680.1	2931.54	3387.7	2927.47	ENSMUSG00000119520.1	-	-	Gm24265-201	snRNA	Gm24265
ENSMUST00000082965.3	2513.61	3316.96	3440.97	ENSMUSG00000064899.3	-	-	Snord118-201	snoRNA	Snord118
ENSMUST00000082406.1	1940.35	1052.29	1114.74	ENSMUSG00000064355.1	-	-	mt-Tk-201	Mt_tRNA	mt-Tk
ENSMUST00000101806.4	1855.03	479.73	348.129	ENSMUSG00000119668.1	-	-	Gm23472-201	snRNA	Gm23472
ENSMUST00000084010.3	1855.03	479.73	348.129	ENSMUSG00000119838.1	-	-	Gm23444-201	snRNA	Gm23444
ENSMUST00000240114.1	1751.54	2271.29	2579.44	ENSMUSG00000119132.1	-	-	Gm24407-201	snRNA	Gm24407
ENSMUST00000083242.3	1737.26	791.293	833.805	ENSMUSG00000065176.3	-	-	Rnu12-201	snRNA	Rnu12
ENSMUST00000082391.1	1726.11	1571.24	1514.59	ENSMUSG00000064340.1	-	-	mt-Tl1-201	Mt_tRNA	mt-Tl1
ENSMUST00000082390.1	1626.79	657.609	317.67	ENSMUSG00000064339.1	-	-	mt-Rnr2-201	Mt_rRNA	mt-Rnr2
ENSMUST00000082422.1	1555.54	1034.28	913.873	ENSMUSG00000064371.1	-	-	mt-Tt-201	Mt_tRNA	mt-Tt
ENSMUST00000240469.1	1554.54	2387.81	2180.56	ENSMUSG00000118945.1	-	-	n-R5s136-201	rRNA	n-R5s136
ENSMUST00000104135.3	1443	2316.34	1241.37	ENSMUSG00000077323.3	-	-	Rnu11-201	snRNA	Rnu11
ENSMUST00000082947.3	1308.19	602.07	459.283	ENSMUSG00000119403.1	-	-	Gm22265-201	snRNA	Gm22265
ENSMUST00000240200.1	1197.34	626.208	1182.89	ENSMUSG00000119142.1	-	-	Gm23143-201	snRNA	Gm23143
ENSMUST00000082399.1	1194.37	863.305	433.527	ENSMUSG00000064348.1	-	-	mt-Tn-201	Mt_tRNA	mt-Tn
ENSMUST00000082388.1	1085.35	232.157	125.875	ENSMUSG00000064337.1	-	-	mt-Rnr1-201	Mt_rRNA	mt-Rnr1
ENSMUST00000240041.1	1001.92	325.118	280.561	ENSMUSG00000118790.1	-	-	Gm25939-201	snRNA	Gm25939
ENSMUST00000239963.1	973.121	1138.61	1311.11	ENSMUSG00000119920.1	-	-	n-R5s102-201	rRNA	n-R5s102
ENSMUST00000157627.3	971.528	292.172	318.951	ENSMUSG00000088252.3	-	-	Snord13-201	snoRNA	Snord13
ENSMUST00020181660.1	840.952	1462.81	1304.5	ENSMUSG00002074846.1	-	-	Vaultrc5-201	misc_RNA	Vaultrc5
ENSMUST00000239775.1	832.225	1312.76	1187.11	ENSMUSG00000118698.1	-	-	Gm25890-201	snRNA	Gm25890
ENSMUST00001239542.1	832.225	1312.76	1187.11	ENSMUSG00000118936.1	-	-	Gm22614-201	snRNA	Gm22614
ENSMUST00000082423.1	827.242	451.027	564.39	ENSMUSG00000064372.1	-	-	mt-Tp-201	Mt_tRNA	mt-Tp
ENSMUST00000082394.1	772.224	1235.98	726.285	ENSMUSG00000064343.1	-	-	mt-Tq-201	Mt_tRNA	mt-Tq
ENSMUST00020182758.1	702.687	1185.37	1317.57	ENSMUSG00002076650.1	-	-	Snord3b1-202	snoRNA	Snord3b1
ENSMUST00020183417.1	702.687	1185.37	1317.57	ENSMUSG00002075453.1	-	-	Snord3b3-202	snoRNA	Snord3b3
ENSMUST00020183227.1	702.687	1185.37	1317.57	ENSMUSG00002074955.1	-	-	Snord3b4-202	snoRNA	Snord3b4
ENSMUST00020182511.1	702.687	1185.37	1317.57	ENSMUSG00002075931.1	-	-	Snord3b2-202	snoRNA	Snord3b2
ENSMUST00000239604.1	698.386	412.677	314.271	ENSMUSG00000119459.1	-	-	Gm23287-201	snRNA	Gm23287
ENSMUST00000082410.1	650.713	282.189	155.275	ENSMUSG00000064359.1	-	-	mt-Tg-201	Mt_tRNA	mt-Tg
ENSMUST00000082412.1	649.497	516.661	249.88	ENSMUSG00000064361.1	-	-	mt-Tr-201	Mt_tRNA	mt-Tr
ENSMUST00000050487.16	617.572	518.511	449.119	ENSMUSG00000024610.16	OTTMUSG00000073579.1	OTTMUST00000178584.1	Cd74-201	protein_coding	Cd74
ENSMUST00000083767.3	601.076	586.383	387.855	ENSMUSG00000065701.3	-	-	Rny1-201	misc_RNA	Rny1
ENSMUST00000158458.3	580.23	565.772	467.611	ENSMUSG00000089083.3	-	-	Rnu7-201	snRNA	Rnu7
ENSMUST00000082420.1	544.11	711.555	541.234	ENSMUSG00000064369.1	-	-	mt-Te-201	Mt_tRNA	mt-Te
ENSMUST00020182858.1	536.868	91.1576	63.1575	ENSMUSG00002075551.1	-	-	Gm55276-201	miRNA	Gm55276
ENSMUST00000103405.2	531.172	186.116	322.241	ENSMUSG00000076604.2	OTTMUSG00000053465.3	OTTMUST00000133379.3	Igkj1-201	IG_J_gene	Igkj1
ENSMUST00000170122.4	523.953	278.928	230.007	ENSMUSG00000090733.7	OTTMUSG00000052891.1	OTTMUST00000132388.1	Rps27-201	protein_coding	Rps27
ENSMUST00000116892.3	498.514	901.862	610.133	ENSMUSG00000080542.3	-	-	Rnu4atac-201	snRNA	Rnu4atac
ENSMUST00000175096.3	471.493	471.554	438.28	ENSMUSG00000092837.3	-	-	Rpph1-201	ribozyme	Rpph1
ENSMUST00020183530.1	455.538	790.583	898.933	ENSMUSG00002074875.1	-	-	Snord3a-202	snoRNA	Snord3a
ENSMUST00020183353.1	451.024	351.882	258.818	ENSMUSG00002075217.1	-	-	Gm55557-201	miRNA	Gm55557
ENSMUST00000082401.1	445.245	201.178	174.22	ENSMUSG00000064350.1	-	-	mt-Ty-201	Mt_tRNA	mt-Ty
ENSMUST00020182362.1	443.215	278.624	207.438	ENSMUSG00002076751.1	-	-	Gm56307-201	miRNA	Gm56307
ENSMUST00000008036.9	431.042	344.071	302.083	ENSMUSG00000007892.9	OTTMUSG00000062531.1	OTTMUST00000152327.1	Rplp1-201	protein_coding	Rplp1
ENSMUST00000082397.1	413.934	90.8544	69.8967	ENSMUSG00000064346.1	-	-	mt-Tw-201	Mt_tRNA	mt-Tw
ENSMUST00000103410.3	409.216	223.048	158.491	ENSMUSG00000076609.3	OTTMUSG00000053470.1	OTTMUST00000133385.1	Igkc-201	IG_C_gene	Igkc
ENSMUST00000239682.1	372.446	557.724	521.958	ENSMUSG00000119657.1	-	-	Gm25829-201	snRNA	Gm25829
ENSMUST00000239741.1	372.446	557.724	521.958	ENSMUSG00000118883.1	-	-	Gm23934-201	snRNA	Gm23934
ENSMUST00000239739.1	372.446	557.724	521.958	ENSMUSG00000119061.1	-	-	Gm22360-201	snRNA	Gm22360
ENSMUST00000239826.1	372.446	557.724	521.958	ENSMUSG00000118995.1	-	-	Gm26496-201	snRNA	Gm26496
ENSMUST00000239968.1	372.446	557.724	521.958	ENSMUSG00000119211.1	-	-	Gm25583-201	snRNA	Gm25583
ENSMUST00000239592.1	372.446	557.724	521.958	ENSMUSG00000119552.1	-	-	Gm22798-201	snRNA	Gm22798
ENSMUST00000240229.1	372.446	557.724	521.958	ENSMUSG00000118721.1	-	-	Gm22295-201	snRNA	Gm22295
ENSMUST00000239941.1	372.446	557.724	521.958	ENSMUSG00000119891.1	-	-	Gm25869-201	snRNA	Gm25869
ENSMUST00000240477.1	372.446	557.724	521.958	ENSMUSG00000119756.1	-	-	Gm22682-201	snRNA	Gm22682
ENSMUST00000239967.1	372.446	557.724	521.958	ENSMUSG00000119200.1	-	-	Gm24260-201	snRNA	Gm24260
ENSMUST00000240043.1	372.446	557.724	521.958	ENSMUSG00000118723.1	-	-	Gm25127-201	snRNA	Gm25127
ENSMUST00000240060.1	372.446	557.724	521.958	ENSMUSG00000118687.1	-	-	Gm24458-201	snRNA	Gm24458
ENSMUST00000179782.2	372.446	557.724	521.958	ENSMUSG00000096423.2	-	-	Gm24978-201	snRNA	Gm24978
ENSMUST00000240424.1	372.446	557.724	521.958	ENSMUSG00000118825.1	-	-	Gm24967-201	snRNA	Gm24967
ENSMUST00000240534.1	372.446	557.724	521.958	ENSMUSG00000119735.1	-	-	Gm22092-201	snRNA	Gm22092
ENSMUST00000240049.1	372.446	557.724	521.958	ENSMUSG00000118743.1	-	-	Gm26058-201	snRNA	Gm26058
ENSMUST00000239849.1	372.446	557.724	521.958	ENSMUSG00000119288.1	-	-	Gm25737-201	snRNA	Gm25737
ENSMUST00000240311.1	372.446	557.724	521.958	ENSMUSG00000119308.1	-	-	Gm25790-201	snRNA	Gm25790
ENSMUST00000239991.1	372.446	557.724	521.958	ENSMUSG00000119845.1	-	-	Gm25405-201	snRNA	Gm25405
ENSMUST00000239727.1	372.446	557.724	521.958	ENSMUSG00000119024.1	-	-	Gm22822-201	snRNA	Gm22822
ENSMUST00000239699.1	372.446	557.724	521.958	ENSMUSG00000119145.1	-	-	Gm26427-201	snRNA	Gm26427
ENSMUST00000239839.1	372.446	557.724	521.958	ENSMUSG00000119461.1	-	-	Gm24205-201	snRNA	Gm24205
ENSMUST00000239966.1	372.446	557.724	521.958	ENSMUSG00000119307.1	-	-	Gm24693-201	snRNA	Gm24693
ENSMUST00000240511.1	372.446	557.724	521.958	ENSMUSG00000118764.1	-	-	Gm25064-201	snRNA	Gm25064
ENSMUST00000239717.1	372.446	557.724	521.958	ENSMUSG00000119791.1	-	-	Gm25256-201	snRNA	Gm25256
ENSMUST00000240182.1	372.446	557.724	521.958	ENSMUSG00000118918.1	-	-	Gm24486-201	snRNA	Gm24486
ENSMUST00000240313.1	372.446	557.724	521.958	ENSMUSG00000118970.1	-	-	Gm25709-201	snRNA	Gm25709
ENSMUST00000240522.1	372.446	557.724	521.958	ENSMUSG00000119807.1	-	-	Gm24803-201	snRNA	Gm24803
ENSMUST00000240304.1	372.446	557.724	521.958	ENSMUSG00000119368.1	-	-	Gm22170-201	snRNA	Gm22170
ENSMUST00000240474.1	372.446	557.724	521.958	ENSMUSG00000118868.1	-	-	Gm22246-201	snRNA	Gm22246
ENSMUST00000239841.1	372.446	557.724	521.958	ENSMUSG00000119594.1	-	-	Gm24873-201	snRNA	Gm24873
ENSMUST00000239681.1	372.446	557.724	521.958	ENSMUSG00000119656.1	-	-	Gm22823-201	snRNA	Gm22823
ENSMUST00000240185.1	372.446	557.724	521.958	ENSMUSG00000119684.1	-	-	Gm24540-201	snRNA	Gm24540
ENSMUST00001239540.1	372.446	557.724	521.958	ENSMUSG00000119376.1	-	-	Gm23217-201	snRNA	Gm23217
ENSMUST00000239750.1	372.446	557.724	521.958	ENSMUSG00000119572.1	-	-	Gm24753-201	snRNA	Gm24753
ENSMUST00000239937.1	372.446	557.724	521.958	ENSMUSG00000118928.1	-	-	Gm25547-201	snRNA	Gm25547
ENSMUST00001239515.1	372.446	557.724	521.958	ENSMUSG00000119500.1	-	-	Gm26295-201	snRNA	Gm26295
ENSMUST00000240167.1	372.446	557.724	521.958	ENSMUSG00000119272.1	-	-	Rnu6-201	snRNA	Rnu6
ENSMUST00000240106.1	372.446	557.724	521.958	ENSMUSG00000119482.1	-	-	Gm24722-201	snRNA	Gm24722
ENSMUST00000240361.1	372.446	557.724	521.958	ENSMUSG00000119766.1	-	-	Gm23512-201	snRNA	Gm23512
ENSMUST00000240068.1	372.446	557.724	521.958	ENSMUSG00000119917.1	-	-	Gm22288-201	snRNA	Gm22288
ENSMUST00000240416.1	372.446	557.724	521.958	ENSMUSG00000119338.1	-	-	Gm22580-201	snRNA	Gm22580
ENSMUST00000240017.1	372.446	557.724	521.958	ENSMUSG00000119084.1	-	-	Gm26317-201	snRNA	Gm26317
ENSMUST00000082417.1	371.644	144.976	127.508	ENSMUSG00000064366.1	-	-	mt-Tl2-201	Mt_tRNA	mt-Tl2
ENSMUST00000100497.11	368.202	211.299	136.299	ENSMUSG00000029580.15	OTTMUSG00000035960.5	OTTMUST00000092248.1	Actb-201	protein_coding	Actb
ENSMUST00000184281.3	365.151	304	295.628	ENSMUSG00000098343.3	-	-	Mir6240-201	miRNA	Mir6240
ENSMUST00000083011.3	355.072	356.734	275.416	ENSMUSG00000064945.3	-	-	Rny3-201	misc_RNA	Rny3
ENSMUST00000082398.1	345.768	361.89	139.64	ENSMUSG00000064347.1	-	-	mt-Ta-201	Mt_tRNA	mt-Ta
ENSMUST00000103428.2	333.08	297.287	369.189	ENSMUSG00000076619.2	OTTMUSG00000051494.3	OTTMUST00000130090.3	Ighj3-201	IG_J_gene	Ighj3
ENSMUST00000098110.3	333.021	257.985	258.378	ENSMUSG00000073867.3	OTTMUSG00000060168.1	OTTMUST00000147273.1	AA474408-201	TEC	AA474408
ENSMUST00000116888.3	331.807	164.815	91.9069	ENSMUSG00000080538.3	-	-	Gm25541-201	snRNA	Gm25541
ENSMUST00000177715.8	319.967	295.591	269.987	ENSMUSG00000076617.10	OTTMUSG00000051485.2	OTTMUST00000130088.1	Ighm-202	IG_C_gene	Ighm
ENSMUST00000083153.3	303.503	1351.11	1338.44	ENSMUSG00000065087.3	-	-	Snord22-201	snoRNA	Snord22
ENSMUST00020183323.1	295.064	162.631	173.04	ENSMUSG00002076740.1	-	-	Gm55338-201	miRNA	Gm55338
ENSMUST00000103409.2	287.056	231.014	221.113	ENSMUSG00000076608.3	OTTMUSG00000053469.3	-	Igkj5-201	processed_transcript	Igkj5
ENSMUST00000082403.1	274.127	295.055	269.088	ENSMUSG00000064352.1	-	-	mt-Ts1-201	Mt_tRNA	mt-Ts1
ENSMUST00000240328.1	262.884	489.424	492.235	ENSMUSG00000118848.1	-	-	Gm25412-201	snRNA	Gm25412
ENSMUST00000240166.1	257.518	797.442	768.702	ENSMUSG00000119767.1	-	-	n-R5s112-201	rRNA	n-R5s112
ENSMUST00000239598.1	257.518	797.442	768.702	ENSMUSG00000118867.1	-	-	n-R5s120-201	rRNA	n-R5s120
ENSMUST00000240374.1	257.518	797.442	768.702	ENSMUSG00000119904.1	-	-	n-R5s125-201	rRNA	n-R5s125
ENSMUST00000239883.1	255.802	2810.3	3181.88	ENSMUSG00000119176.1	-	-	Gm22618-201	snRNA	Gm22618
ENSMUST00000226420.2	244.306	257.083	226.576	ENSMUSG00000115420.2	OTTMUSG00000069894.1	OTTMUST00000169188.1	Rmrp-202	lncRNA	Rmrp
ENSMUST00000162293.8	242.084	379.082	408.427	ENSMUSG00000030098.16	OTTMUSG00000034562.3	OTTMUST00000087686.1	Grip2-204	nonsense_mediated_decay	Grip2
ENSMUST00000037023.9	233.328	252.914	208.089	ENSMUSG00000034892.9	OTTMUSG00000023728.1	OTTMUST00000057950.1	Rps29-201	protein_coding	Rps29
ENSMUST00000082400.1	231.421	325.428	292.24	ENSMUSG00000064349.1	-	-	mt-Tc-201	Mt_tRNA	mt-Tc
ENSMUST00000040655.14	227.992	191.163	148.424	ENSMUSG00000036594.16	OTTMUSG00000037121.4	OTTMUST00000095576.2	H2-Aa-201	protein_coding	H2-Aa
ENSMUST00000192746.2	227.656	173.616	184.594	ENSMUSG00000076620.3	OTTMUSG00000051510.3	OTTMUST00000130110.3	Ighj2-202	IG_J_gene	Ighj2
ENSMUST00020182303.1	223.818	281.659	193.458	ENSMUSG00002076691.1	-	-	Gm55149-201	miRNA	Gm55149
ENSMUST00000082387.1	210.828	213.904	164.53	ENSMUSG00000064336.1	-	-	mt-Tf-201	Mt_tRNA	mt-Tf
ENSMUST00000082956.3	208.01	2967.21	3970.45	ENSMUSG00000064890.3	-	-	Gm22505-201	snRNA	Gm22505
ENSMUST00000083100.3	208.01	2967.21	3970.45	ENSMUSG00000065034.3	-	-	Gm22363-201	snRNA	Gm22363
ENSMUST00000197548.2	206.235	62.9029	54.4264	ENSMUSG00000106001.2	OTTMUSG00000052621.2	OTTMUST00000131854.2	Gm42826-201	TEC	Gm42826
ENSMUST00000092620.7	198.522	131.324	149.092	ENSMUSG00000069682.8	OTTMUSG00000047253.2	OTTMUST00000122170.1	Gm10275-201	processed_transcript	Gm10275
ENSMUST00000203191.2	197.667	141.495	86.2238	ENSMUSG00000107722.2	OTTMUSG00000048985.2	OTTMUST00000125145.2	2900060B14Rik-201	lncRNA	2900060B14Rik
ENSMUST00000210918.2	192.478	100.924	97.9633	ENSMUSG00000074129.15	OTTMUSG00000016498.9	OTTMUST00000146821.1	Rpl13a-214	protein_coding	Rpl13a
ENSMUST00020182161.1	189.692	113.525	122.169	ENSMUSG00002076484.1	-	-	Gm54995-201	miRNA	Gm54995
ENSMUST00000101824.3	183.364	368.46	194.544	ENSMUSG00000075770.3	-	-	Gm22589-201	snoRNA	Gm22589
ENSMUST00000042235.15	176.333	99.6183	81.2798	ENSMUSG00000037742.15	OTTMUSG00000019692.3	OTTMUST00000047139.1	Eef1a1-201	protein_coding	Eef1a1
ENSMUST00000103427.2	174.445	125.39	113.131	ENSMUSG00000076618.2	OTTMUSG00000051493.3	OTTMUST00000130089.3	Ighj4-201	IG_J_gene	Ighj4
ENSMUST00000238179.2	171.091	209.783	161.988	ENSMUSG00000024610.16	OTTMUSG00000073579.1	OTTMUST00000178585.1	Cd74-205	retained_intron	Cd74
ENSMUST00000097563.9	168.03	126.67	105.954	ENSMUSG00000024610.16	OTTMUSG00000073579.1	OTTMUST00000178583.1	Cd74-202	protein_coding	Cd74
ENSMUST00000040828.7	167.815	152.419	111.041	ENSMUSG00000073421.7	OTTMUSG00000037120.3	OTTMUST00000095573.3	H2-Ab1-201	protein_coding	H2-Ab1
ENSMUST00020182502.1	163.163	80.4799	49.5026	ENSMUSG00002075581.1	-	-	Gm55241-201	miRNA	Gm55241
ENSMUST00000082393.1	161.042	128.781	44.848	ENSMUSG00000064342.1	-	-	mt-Ti-201	Mt_tRNA	mt-Ti
ENSMUST00000158917.3	156.975	293.228	204.589	ENSMUSG00000089542.3	-	-	Gm25835-201	snoRNA	Gm25835
ENSMUST00000081840.6	155.872	80.5633	71.0277	ENSMUSG00000057841.6	OTTMUSG00000022927.2	OTTMUST00000055140.1	Rpl32-201	protein_coding	Rpl32
ENSMUST00000082507.3	150.767	290.78	238.81	ENSMUSG00000064441.3	-	-	Snord37-201	snoRNA	Snord37
ENSMUST00000079085.11	150.537	60.9237	50.5483	ENSMUSG00000062006.13	OTTMUSG00000023379.5	OTTMUST00000056722.2	Rpl34-202	protein_coding	Rpl34
ENSMUST00000170953.3	148.823	113.901	91.1333	ENSMUSG00000090862.4	OTTMUSG00000058788.1	OTTMUST00000144357.1	Rps13-201	protein_coding	Rps13
ENSMUST00000093696.3	147.171	1024.35	1235.95	ENSMUSG00000119925.1	-	-	Rn5s-ps1-201	rRNA	Rn5s-ps1
ENSMUST00000175042.3	147.171	1024.35	1235.95	ENSMUSG00000119181.1	-	-	Gm23647-201	rRNA	Gm23647
ENSMUST00000103430.2	146.294	175.655	235.311	ENSMUSG00000076621.2	OTTMUSG00000051446.4	OTTMUST00000130016.4	Ighj1-201	IG_J_gene	Ighj1
ENSMUST00000240405.1	144.181	35.7067	27.0377	ENSMUSG00000118839.1	-	-	Gm25360-201	snRNA	Gm25360
ENSMUST00000239995.1	143.465	38.8068	99.5	ENSMUSG00000118859.1	-	-	Gm26316-201	snRNA	Gm26316
ENSMUST00000198092.3	142.125	300.448	330.812	ENSMUSG00000105196.3	-	-	Mir142-201	miRNA	Mir142
ENSMUST00000218107.2	135.576	98.6333	83.558	ENSMUSG00000061983.8	OTTMUSG00000064263.1	OTTMUST00000156907.1	Rps12-203	protein_coding	Rps12
ENSMUST00000240025.1	130.57	251.67	262.755	ENSMUSG00000119399.1	-	-	n-R5s115-201	rRNA	n-R5s115
ENSMUST00000083298.3	130.453	30.0563	23.6935	ENSMUSG00000065232.3	-	-	Gm22973-201	snRNA	Gm22973
ENSMUST00000004554.14	125.429	104.152	96.2614	ENSMUSG00000012848.16	OTTMUSG00000023212.3	OTTMUST00000056174.1	Rps5-201	protein_coding	Rps5
ENSMUST00000017548.7	120.718	81.1964	73.8955	ENSMUSG00000017404.13	OTTMUSG00000002909.1	OTTMUST00000005956.1	Rpl19-201	protein_coding	Rpl19
ENSMUST00000083032.3	119.819	181.78	132.433	ENSMUSG00000064966.3	-	-	Snord15b-201	snoRNA	Snord15b
ENSMUST00000082402.1	117.887	27.3018	16.2341	ENSMUSG00000064351.1	-	-	mt-Co1-201	protein_coding	mt-Co1
ENSMUST00000080492.7	116.46	90.1524	67.6585	ENSMUSG00000057863.7	OTTMUSG00000072377.1	OTTMUST00000175039.1	Rpl36-201	protein_coding	Rpl36
ENSMUST00000083285.3	115.282	225.476	261.119	ENSMUSG00000065219.3	-	-	Snord32a-201	snoRNA	Snord32a
ENSMUST00000086519.12	114.809	85.1864	80.6937	ENSMUSG00000067274.11	OTTMUSG00000014700.3	OTTMUST00000034862.1	Rplp0-201	protein_coding	Rplp0
ENSMUST00000008812.9	114.65	52.5962	44.8532	ENSMUSG00000008668.16	OTTMUSG00000037085.3	OTTMUST00000095450.2	Rps18-201	protein_coding	Rps18
ENSMUST00000003469.8	113.257	85.1279	65.6466	ENSMUSG00000003379.8	OTTMUSG00000029270.1	OTTMUST00000072520.1	Cd79a-201	protein_coding	Cd79a
ENSMUST00000000756.6	112.215	69.4566	56.4312	ENSMUSG00000000740.13	OTTMUSG00000016486.3	OTTMUST00000039779.1	Rpl13-201	protein_coding	Rpl13
ENSMUST00000112384.10	111.444	91.6748	77.0525	ENSMUSG00000025290.18	OTTMUSG00000068639.1	-	Rps24-201	protein_coding	Rps24
ENSMUST00000059080.7	111.214	78.0506	61.0528	ENSMUSG00000039001.13	OTTMUSG00000016278.1	OTTMUST00000039064.1	Rps21-201	protein_coding	Rps21
ENSMUST00000116868.3	110.669	307.974	131.65	ENSMUSG00000080518.3	-	-	Gm22193-201	snoRNA	Gm22193
ENSMUST00000213053.2	108.745	43.0143	30.6928	ENSMUSG00000045128.10	OTTMUSG00000061602.1	OTTMUST00000150282.1	Rpl18a-208	nonsense_mediated_decay	Rpl18a
ENSMUST00001239518.1	107.999	28.3005	26.2495	ENSMUSG00000119873.1	-	-	Gm24497-201	snRNA	Gm24497
ENSMUST00000051955.9	104.795	118.357	131.067	ENSMUSG00000049517.9	OTTMUSG00000068330.1	OTTMUST00000165145.1	Rps23-201	protein_coding	Rps23
ENSMUST00000083009.3	103.961	28.3767	10.6869	ENSMUSG00000064943.3	-	-	Gm23240-201	snRNA	Gm23240
ENSMUST00000108707.3	103.74	65.5872	50.9675	ENSMUSG00000008348.10	OTTMUSG00000034016.5	OTTMUST00000085909.3	Ubc-201	protein_coding	Ubc
ENSMUST00000116828.3	103.599	174.905	184.245	ENSMUSG00000080478.3	-	-	Snord23-201	snoRNA	Snord23
ENSMUST00000212494.2	102.862	84.8875	74.164	ENSMUSG00000045128.10	OTTMUSG00000061602.1	OTTMUST00000150281.1	Rpl18a-205	protein_coding	Rpl18a
ENSMUST00000212378.2	101.33	214.809	211.004	ENSMUSG00000045128.10	OTTMUSG00000061602.1	OTTMUST00000150283.1	Rpl18a-204	protein_coding	Rpl18a
ENSMUST00000103406.2	100.943	46.9552	66.0976	ENSMUSG00000076605.3	OTTMUSG00000053466.3	-	Igkj2-201	processed_transcript	Igkj2
ENSMUST00000082409.1	100.281	19.9493	9.2978	ENSMUSG00000064358.1	-	-	mt-Co3-201	protein_coding	mt-Co3
ENSMUST00000025052.14	99.1396	107.369	89.0043	ENSMUSG00000052146.17	OTTMUSG00000021337.4	OTTMUST00000050591.2	Rps10-201	protein_coding	Rps10
ENSMUST00000003521.10	95.9519	66.7547	54.5311	ENSMUSG00000003429.12	OTTMUSG00000058711.2	OTTMUST00000144228.1	Rps11-201	protein_coding	Rps11
ENSMUST00000004072.10	95.6027	95.1419	93.9361	ENSMUSG00000003970.10	OTTMUSG00000071205.1	OTTMUST00000172310.1	Rpl8-201	protein_coding	Rpl8
ENSMUST00000102845.11	94.4544	76.2427	63.9272	ENSMUSG00000020460.16	OTTMUSG00000005330.1	OTTMUST00000011887.1	Rps27a-202	protein_coding	Rps27a
ENSMUST00000082833.3	92.8038	120.478	69.1768	ENSMUSG00000064767.3	-	-	Snord35b-201	snoRNA	Snord35b
ENSMUST00000175240.3	90.6138	158.495	107.749	ENSMUSG00000092981.3	-	-	Mir5125-201	miRNA	Mir5125
ENSMUST00000018437.3	90.0725	80.0973	70.8562	ENSMUSG00000018293.5	OTTMUSG00000006068.2	OTTMUST00000013681.1	Pfn1-201	protein_coding	Pfn1
ENSMUST00000026420.7	89.64	48.0256	33.2272	ENSMUSG00000025362.7	OTTMUSG00000065011.1	OTTMUST00000158355.1	Rps26-201	protein_coding	Rps26
ENSMUST00000239620.1	87.8253	308.5	228.042	ENSMUSG00000118972.1	-	-	Gm22306-201	snRNA	Gm22306
ENSMUST00000082134.6	86.303	75.4934	70.3642	ENSMUSG00000037563.16	OTTMUSG00000022980.2	OTTMUST00000055308.2	Rps16-201	protein_coding	Rps16
ENSMUST00000082404.1	85.3272	23.498	11.2701	ENSMUSG00000064353.1	-	-	mt-Td-201	Mt_tRNA	mt-Td
ENSMUST00000112172.4	83.9308	47.9067	31.2959	ENSMUSG00000049775.17	OTTMUSG00000019572.3	OTTMUST00000046738.1	Tmsb4x-201	protein_coding	Tmsb4x
ENSMUST00000167143.2	83.131	68.0889	58.9102	ENSMUSG00000040592.12	OTTMUSG00000003415.1	-	Cd79b-202	protein_coding	Cd79b
ENSMUST00000116723.3	81.575	154.752	201.054	ENSMUSG00000118729.1	-	-	Snord88c-201	snoRNA	Snord88c
ENSMUST00000103426.3	81.5569	34.3314	34.3126	ENSMUSG00000076617.10	OTTMUSG00000051485.2	OTTMUST00000130077.1	Ighm-201	IG_C_gene	Ighm
ENSMUST00000078804.12	81.5492	54.6427	43.8912	ENSMUSG00000060636.15	OTTMUSG00000024790.2	OTTMUST00000061051.1	Rpl35a-201	protein_coding	Rpl35a
ENSMUST00000082814.3	80.8925	109.588	105.279	ENSMUSG00000064748.3	-	-	n-R5s28-201	rRNA	n-R5s28
ENSMUST00000079716.6	80.6191	40.3736	31.0215	ENSMUSG00000062328.9	OTTMUSG00000073683.1	-	Rpl17-201	protein_coding	Rpl17
ENSMUST00000108430.10	80.3724	32.6806	17.7463	ENSMUSG00000040952.17	OTTMUSG00000022935.4	OTTMUST00000055151.1	Rps19-203	protein_coding	Rps19
ENSMUST00000030127.13	80.2926	177.979	191.801	ENSMUSG00000028420.14	OTTMUSG00000007005.3	OTTMUST00000016196.1	Tmem38b-201	protein_coding	Tmem38b
ENSMUST00000008826.14	80.2341	34.9482	24.8662	ENSMUSG00000008682.14	OTTMUSG00000017647.7	OTTMUST00000042845.4	Rpl10-201	protein_coding	Rpl10
ENSMUST00000102483.5	79.2747	52.7278	43.1423	ENSMUSG00000058546.9	OTTMUSG00000000095.1	OTTMUST00000000310.1	Rpl23a-201	protein_coding	Rpl23a
ENSMUST00020182400.1	79.0171	279.566	346.96	ENSMUSG00002075690.1	-	-	Gm54397-201	miRNA	Gm54397
ENSMUST00020181805.1	78.9215	81.7064	69.4876	ENSMUSG00002075745.1	-	-	Gm55098-201	rRNA	Gm55098
ENSMUST00020182787.1	76.2295	88.0642	96.867	ENSMUSG00002076766.1	-	-	Snord33-201	snoRNA	Snord33
ENSMUST00000083425.3	75.7778	126.791	104.015	ENSMUSG00000119765.1	-	-	Gm23136-201	snoRNA	Gm23136
ENSMUST00000020640.8	75.7696	57.9124	52.0523	ENSMUSG00000020372.16	OTTMUSG00000005526.4	OTTMUST00000012289.3	Rack1-201	protein_coding	Rack1
ENSMUST00000165126.9	75.3117	63.0875	55.8706	ENSMUSG00000090137.9	OTTMUSG00000033543.2	-	Uba52-208	protein_coding	Uba52
ENSMUST00000047864.11	75.1897	62.0034	53.454	ENSMUSG00000034994.11	OTTMUSG00000065058.1	OTTMUST00000158509.1	Eef2-201	protein_coding	Eef2
ENSMUST00000000696.7	75.103	66.0841	41.8184	ENSMUSG00000000682.8	OTTMUSG00000010233.2	OTTMUST00000023776.1	Cd52-201	protein_coding	Cd52
ENSMUST00000110894.9	74.9017	47.0064	29.5764	ENSMUSG00000060126.15	OTTMUSG00000018220.5	OTTMUST00000044014.2	Tpt1-201	protein_coding	Tpt1
ENSMUST00000081650.15	74.7446	68.897	68.9318	ENSMUSG00000060036.15	OTTMUSG00000049399.2	OTTMUST00000125951.2	Rpl3-201	protein_coding	Rpl3
ENSMUST00020182202.1	74.7218	539.699	406.216	ENSMUSG00002075676.1	-	-	Gm54610-201	miRNA	Gm54610
ENSMUST00000102476.5	73.551	33.21	22.4703	ENSMUSG00000060802.9	OTTMUSG00000015534.1	OTTMUST00000036889.1	B2m-201	protein_coding	B2m
ENSMUST00000115231.4	72.9862	51.5342	35.519	ENSMUSG00000079641.4	OTTMUSG00000017100.4	OTTMUST00000041420.2	Rpl39-201	protein_coding	Rpl39
ENSMUST00000040404.8	72.4069	64.8074	57.8719	ENSMUSG00000034634.8	OTTMUSG00000045140.1	OTTMUST00000118624.1	Ly6d-201	protein_coding	Ly6d
ENSMUST00000057885.13	71.5359	56.6866	43.6993	ENSMUSG00000047215.15	OTTMUSG00000028344.9	OTTMUST00000070257.2	Rpl9-201	protein_coding	Rpl9
ENSMUST00000080813.5	71.4371	37.7992	26.0646	ENSMUSG00000061787.16	OTTMUSG00000022965.2	OTTMUST00000055265.1	Rps17-201	protein_coding	Rps17
ENSMUST00000116702.3	71.1192	197.579	114.831	ENSMUSG00000080352.3	-	-	Gm26247-201	snoRNA	Gm26247
ENSMUST00000058437.14	71.0494	49.2342	48.6813	ENSMUSG00000043716.14	OTTMUSG00000016936.3	OTTMUST00000041073.2	Rpl7-201	protein_coding	Rpl7
ENSMUST00000104252.3	71.0022	130.962	65.6671	ENSMUSG00000077440.3	-	-	Gm23130-201	snoRNA	Gm23130
ENSMUST00000082407.1	70.1636	8.52673	3.9911	ENSMUSG00000064356.1	-	-	mt-Atp8-201	protein_coding	mt-Atp8
ENSMUST00000073471.13	69.9539	36.9235	28.0397	ENSMUSG00000060938.15	OTTMUSG00000005949.4	OTTMUST00000013250.1	Rpl26-201	protein_coding	Rpl26
ENSMUST00000072503.13	69.5836	53.6758	53.5352	ENSMUSG00000059070.17	OTTMUSG00000023185.4	-	Rpl18-201	protein_coding	Rpl18
ENSMUST00000199490.2	69.2833	50.1704	59.3602	ENSMUSG00000106668.2	OTTMUSG00000052976.3	OTTMUST00000132546.3	Iglj1-201	IG_J_gene	Iglj1
ENSMUST00000071555.13	68.7483	34.9219	24.7299	ENSMUSG00000062825.16	OTTMUSG00000004137.3	OTTMUST00000009340.1	Actg1-202	protein_coding	Actg1
ENSMUST00000082405.1	68.7345	4.7542	6.45724	ENSMUSG00000064354.1	-	-	mt-Co2-201	protein_coding	mt-Co2
ENSMUST00000140527.2	67.4634	94.6853	78.1893	ENSMUSG00000058600.14	OTTMUSG00000023325.2	OTTMUST00000056508.1	Rpl30-205	protein_coding_CDS_not_defined	Rpl30
ENSMUST00000116815.3	67.4407	72.7401	81.2804	ENSMUSG00000080465.3	-	-	Snord94-201	snoRNA	Snord94
ENSMUST00000170715.8	66.0357	44.1969	40.4119	ENSMUSG00000044533.16	OTTMUSG00000029228.3	-	Rps2-208	protein_coding	Rps2
ENSMUST00000034966.9	65.7815	43.3999	32.3868	ENSMUSG00000032399.9	OTTMUSG00000062590.1	OTTMUST00000152455.1	Rpl4-201	protein_coding	Rpl4
ENSMUST00000103408.2	65.4342	19.4208	28.2668	ENSMUSG00000076607.2	OTTMUSG00000053468.3	OTTMUST00000133383.3	Igkj4-201	IG_J_gene	Igkj4
ENSMUST00000106602.10	64.875	63.995	61.2107	ENSMUSG00000057322.13	OTTMUSG00000003385.1	OTTMUST00000007095.1	Rpl38-204	protein_coding	Rpl38
ENSMUST00000178310.9	64.5251	25.3308	18.7488	ENSMUSG00000038274.14	OTTMUSG00000071723.2	OTTMUST00000173539.2	Fau-202	protein_coding	Fau
ENSMUST00000094434.13	63.8923	59.9875	58.1899	ENSMUSG00000050708.17	OTTMUSG00000022565.3	OTTMUST00000054058.1	Ftl1-201	protein_coding	Ftl1
ENSMUST00000033683.8	63.634	34.3827	26.3929	ENSMUSG00000031320.10	OTTMUSG00000018303.1	OTTMUST00000044225.1	Rps4x-201	protein_coding	Rps4x
ENSMUST00000245607.1	63.5309	76.6135	66.1582	ENSMUSG00000120754.1	-	-	ENSMUST00000245607	lncRNA	ENSMUSG00000120754
ENSMUST00000032949.14	61.7471	46.9824	41.4323	ENSMUSG00000030707.16	OTTMUSG00000025099.3	OTTMUST00000061732.1	Coro1a-201	protein_coding	Coro1a
ENSMUST00000194162.6	61.033	47.2359	37.0335	ENSMUSG00000104213.6	OTTMUSG00000051484.1	OTTMUST00000130075.1	Ighd-202	IG_C_gene	Ighd
ENSMUST00000030651.9	60.8108	40.8464	36.2076	ENSMUSG00000028843.9	OTTMUSG00000010335.2	OTTMUST00000024051.2	Sh3bgrl3-201	protein_coding	Sh3bgrl3
ENSMUST00000068408.14	60.4392	52.746	44.5441	ENSMUSG00000063457.15	OTTMUSG00000000015.1	OTTMUST00000045767.1	Rps15-202	protein_coding	Rps15
ENSMUST00000242331.1	60.3189	145.22	146.761	ENSMUSG00000069682.8	OTTMUSG00000047253.2	-	Gm10275-205	processed_transcript	Gm10275
ENSMUST00000174808.2	60.2199	57.2209	40.7035	ENSMUSG00000092341.5	OTTMUSG00000037798.2	OTTMUST00000097549.1	Malat1-204	lncRNA	Malat1
ENSMUST00000084434.11	60.1889	42.696	39.921	ENSMUSG00000025508.14	OTTMUSG00000024569.2	OTTMUST00000060337.2	Rplp2-201	protein_coding	Rplp2
ENSMUST00000074267.5	60.1599	35.3303	25.3734	ENSMUSG00000061477.5	OTTMUSG00000066425.2	OTTMUST00000161382.1	Rps7-201	protein_coding	Rps7
ENSMUST00000042334.16	59.446	3.10393	1.30092	ENSMUSG00000037805.16	OTTMUSG00000023382.4	OTTMUST00000056736.3	Rpl10a-201	protein_coding	Rpl10a
ENSMUST00000236232.2	59.2856	68.84	59.7268	ENSMUSG00000060586.12	OTTMUSG00000037123.4	OTTMUST00000177993.1	H2-Eb1-205	nonsense_mediated_decay	H2-Eb1
ENSMUST00000089430.6	59.118	22.4743	13.2159	ENSMUSG00000068240.6	OTTMUSG00000004411.1	OTTMUST00000009996.1	Gm11808-201	protein_coding	Gm11808
ENSMUST00000188503.2	58.9943	44.0909	32.1892	ENSMUSG00000022587.16	OTTMUSG00000045205.8	OTTMUST00000118767.1	Ly6e-207	retained_intron	Ly6e
ENSMUST00000025563.8	58.9569	32.3806	25.5658	ENSMUSG00000024661.8	OTTMUSG00000073739.2	OTTMUST00000178936.1	Fth1-201	protein_coding	Fth1
ENSMUST00000098461.10	58.7549	51.2191	39.7071	ENSMUSG00000030798.16	OTTMUSG00000025381.3	OTTMUST00000062490.1	Cd37-202	protein_coding	Cd37
ENSMUST00000059980.11	56.6492	42.0162	35.1523	ENSMUSG00000046330.11	OTTMUSG00000061689.2	OTTMUST00000150520.2	Rpl37a-201	protein_coding	Rpl37a
ENSMUST00000217356.2	56.2194	85.4187	89.4455	ENSMUSG00000032518.7	OTTMUSG00000062571.1	OTTMUST00000152416.1	Rpsa-206	nonsense_mediated_decay	Rpsa
ENSMUST00000200235.2	54.8564	27.5239	21.3161	ENSMUSG00000105547.2	OTTMUSG00000052977.1	OTTMUST00000132547.1	Iglc3-201	IG_C_gene	Iglc3
ENSMUST00000239749.1	54.4534	103.253	60.7651	ENSMUSG00000119426.1	-	-	Gm22129-201	snRNA	Gm22129
ENSMUST00000200502.2	54.0909	142.357	235.405	ENSMUSG00000105925.2	OTTMUSG00000053153.1	OTTMUST00000132862.1	Gm43846-201	lncRNA	Gm43846
ENSMUST00000104361.3	53.0323	161.421	109.652	ENSMUSG00000077549.3	-	-	Snord71-201	snoRNA	Snord71
ENSMUST00000041982.9	52.6669	56.5148	45.6673	ENSMUSG00000037548.16	OTTMUSG00000037091.5	OTTMUST00000095480.3	H2-DMb2-201	protein_coding	H2-DMb2
ENSMUST00000025511.11	52.5107	37.234	30.0464	ENSMUSG00000024608.12	OTTMUSG00000031382.4	OTTMUST00000077751.2	Rps14-201	protein_coding	Rps14
ENSMUST00000167386.8	52.4175	64.9074	46.6835	ENSMUSG00000029580.15	OTTMUSG00000035960.5	OTTMUST00000092250.2	Actb-206	protein_coding_CDS_not_defined	Actb
ENSMUST00000237097.2	52.3482	23.3762	11.1557	ENSMUSG00000024610.16	OTTMUSG00000073579.1	OTTMUST00000178582.1	Cd74-204	retained_intron	Cd74
ENSMUST00000128482.8	52.219	57.9906	45.9367	ENSMUSG00000008683.17	OTTMUSG00000023996.3	OTTMUST00000058658.1	Rps15a-203	protein_coding	Rps15a
ENSMUST00000218953.2	51.5878	50.2906	40.9016	ENSMUSG00000036478.9	OTTMUSG00000064512.1	OTTMUST00000157326.1	Btg1-202	protein_coding	Btg1
ENSMUST00000104526.3	51.4935	65.0983	116.864	ENSMUSG00000077714.3	-	-	Snord17-201	snoRNA	Snord17
ENSMUST00000031617.13	51.4214	39.0963	37.863	ENSMUSG00000029614.14	OTTMUSG00000026261.3	OTTMUST00000064943.1	Rpl6-201	protein_coding	Rpl6
ENSMUST00001239531.1	50.4251	43.9946	45.4989	ENSMUSG00000118876.1	-	-	Rnu1b1-201	snRNA	Rnu1b1
ENSMUST00000240438.1	50.4251	43.9946	45.4989	ENSMUSG00000119030.1	-	-	Rnu1b2-201	snRNA	Rnu1b2

## Sheet: mouse_Surface RNA_Tcell
transcript_id	mouse T cell rep1 (TPM)	mouse T cell rep2 (TPM)	mouse T cell rep3 (TPM)	gene_id	havana_gene	havana_transcript	transcript_name	gene type	gene_name
ENSMUST00000240377.1	45968.8	73381.6	70032.4	ENSMUSG00000119584.1	OTTMUSG00000053277.2	OTTMUST00000133068.2	Rn18s-rs5-201	rRNA	Rn18s-rs5
ENSMUST00020182542.1	32394.8	46133.8	36765.8	ENSMUSG00002075188.1	-	-	Gm55936-201	miRNA	Gm55936
ENSMUST00020182009.1	32394.8	46133.8	36765.8	ENSMUSG00002075524.1	-	-	Gm55094-201	miRNA	Gm55094
ENSMUST00020183322.1	32394.8	46133.8	36765.8	ENSMUSG00002076173.1	-	-	Gm55118-201	miRNA	Gm55118
ENSMUST00000175032.4	24704	25599.5	16307.6	ENSMUSG00000118866.1	-	-	Rn7s1-201	misc_RNA	Rn7s1
ENSMUST00000174924.4	24704	25599.5	16307.6	ENSMUSG00000118841.1	-	-	Rn7s2-201	misc_RNA	Rn7s2
ENSMUST00000240338.1	13176.2	10784.9	13857.7	ENSMUSG00000119844.1	-	-	n-R5s100-201	rRNA	n-R5s100
ENSMUST00001239555.1	13176.2	10784.9	13857.7	ENSMUSG00000118922.1	-	-	n-R5s103-201	rRNA	n-R5s103
ENSMUST00000240537.1	13176.2	10784.9	13857.7	ENSMUSG00000118725.1	-	-	n-R5s104-201	rRNA	n-R5s104
ENSMUST00000240110.1	13176.2	10784.9	13857.7	ENSMUSG00000118907.1	-	-	n-R5s105-201	rRNA	n-R5s105
ENSMUST00000239596.1	13176.2	10784.9	13857.7	ENSMUSG00000119204.1	-	-	n-R5s107-201	rRNA	n-R5s107
ENSMUST00000240506.1	13176.2	10784.9	13857.7	ENSMUSG00000119451.1	-	-	n-R5s108-201	rRNA	n-R5s108
ENSMUST00000240027.1	13176.2	10784.9	13857.7	ENSMUSG00000118798.1	-	-	n-R5s110-201	rRNA	n-R5s110
ENSMUST00000240235.1	13176.2	10784.9	13857.7	ENSMUSG00000119009.1	-	-	n-R5s111-201	rRNA	n-R5s111
ENSMUST00001239564.1	13176.2	10784.9	13857.7	ENSMUSG00000119523.1	-	-	n-R5s113-201	rRNA	n-R5s113
ENSMUST00000240089.1	13176.2	10784.9	13857.7	ENSMUSG00000119748.1	-	-	Gm25018-201	rRNA	Gm25018
ENSMUST00000240370.1	13176.2	10784.9	13857.7	ENSMUSG00000119210.1	-	-	n-R5s117-201	rRNA	n-R5s117
ENSMUST00000239807.1	13176.2	10784.9	13857.7	ENSMUSG00000119919.1	-	-	n-R5s121-201	rRNA	n-R5s121
ENSMUST00000240190.1	13176.2	10784.9	13857.7	ENSMUSG00000119118.1	-	-	n-R5s122-201	rRNA	n-R5s122
ENSMUST00000239660.1	13176.2	10784.9	13857.7	ENSMUSG00000119521.1	-	-	n-R5s123-201	rRNA	n-R5s123
ENSMUST00000239778.1	13176.2	10784.9	13857.7	ENSMUSG00000119299.1	-	-	n-R5s124-201	rRNA	n-R5s124
ENSMUST00000240133.1	13176.2	10784.9	13857.7	ENSMUSG00001118664.1	-	-	n-R5s128-201	rRNA	n-R5s128
ENSMUST00000239762.1	13176.2	10784.9	13857.7	ENSMUSG00000119493.1	-	-	Gm26391-201	rRNA	Gm26391
ENSMUST00000239771.1	13176.2	10784.9	13857.7	ENSMUSG00000119324.1	-	-	n-R5s133-201	rRNA	n-R5s133
ENSMUST00000240236.1	13176.2	10784.9	13857.7	ENSMUSG00000119587.1	-	-	n-R5s134-201	rRNA	n-R5s134
ENSMUST00000239832.1	13176.2	10784.9	13857.7	ENSMUSG00000119280.1	-	-	Rn5s-201	rRNA	Rn5s
ENSMUST00000240112.1	13176.2	10784.9	13857.7	ENSMUSG00000118796.1	-	-	n-R5s138-201	rRNA	n-R5s138
ENSMUST00000239748.1	13176.2	10784.9	13857.7	ENSMUSG00000119762.1	-	-	n-R5s139-201	rRNA	n-R5s139
ENSMUST00000239942.1	13176.2	10784.9	13857.7	ENSMUSG00000118747.1	-	-	Gm22109-201	rRNA	Gm22109
ENSMUST00000240207.1	13176.2	10784.9	13857.7	ENSMUSG00000119615.1	-	-	n-R5s141-201	rRNA	n-R5s141
ENSMUST00000239853.1	13176.2	10784.9	13857.7	ENSMUSG00000118920.1	-	-	n-R5s142-201	rRNA	n-R5s142
ENSMUST00000239899.1	13176.2	10784.9	13857.7	ENSMUSG00000119038.1	-	-	n-R5s143-201	rRNA	n-R5s143
ENSMUST00000239973.1	13176.2	10784.9	13857.7	ENSMUSG00000119414.1	-	-	n-R5s144-201	rRNA	n-R5s144
ENSMUST00000240273.1	13176.2	10784.9	13857.7	ENSMUSG00000119561.1	-	-	Gm25212-201	rRNA	Gm25212
ENSMUST00000240509.1	13176.2	10784.9	13857.7	ENSMUSG00000119014.1	-	-	n-R5s146-201	rRNA	n-R5s146
ENSMUST00000240449.1	13176.2	10784.9	13857.7	ENSMUSG00000118870.1	-	-	Gm22291-201	rRNA	Gm22291
ENSMUST00000239880.1	13176.2	10784.9	13857.7	ENSMUSG00000118727.1	-	-	Gm23284-201	rRNA	Gm23284
ENSMUST00000240201.1	13176.2	10784.9	13857.7	ENSMUSG00000119808.1	-	-	n-R5s149-201	rRNA	n-R5s149
ENSMUST00000240065.1	12542.3	11219.2	13831	ENSMUSG00000119895.1	-	-	Gm22513-201	snRNA	Gm22513
ENSMUST00000093721.3	12101.9	11338.2	12111.2	ENSMUSG00000118734.1	-	-	Gm25313-201	snRNA	Gm25313
ENSMUST00000082395.1	12012.7	12396.2	7288.74	ENSMUSG00000064344.1	-	-	mt-Tm-201	Mt_tRNA	mt-Tm
ENSMUST00000082415.1	10640.7	11252.6	6726.13	ENSMUSG00000064364.1	-	-	mt-Th-201	Mt_tRNA	mt-Th
ENSMUST00000101817.3	9866.25	8929.57	9141.02	ENSMUSG00000119286.1	-	-	Rnu5g-201	snRNA	Rnu5g
ENSMUST00000082389.1	9114.01	11112.2	5639.96	ENSMUSG00000064338.1	-	-	mt-Tv-201	Mt_tRNA	mt-Tv
ENSMUST00000158458.3	8729.65	5198.36	4257.95	ENSMUSG00000089083.3	-	-	Rnu7-201	snRNA	Rnu7
ENSMUST00000083099.3	7991.84	8108.71	8957.82	ENSMUSG00000119640.1	-	-	Gm24871-201	snRNA	Gm24871
ENSMUST00000184437.3	7970.44	14613.4	13289.6	ENSMUSG00000098973.3	-	-	Mir6236-201	miRNA	Mir6236
ENSMUST00000157627.3	7323.74	6261.69	4715.3	ENSMUSG00000088252.3	-	-	Snord13-201	snoRNA	Snord13
ENSMUST00000240501.1	6755.06	6080.98	7186.31	ENSMUSG00000119476.1	-	-	Rnu1a1-201	snRNA	Rnu1a1
ENSMUST00000093684.3	6755.06	6080.98	7186.31	ENSMUSG00000118815.1	-	-	Gm22068-201	snRNA	Gm22068
ENSMUST00001239507.1	6755.06	6080.98	7186.31	ENSMUSG00000118864.1	-	-	Gm25679-201	snRNA	Gm25679
ENSMUST00000240287.1	6755.06	6080.98	7186.31	ENSMUSG00000118751.1	-	-	Gm26444-201	snRNA	Gm26444
ENSMUST00000240177.1	6755.06	6080.98	7186.31	ENSMUSG00000119670.1	-	-	Gm24305-201	snRNA	Gm24305
ENSMUST00000179675.3	6755.06	6080.98	7186.31	ENSMUSG00000119206.1	-	-	Gm22317-201	snRNA	Gm22317
ENSMUST00000082416.1	5932.4	5783.67	2945.74	ENSMUSG00000064365.1	-	-	mt-Ts2-201	Mt_tRNA	mt-Ts2
ENSMUST00000217116.2	5884.75	9286.46	10016.1	ENSMUSG00000035202.9	OTTMUSG00000062845.1	OTTMUST00000153048.1	Lars2-209	nonsense_mediated_decay	Lars2
ENSMUST00000082965.3	4844.78	5552.44	4268.05	ENSMUSG00000064899.3	-	-	Snord118-201	snoRNA	Snord118
ENSMUST00000083285.3	4754.98	2834.25	2330.04	ENSMUSG00000065219.3	-	-	Snord32a-201	snoRNA	Snord32a
ENSMUST00000104252.3	4303.15	2527.56	2039.29	ENSMUSG00000077440.3	-	-	Gm23130-201	snoRNA	Gm23130
ENSMUST00000239668.1	4253.26	3707.93	4613.96	ENSMUSG00000119730.1	-	-	n-R5s106-201	rRNA	n-R5s106
ENSMUST00000240024.1	4253.26	3707.93	4613.96	ENSMUSG00000118860.1	-	-	n-R5s118-201	rRNA	n-R5s118
ENSMUST00000240397.1	4253.26	3707.93	4613.96	ENSMUSG00000119012.1	-	-	Gm24312-201	rRNA	Gm24312
ENSMUST00000239683.1	4253.26	3707.93	4613.96	ENSMUSG00000119562.1	-	-	n-R5s130-201	rRNA	n-R5s130
ENSMUST00000082507.3	4119.23	2818	2408.11	ENSMUSG00000064441.3	-	-	Snord37-201	snoRNA	Snord37
ENSMUST00000082399.1	4047.4	4283.03	3124.85	ENSMUSG00000064348.1	-	-	mt-Tn-201	Mt_tRNA	mt-Tn
ENSMUST00000239680.1	4025.31	4607.66	3674.3	ENSMUSG00000119520.1	-	-	Gm24265-201	snRNA	Gm24265
ENSMUST00000180137.3	3941.2	4586.87	4391.12	ENSMUSG00000119227.1	-	-	Gm25099-201	snRNA	Gm25099
ENSMUST00000240535.1	3759.43	5122.35	4402.9	ENSMUSG00000119776.1	-	-	Gm23849-201	snRNA	Gm23849
ENSMUST00000240145.1	3759.43	5122.35	4402.9	ENSMUSG00000118718.1	-	-	Gm24950-201	snRNA	Gm24950
ENSMUST00000240379.1	3759.43	5122.35	4402.9	ENSMUSG00000119892.1	-	-	Gm23971-201	snRNA	Gm23971
ENSMUST00000240231.1	3759.43	5122.35	4402.9	ENSMUSG00000118837.1	-	-	Rnu2-10-201	snRNA	Rnu2-10
ENSMUST00000082393.1	3436.21	3677.07	1253.7	ENSMUSG00000064342.1	-	-	mt-Ti-201	Mt_tRNA	mt-Ti
ENSMUST00000082420.1	3429.21	3318.58	1477.05	ENSMUSG00000064369.1	-	-	mt-Te-201	Mt_tRNA	mt-Te
ENSMUST00000083242.3	3364.39	2804.31	3329.93	ENSMUSG00000065176.3	-	-	Rnu12-201	snRNA	Rnu12
ENSMUST00000082410.1	3260.34	3839.85	1336.64	ENSMUSG00000064359.1	-	-	mt-Tg-201	Mt_tRNA	mt-Tg
ENSMUST00020183253.1	2782.04	5453.73	4322.92	ENSMUSG00002076161.1	-	-	Rn7sk-201	misc_RNA	Rn7sk
ENSMUST00000082391.1	2721.1	2669.97	851.498	ENSMUSG00000064340.1	-	-	mt-Tl1-201	Mt_tRNA	mt-Tl1
ENSMUST00000240114.1	2688.09	3083.02	2432.45	ENSMUSG00000119132.1	-	-	Gm24407-201	snRNA	Gm24407
ENSMUST00000082412.1	2396.78	2230.6	1419.22	ENSMUSG00000064361.1	-	-	mt-Tr-201	Mt_tRNA	mt-Tr
ENSMUST00000101824.3	2279.65	1468.06	1603.67	ENSMUSG00000075770.3	-	-	Gm22589-201	snoRNA	Gm22589
ENSMUST00000083371.3	2135.89	1901.35	1082.89	ENSMUSG00000065305.3	-	-	Gm23246-201	snoRNA	Gm23246
ENSMUST00000082406.1	1966.35	2247.06	930.394	ENSMUSG00000064355.1	-	-	mt-Tk-201	Mt_tRNA	mt-Tk
ENSMUST00000083153.3	1928.73	2795.46	1715.82	ENSMUSG00000065087.3	-	-	Snord22-201	snoRNA	Snord22
ENSMUST00000082394.1	1889.41	1875.62	1286.21	ENSMUSG00000064343.1	-	-	mt-Tq-201	Mt_tRNA	mt-Tq
ENSMUST00000239775.1	1840.26	1900.82	1950.83	ENSMUSG00000118698.1	-	-	Gm25890-201	snRNA	Gm25890
ENSMUST00001239542.1	1840.26	1900.82	1950.83	ENSMUSG00000118936.1	-	-	Gm22614-201	snRNA	Gm22614
ENSMUST00000116868.3	1714.11	874.552	1002.51	ENSMUSG00000080518.3	-	-	Gm22193-201	snoRNA	Gm22193
ENSMUST00020183101.1	1707.21	1192.14	1066.1	ENSMUSG00002075000.1	-	-	Gm54588-201	miRNA	Gm54588
ENSMUST00020182758.1	1548.06	1631.12	1378.34	ENSMUSG00002076650.1	-	-	Snord3b1-202	snoRNA	Snord3b1
ENSMUST00020183417.1	1548.06	1631.12	1378.34	ENSMUSG00002075453.1	-	-	Snord3b3-202	snoRNA	Snord3b3
ENSMUST00020183227.1	1548.06	1631.12	1378.34	ENSMUSG00002074955.1	-	-	Snord3b4-202	snoRNA	Snord3b4
ENSMUST00020182511.1	1548.06	1631.12	1378.34	ENSMUSG00002075931.1	-	-	Snord3b2-202	snoRNA	Snord3b2
ENSMUST00000101806.4	1546.39	2058.27	1925.54	ENSMUSG00000119668.1	-	-	Gm23472-201	snRNA	Gm23472
ENSMUST00000084010.3	1546.39	2058.27	1925.54	ENSMUSG00000119838.1	-	-	Gm23444-201	snRNA	Gm23444
ENSMUST00000082398.1	1524.95	1551.14	936.066	ENSMUSG00000064347.1	-	-	mt-Ta-201	Mt_tRNA	mt-Ta
ENSMUST00000083884.3	1509.56	1231.7	856.009	ENSMUSG00000065818.3	-	-	Snord35a-201	snoRNA	Snord35a
ENSMUST00020183530.1	1472.66	1766.06	1323.26	ENSMUSG00002074875.1	-	-	Snord3a-202	snoRNA	Snord3a
ENSMUST00000082947.3	1404.42	1251.91	1250.81	ENSMUSG00000119403.1	-	-	Gm22265-201	snRNA	Gm22265
ENSMUST00000240469.1	1395.77	1096.52	1329.36	ENSMUSG00000118945.1	-	-	n-R5s136-201	rRNA	n-R5s136
ENSMUST00000104135.3	1318.47	1930.66	1828.38	ENSMUSG00000077323.3	-	-	Rnu11-201	snRNA	Rnu11
ENSMUST00000082608.3	1308.17	914.024	924.862	ENSMUSG00000064542.3	-	-	Gm22980-201	snoRNA	Gm22980
ENSMUST00000240041.1	1273.15	1436.46	1574.37	ENSMUSG00000118790.1	-	-	Gm25939-201	snRNA	Gm25939
ENSMUST00000082422.1	1219.26	1746.46	707.82	ENSMUSG00000064371.1	-	-	mt-Tt-201	Mt_tRNA	mt-Tt
ENSMUST00000116828.3	1210.63	1095.52	870.396	ENSMUSG00000080478.3	-	-	Snord23-201	snoRNA	Snord23
ENSMUST00000116702.3	1207.37	839.215	768.362	ENSMUSG00000080352.3	-	-	Gm26247-201	snoRNA	Gm26247
ENSMUST00000082400.1	1178.58	1181.66	446.077	ENSMUSG00000064349.1	-	-	mt-Tc-201	Mt_tRNA	mt-Tc
ENSMUST00000082404.1	1134.07	1144.19	514.894	ENSMUSG00000064353.1	-	-	mt-Td-201	Mt_tRNA	mt-Td
ENSMUST00000082423.1	1117.09	1303.48	737.262	ENSMUSG00000064372.1	-	-	mt-Tp-201	Mt_tRNA	mt-Tp
ENSMUST00000198092.3	1075.32	651.921	522.296	ENSMUSG00000105196.3	-	-	Mir142-201	miRNA	Mir142
ENSMUST00000082390.1	1075.12	3090.42	939.295	ENSMUSG00000064339.1	-	-	mt-Rnr2-201	Mt_rRNA	mt-Rnr2
ENSMUST00000239604.1	1064.33	993.963	1152.86	ENSMUSG00000119459.1	-	-	Gm23287-201	snRNA	Gm23287
ENSMUST00000083032.3	1022.54	937.589	659.881	ENSMUSG00000064966.3	-	-	Snord15b-201	snoRNA	Snord15b
ENSMUST00000174939.3	1022.25	566.93	648.909	ENSMUSG00000092680.3	-	-	Snord55-201	snoRNA	Snord55
ENSMUST00000158468.5	1000.93	707.741	631.294	ENSMUSG00000089093.5	-	-	Snord11-201	snoRNA	Snord11
ENSMUST00000083011.3	994.57	2202.54	902.498	ENSMUSG00000064945.3	-	-	Rny3-201	misc_RNA	Rny3
ENSMUST00000104361.3	970.346	584.405	647.119	ENSMUSG00000077549.3	-	-	Snord71-201	snoRNA	Snord71
ENSMUST00000239682.1	952.428	607.315	732.378	ENSMUSG00000119657.1	-	-	Gm25829-201	snRNA	Gm25829
ENSMUST00000239741.1	952.428	607.315	732.378	ENSMUSG00000118883.1	-	-	Gm23934-201	snRNA	Gm23934
ENSMUST00000239739.1	952.428	607.315	732.378	ENSMUSG00000119061.1	-	-	Gm22360-201	snRNA	Gm22360
ENSMUST00000239826.1	952.428	607.315	732.378	ENSMUSG00000118995.1	-	-	Gm26496-201	snRNA	Gm26496
ENSMUST00000239968.1	952.428	607.315	732.378	ENSMUSG00000119211.1	-	-	Gm25583-201	snRNA	Gm25583
ENSMUST00000239592.1	952.428	607.315	732.378	ENSMUSG00000119552.1	-	-	Gm22798-201	snRNA	Gm22798
ENSMUST00000240229.1	952.428	607.315	732.378	ENSMUSG00000118721.1	-	-	Gm22295-201	snRNA	Gm22295
ENSMUST00000239941.1	952.428	607.315	732.378	ENSMUSG00000119891.1	-	-	Gm25869-201	snRNA	Gm25869
ENSMUST00000240477.1	952.428	607.315	732.378	ENSMUSG00000119756.1	-	-	Gm22682-201	snRNA	Gm22682
ENSMUST00000239967.1	952.428	607.315	732.378	ENSMUSG00000119200.1	-	-	Gm24260-201	snRNA	Gm24260
ENSMUST00000240043.1	952.428	607.315	732.378	ENSMUSG00000118723.1	-	-	Gm25127-201	snRNA	Gm25127
ENSMUST00000240060.1	952.428	607.315	732.378	ENSMUSG00000118687.1	-	-	Gm24458-201	snRNA	Gm24458
ENSMUST00000179782.2	952.428	607.315	732.378	ENSMUSG00000096423.2	-	-	Gm24978-201	snRNA	Gm24978
ENSMUST00000240424.1	952.428	607.315	732.378	ENSMUSG00000118825.1	-	-	Gm24967-201	snRNA	Gm24967
ENSMUST00000240534.1	952.428	607.315	732.378	ENSMUSG00000119735.1	-	-	Gm22092-201	snRNA	Gm22092
ENSMUST00000240049.1	952.428	607.315	732.378	ENSMUSG00000118743.1	-	-	Gm26058-201	snRNA	Gm26058
ENSMUST00000239849.1	952.428	607.315	732.378	ENSMUSG00000119288.1	-	-	Gm25737-201	snRNA	Gm25737
ENSMUST00000240311.1	952.428	607.315	732.378	ENSMUSG00000119308.1	-	-	Gm25790-201	snRNA	Gm25790
ENSMUST00000239991.1	952.428	607.315	732.378	ENSMUSG00000119845.1	-	-	Gm25405-201	snRNA	Gm25405
ENSMUST00000239727.1	952.428	607.315	732.378	ENSMUSG00000119024.1	-	-	Gm22822-201	snRNA	Gm22822
ENSMUST00000239699.1	952.428	607.315	732.378	ENSMUSG00000119145.1	-	-	Gm26427-201	snRNA	Gm26427
ENSMUST00000239839.1	952.428	607.315	732.378	ENSMUSG00000119461.1	-	-	Gm24205-201	snRNA	Gm24205
ENSMUST00000239966.1	952.428	607.315	732.378	ENSMUSG00000119307.1	-	-	Gm24693-201	snRNA	Gm24693
ENSMUST00000240511.1	952.428	607.315	732.378	ENSMUSG00000118764.1	-	-	Gm25064-201	snRNA	Gm25064
ENSMUST00000239717.1	952.428	607.315	732.378	ENSMUSG00000119791.1	-	-	Gm25256-201	snRNA	Gm25256
ENSMUST00000240182.1	952.428	607.315	732.378	ENSMUSG00000118918.1	-	-	Gm24486-201	snRNA	Gm24486
ENSMUST00000240313.1	952.428	607.315	732.378	ENSMUSG00000118970.1	-	-	Gm25709-201	snRNA	Gm25709
ENSMUST00000240522.1	952.428	607.315	732.378	ENSMUSG00000119807.1	-	-	Gm24803-201	snRNA	Gm24803
ENSMUST00000240304.1	952.428	607.315	732.378	ENSMUSG00000119368.1	-	-	Gm22170-201	snRNA	Gm22170
ENSMUST00000240474.1	952.428	607.315	732.378	ENSMUSG00000118868.1	-	-	Gm22246-201	snRNA	Gm22246
ENSMUST00000239841.1	952.428	607.315	732.378	ENSMUSG00000119594.1	-	-	Gm24873-201	snRNA	Gm24873
ENSMUST00000239681.1	952.428	607.315	732.378	ENSMUSG00000119656.1	-	-	Gm22823-201	snRNA	Gm22823
ENSMUST00000240185.1	952.428	607.315	732.378	ENSMUSG00000119684.1	-	-	Gm24540-201	snRNA	Gm24540
ENSMUST00001239540.1	952.428	607.315	732.378	ENSMUSG00000119376.1	-	-	Gm23217-201	snRNA	Gm23217
ENSMUST00000239750.1	952.428	607.315	732.378	ENSMUSG00000119572.1	-	-	Gm24753-201	snRNA	Gm24753
ENSMUST00000239937.1	952.428	607.315	732.378	ENSMUSG00000118928.1	-	-	Gm25547-201	snRNA	Gm25547
ENSMUST00001239515.1	952.428	607.315	732.378	ENSMUSG00000119500.1	-	-	Gm26295-201	snRNA	Gm26295
ENSMUST00000240167.1	952.428	607.315	732.378	ENSMUSG00000119272.1	-	-	Rnu6-201	snRNA	Rnu6
ENSMUST00000240106.1	952.428	607.315	732.378	ENSMUSG00000119482.1	-	-	Gm24722-201	snRNA	Gm24722
ENSMUST00000240361.1	952.428	607.315	732.378	ENSMUSG00000119766.1	-	-	Gm23512-201	snRNA	Gm23512
ENSMUST00000240068.1	952.428	607.315	732.378	ENSMUSG00000119917.1	-	-	Gm22288-201	snRNA	Gm22288
ENSMUST00000240416.1	952.428	607.315	732.378	ENSMUSG00000119338.1	-	-	Gm22580-201	snRNA	Gm22580
ENSMUST00000240017.1	952.428	607.315	732.378	ENSMUSG00000119084.1	-	-	Gm26317-201	snRNA	Gm26317
ENSMUST00020182787.1	894.246	589.048	548.512	ENSMUSG00002076766.1	-	-	Snord33-201	snoRNA	Snord33
ENSMUST00000083339.3	887.028	660.96	394.956	ENSMUSG00000065273.3	-	-	Gm25128-201	snoRNA	Gm25128
ENSMUST00000116723.3	872.224	791.98	664.893	ENSMUSG00000118729.1	-	-	Snord88c-201	snoRNA	Snord88c
ENSMUST00000117033.3	848.231	772.054	474.449	ENSMUSG00000080683.3	-	-	Gm23991-201	snoRNA	Gm23991
ENSMUST00000174972.3	816.963	423.351	619.519	ENSMUSG00000092713.3	-	-	Gm22858-201	snoRNA	Gm22858
ENSMUST00000082388.1	815.158	2819.45	641.983	ENSMUSG00000064337.1	-	-	mt-Rnr1-201	Mt_rRNA	mt-Rnr1
ENSMUST00000082580.3	803.713	551.724	445.501	ENSMUSG00000064514.3	-	-	Gm22455-201	snoRNA	Gm22455
ENSMUST00000158917.3	786.474	1113.72	635.441	ENSMUSG00000089542.3	-	-	Gm25835-201	snoRNA	Gm25835
ENSMUST00000240328.1	754.344	526.062	494.967	ENSMUSG00000118848.1	-	-	Gm25412-201	snRNA	Gm25412
ENSMUST00000240200.1	698.7	977.079	749.133	ENSMUSG00000119142.1	-	-	Gm23143-201	snRNA	Gm23143
ENSMUST00000082833.3	664.982	549.067	516.327	ENSMUSG00000064767.3	-	-	Snord35b-201	snoRNA	Snord35b
ENSMUST00000116853.3	658.872	548.753	487.643	ENSMUSG00000119643.1	-	-	Snord88a-201	snoRNA	Snord88a
ENSMUST00000104377.3	658.47	451.388	281.573	ENSMUSG00000077565.3	-	-	Gm23201-201	snoRNA	Gm23201
ENSMUST00000083767.3	649.203	1316.1	879.338	ENSMUSG00000065701.3	-	-	Rny1-201	misc_RNA	Rny1
ENSMUST00000101927.3	628.386	507.952	411.329	ENSMUSG00000118706.1	-	-	Snord14d-201	snoRNA	Snord14d
ENSMUST00000116965.3	591.265	431.64	332.75	ENSMUSG00000080615.3	-	-	Snord99-201	snoRNA	Snord99
ENSMUST00000116813.3	563.739	704.232	298.646	ENSMUSG00000080463.3	-	-	Gm22489-201	snoRNA	Gm22489
ENSMUST00020181660.1	532.167	1006.04	787.024	ENSMUSG00002074846.1	-	-	Vaultrc5-201	misc_RNA	Vaultrc5
ENSMUST00000083424.3	521.432	436.884	282.611	ENSMUSG00000119805.1	-	-	Snord14c-201	snoRNA	Snord14c
ENSMUST00000082956.3	508.924	390.619	420.641	ENSMUSG00000064890.3	-	-	Gm22505-201	snRNA	Gm22505
ENSMUST00000083100.3	508.924	390.619	420.641	ENSMUSG00000065034.3	-	-	Gm22363-201	snRNA	Gm22363
ENSMUST00000082387.1	508.189	741.133	240.666	ENSMUSG00000064336.1	-	-	mt-Tf-201	Mt_tRNA	mt-Tf
ENSMUST00000239883.1	504.821	369.158	456.445	ENSMUSG00000119176.1	-	-	Gm22618-201	snRNA	Gm22618
ENSMUST00000197076.3	504.023	153.692	414.095	ENSMUSG00000104755.3	-	-	Mir677-201	miRNA	Mir677
ENSMUST00000082844.4	487.565	275.568	227.598	ENSMUSG00000064778.4	-	-	Snord59a-201	snoRNA	Snord59a
ENSMUST00000083944.3	487.208	419.62	342.902	ENSMUSG00000065878.3	-	-	Snord34-201	snoRNA	Snord34
ENSMUST00000104546.3	473.535	417.026	239.165	ENSMUSG00000077734.3	-	-	Snord83b-201	snoRNA	Snord83b
ENSMUST00000239963.1	468.059	616.884	687.8	ENSMUSG00000119920.1	-	-	n-R5s102-201	rRNA	n-R5s102
ENSMUST00000116892.3	422.77	304.993	346.879	ENSMUSG00000080542.3	-	-	Rnu4atac-201	snRNA	Rnu4atac
ENSMUST00000083561.3	417.301	229.165	193.722	ENSMUSG00000065495.3	-	-	Mir150-201	miRNA	Mir150
ENSMUST00000082397.1	415.368	882.184	180.329	ENSMUSG00000064346.1	-	-	mt-Tw-201	Mt_tRNA	mt-Tw
ENSMUST00000104510.3	414.498	314.839	213.914	ENSMUSG00000077698.3	-	-	Snord12-201	snoRNA	Snord12
ENSMUST00000083848.3	411.452	312.412	254.355	ENSMUSG00000065782.3	-	-	Gm22680-201	snoRNA	Gm22680
ENSMUST00000082417.1	377.748	372.888	138.37	ENSMUSG00000064366.1	-	-	mt-Tl2-201	Mt_tRNA	mt-Tl2
ENSMUST00000083324.3	377.326	233.116	142.844	ENSMUSG00000065258.3	-	-	Gm23969-201	snoRNA	Gm23969
ENSMUST00000104051.3	361.429	170.884	231.881	ENSMUSG00000077239.3	-	-	Snord66-201	snoRNA	Snord66
ENSMUST00000083112.3	357.429	238.309	271.253	ENSMUSG00000119688.1	-	-	Gm22192-201	snoRNA	Gm22192
ENSMUST00000175128.3	357.429	238.309	271.253	ENSMUSG00000119104.1	-	-	Gm25632-201	snoRNA	Gm25632
ENSMUST00000082984.5	357.148	254.265	289.898	ENSMUSG00000064918.5	-	-	Gm22571-201	snoRNA	Gm22571
ENSMUST00000116746.3	335.13	277.685	170.843	ENSMUSG00000080396.3	-	-	Snord111-201	snoRNA	Snord111
ENSMUST00000104327.3	333.498	202.428	154.321	ENSMUSG00000077515.3	-	-	Gm25878-201	snoRNA	Gm25878
ENSMUST00020181739.1	310.814	150.552	134.129	ENSMUSG00002076818.1	-	-	Snord14e-201	snoRNA	Snord14e
ENSMUST00000158323.3	293.663	461.059	210.073	ENSMUSG00000088948.3	-	-	Gm23262-201	snoRNA	Gm23262
ENSMUST00000175548.3	291.577	222.436	263.088	ENSMUSG00000093289.3	-	-	Snord92-201	snoRNA	Snord92
ENSMUST00000083361.3	288.9	259.17	165.928	ENSMUSG00000065295.3	-	-	Gm24134-201	snoRNA	Gm24134
ENSMUST00000104568.3	277.392	242.015	152.486	ENSMUSG00000077756.3	-	-	Snord90-201	snoRNA	Snord90
ENSMUST00000170122.4	274.515	484.619	351.063	ENSMUSG00000090733.7	OTTMUSG00000052891.1	OTTMUST00000132388.1	Rps27-201	protein_coding	Rps27
ENSMUST00000082910.3	271.976	248.867	90.9309	ENSMUSG00000064844.3	-	-	Gm26202-201	snoRNA	Gm26202
ENSMUST00000030127.13	251.429	234.474	171.64	ENSMUSG00000028420.14	OTTMUSG00000007005.3	OTTMUST00000016196.1	Tmem38b-201	protein_coding	Tmem38b
ENSMUST00000082403.1	247.043	342.113	104.381	ENSMUSG00000064352.1	-	-	mt-Ts1-201	Mt_tRNA	mt-Ts1
ENSMUST00000103997.3	247.035	181.09	110.013	ENSMUSG00000077185.3	-	-	Gm25091-201	snoRNA	Gm25091
ENSMUST00000082791.3	244.353	247.953	167.691	ENSMUSG00000064725.3	-	-	Snord96a-201	snoRNA	Snord96a
ENSMUST00000082401.1	241.615	365.692	137.393	ENSMUSG00000064350.1	-	-	mt-Ty-201	Mt_tRNA	mt-Ty
ENSMUST00000239749.1	236.638	257.498	250.627	ENSMUSG00000119426.1	-	-	Gm22129-201	snRNA	Gm22129
ENSMUST00000083458.3	227.096	141.82	134.801	ENSMUSG00000065392.3	-	-	Gm25894-201	snoRNA	Gm25894
ENSMUST00000083425.3	226.831	213.389	198.493	ENSMUSG00000119765.1	-	-	Gm23136-201	snoRNA	Gm23136
ENSMUST00000116960.3	224.901	152.189	76.6827	ENSMUSG00000080610.3	-	-	Snord110-201	snoRNA	Snord110
ENSMUST00020182858.1	221.055	399.862	245.335	ENSMUSG00002075551.1	-	-	Gm55276-201	miRNA	Gm55276
ENSMUST00000008036.9	216.789	376.152	403.71	ENSMUSG00000007892.9	OTTMUSG00000062531.1	OTTMUST00000152327.1	Rplp1-201	protein_coding	Rplp1
ENSMUST00000037023.9	216.187	442.15	348.599	ENSMUSG00000034892.9	OTTMUSG00000023728.1	OTTMUST00000057950.1	Rps29-201	protein_coding	Rps29
ENSMUST00000083801.3	215.976	119.958	126.528	ENSMUSG00000065735.3	-	-	Snord80-201	snoRNA	Snord80
ENSMUST00000226420.2	206.604	406.519	248.772	ENSMUSG00000115420.2	OTTMUSG00000069894.1	OTTMUST00000169188.1	Rmrp-202	lncRNA	Rmrp
ENSMUST00000104549.3	206.463	243.386	129.634	ENSMUSG00000077737.3	-	-	Snord72-201	snoRNA	Snord72
ENSMUST00020183323.1	201.092	212.517	318.507	ENSMUSG00002076740.1	-	-	Gm55338-201	miRNA	Gm55338
ENSMUST00000082937.3	196.038	160.777	113.409	ENSMUSG00000064871.3	-	-	Snord58b-201	snoRNA	Snord58b
ENSMUST00000082678.4	195.663	113.509	99.5638	ENSMUSG00000064612.4	-	-	Gm26457-201	snoRNA	Gm26457
ENSMUST00000240166.1	194.094	185.11	195.227	ENSMUSG00000119767.1	-	-	n-R5s112-201	rRNA	n-R5s112
ENSMUST00000239598.1	194.094	185.11	195.227	ENSMUSG00000118867.1	-	-	n-R5s120-201	rRNA	n-R5s120
ENSMUST00000240374.1	194.094	185.11	195.227	ENSMUSG00000119904.1	-	-	n-R5s125-201	rRNA	n-R5s125
ENSMUST00000083895.3	193.876	211.059	169.171	ENSMUSG00000119388.1	-	-	Snord16a-201	snoRNA	Snord16a
ENSMUST00000082456.3	188.204	304.22	123.694	ENSMUSG00000064390.3	-	-	Snord73b-201	snoRNA	Snord73b
ENSMUST00020183353.1	186.584	230.434	187.473	ENSMUSG00002075217.1	-	-	Gm55557-201	miRNA	Gm55557
ENSMUST00000239927.1	185.997	151.21	101.029	ENSMUSG00000119025.1	-	-	Gm23269-201	snRNA	Gm23269
ENSMUST00000239620.1	183.912	184.682	189.503	ENSMUSG00000118972.1	-	-	Gm22306-201	snRNA	Gm22306
ENSMUST00020182362.1	179.788	212.926	184.002	ENSMUSG00002076751.1	-	-	Gm56307-201	miRNA	Gm56307
ENSMUST00000206383.2	177.929	221.274	112.805	ENSMUSG00000108414.3	OTTMUSG00000057839.2	OTTMUST00000142470.1	Snhg1-213	retained_intron	Snhg1
ENSMUST00000175096.3	175.677	325.229	285.484	ENSMUSG00000092837.3	-	-	Rpph1-201	ribozyme	Rpph1
ENSMUST00000116815.3	170.466	479.945	173.169	ENSMUSG00000080465.3	-	-	Snord94-201	snoRNA	Snord94
ENSMUST00000083800.3	166.694	84.9702	71.2908	ENSMUSG00000065734.3	-	-	Snord49a-201	snoRNA	Snord49a
ENSMUST00000239855.1	160.33	98.2664	98.4629	ENSMUSG00000119458.1	-	-	Gm26331-201	snRNA	Gm26331
ENSMUST00020181805.1	157.517	120.143	135.459	ENSMUSG00002075745.1	-	-	Gm55098-201	rRNA	Gm55098
ENSMUST00000200502.2	151.327	140.613	124.616	ENSMUSG00000105925.2	OTTMUSG00000053153.1	OTTMUST00000132862.1	Gm43846-201	lncRNA	Gm43846
ENSMUST00000203191.2	149.461	126.146	150.516	ENSMUSG00000107722.2	OTTMUSG00000048985.2	OTTMUST00000125145.2	2900060B14Rik-201	lncRNA	2900060B14Rik
ENSMUST00000240226.1	145.865	114.291	68.5472	ENSMUSG00000119666.1	-	-	Snord50a-201	snoRNA	Snord50a
ENSMUST00000101993.4	145.865	114.291	68.5472	ENSMUSG00000118728.1	-	-	Gm24463-201	snoRNA	Gm24463
ENSMUST00000240056.1	145.81	98.1799	86.7628	ENSMUSG00000118726.1	-	-	Gm22623-201	snRNA	Gm22623
ENSMUST00000240255.1	144.97	71.4967	70.3208	ENSMUSG00000118917.1	-	-	Gm22307-201	snRNA	Gm22307
ENSMUST00000116888.3	143.646	321.284	153.955	ENSMUSG00000080538.3	-	-	Gm25541-201	snRNA	Gm25541
ENSMUST00000083856.3	140.132	71.3682	87.8538	ENSMUSG00000119649.1	-	-	Gm24091-201	snoRNA	Gm24091
ENSMUST00000082550.3	140.132	71.3682	87.8538	ENSMUSG00000119144.1	-	-	Gm23711-201	snoRNA	Gm23711
ENSMUST00000082474.3	140.047	105.59	120.647	ENSMUSG00000064408.3	-	-	Gm23924-201	snRNA	Gm23924
ENSMUST00020182303.1	136.205	142.303	106.891	ENSMUSG00002076691.1	-	-	Gm55149-201	miRNA	Gm55149
ENSMUST00000083034.3	133.847	151.065	67.729	ENSMUSG00000064968.3	-	-	Snord47-201	snoRNA	Snord47
ENSMUST00000083888.3	133.325	153.377	99.4471	ENSMUSG00000065822.3	-	-	Snord15a-201	snoRNA	Snord15a
ENSMUST00000083353.3	132.38	144.418	131.196	ENSMUSG00000065287.3	-	-	Gm24451-201	snoRNA	Gm24451
ENSMUST00000083355.3	131.807	131.494	63.4363	ENSMUSG00000065289.3	-	-	Gm23650-201	snoRNA	Gm23650
ENSMUST00000083160.3	130.163	67.5337	81.7165	ENSMUSG00000065094.3	-	-	Snord1a-201	snoRNA	Snord1a
ENSMUST00001239525.1	129.95	54.7441	41.1587	ENSMUSG00000119213.1	-	-	Gm25935-201	snRNA	Gm25935
ENSMUST00000175303.3	129.2	143.508	89.8509	ENSMUSG00000093044.3	-	-	Snord8-201	snoRNA	Snord8
ENSMUST00020182237.1	128.915	76.8073	124.546	ENSMUSG00002076827.1	-	-	Gm55462-201	snoRNA	Gm55462
ENSMUST00000199549.4	128.395	121.493	61.9673	ENSMUSG00000105167.4	-	-	Snord43-201	miRNA	Snord43
ENSMUST00000104437.3	127.925	90.2278	50.3162	ENSMUSG00000077625.3	-	-	Snord4a-201	snoRNA	Snord4a
ENSMUST00000082817.3	127.499	142.132	83.258	ENSMUSG00000064751.3	-	-	Gm26330-201	snoRNA	Gm26330
ENSMUST00000083804.3	122.778	74.6467	68.5747	ENSMUSG00000065738.3	-	-	Gm24494-201	snoRNA	Gm24494
ENSMUST00000240139.1	121.9	61.3588	69.0194	ENSMUSG00000119799.1	-	-	Gm24182-201	snRNA	Gm24182
ENSMUST00000082713.3	121.78	120.286	72.4811	ENSMUSG00000064647.3	-	-	Gm23301-201	snoRNA	Gm23301
ENSMUST00000240025.1	121.484	121.095	126.978	ENSMUSG00000119399.1	-	-	n-R5s115-201	rRNA	n-R5s115
ENSMUST00000083446.3	117.397	115.381	87.1905	ENSMUSG00000065380.3	-	-	Gm23095-201	snRNA	Gm23095
ENSMUST00000083050.3	116.775	124.273	71.9637	ENSMUSG00000064984.3	-	-	Snord73a-201	snoRNA	Snord73a
ENSMUST00000139789.2	116.482	156.225	98.7485	ENSMUSG00000030428.17	OTTMUSG00000021913.8	OTTMUST00000076011.1	Ttyh1-210	retained_intron	Ttyh1
ENSMUST00000240405.1	114.462	151.081	140.449	ENSMUSG00000118839.1	-	-	Gm25360-201	snRNA	Gm25360
ENSMUST00000082519.3	112.998	133.332	60.4918	ENSMUSG00000064453.3	-	-	Snord21-201	snoRNA	Snord21
ENSMUST00000165827.2	112.921	113.835	100.842	ENSMUSG00000091993.3	OTTMUSG00000042477.1	-	B930036N10Rik-201	lncRNA	B930036N10Rik
ENSMUST00000104416.3	112.118	78.2829	69.3232	ENSMUSG00000077604.3	-	-	Snord1b-201	snoRNA	Snord1b
ENSMUST00000093696.3	112.034	87.3853	178.459	ENSMUSG00000119925.1	-	-	Rn5s-ps1-201	rRNA	Rn5s-ps1
ENSMUST00000175042.3	112.034	87.3853	178.459	ENSMUSG00000119181.1	-	-	Gm23647-201	rRNA	Gm23647
ENSMUST00000082983.2	110.156	104.357	51.4765	ENSMUSG00000064917.2	OTTMUSG00000068225.1	OTTMUST00000164879.1	Snord138-201	TEC	Snord138
ENSMUST00000240003.1	107.963	87.5725	62.1155	ENSMUSG00000119432.1	-	-	Snord50b-201	snoRNA	Snord50b
ENSMUST00000240516.1	107.963	87.5725	62.1155	ENSMUSG00000119491.1	-	-	Gm26135-201	snoRNA	Gm26135
ENSMUST00000083338.3	107.418	138.805	78.0938	ENSMUSG00000065272.3	-	-	Snord57-201	snoRNA	Snord57
ENSMUST00000083512.3	100.196	48.6284	48.3691	ENSMUSG00000065446.3	-	-	Mir139-201	miRNA	Mir139
ENSMUST00000104526.3	100.037	86.0507	80.4536	ENSMUSG00000077714.3	-	-	Snord17-201	snoRNA	Snord17
ENSMUST00000082448.3	98.6003	64.1709	106.371	ENSMUSG00000064382.3	-	-	Gm26447-201	snoRNA	Gm26447
ENSMUST00000104514.3	97.7038	87.3577	42.8267	ENSMUSG00000077702.3	-	-	Gm24067-201	snoRNA	Gm24067
ENSMUST00000158304.3	97.4399	43.3653	35.2827	ENSMUSG00000088929.3	-	-	Gm24299-201	snoRNA	Gm24299
ENSMUST00000240411.1	96.7445	78.7752	45.0718	ENSMUSG00000118952.1	-	-	n-R5s2-201	rRNA	n-R5s2
ENSMUST00020182284.1	96.6389	114.242	52.483	ENSMUSG00002076971.1	-	-	Snord100-201	snoRNA	Snord100
ENSMUST00020182400.1	92.5322	84.1784	100.82	ENSMUSG00002075690.1	-	-	Gm54397-201	miRNA	Gm54397
ENSMUST00000082807.3	91.6607	71.01	69.8826	ENSMUSG00000064741.3	-	-	Snord14a-201	snoRNA	Snord14a
ENSMUST00000197548.2	91.3404	196.55	101.67	ENSMUSG00000106001.2	OTTMUSG00000052621.2	OTTMUST00000131854.2	Gm42826-201	TEC	Gm42826
ENSMUST00000083970.3	90.8354	83.924	77.8831	ENSMUSG00000065904.3	-	-	Gm26109-201	snoRNA	Gm26109
ENSMUST00000239995.1	89.9299	125.968	135.881	ENSMUSG00000118859.1	-	-	Gm26316-201	snRNA	Gm26316
ENSMUST00000104609.3	88.9397	75.9434	56.8296	ENSMUSG00000077797.3	-	-	Snord19-201	snoRNA	Snord19
ENSMUST00020183326.1	88.556	100.376	103.736	ENSMUSG00002076990.1	-	-	Gm22711-202	snoRNA	Gm22711
ENSMUST00000157899.3	88.4222	98.5338	45.6757	ENSMUSG00000088524.3	-	-	Snord2-201	snoRNA	Snord2
ENSMUST00000082846.3	88.2687	61.1624	44.9226	ENSMUSG00000064780.3	-	-	Snord95-201	snoRNA	Snord95
ENSMUST00001239518.1	87.9844	178.03	103.936	ENSMUSG00000119873.1	-	-	Gm24497-201	snRNA	Gm24497
ENSMUST00000083781.3	87.974	88.3791	86.1284	ENSMUSG00000065715.3	-	-	Snord7-201	snoRNA	Snord7
ENSMUST00000184281.3	86.5105	192.565	241.945	ENSMUSG00000098343.3	-	-	Mir6240-201	miRNA	Mir6240
ENSMUST00000157726.2	84.398	52.4391	51.2186	ENSMUSG00000088351.2	-	-	Gm24016-201	snoRNA	Gm24016
ENSMUST00000082863.3	83.3864	58.8822	47.1279	ENSMUSG00000064797.3	-	-	Gm24357-201	snoRNA	Gm24357
ENSMUST00000083107.3	82.6381	35.5832	51.3518	ENSMUSG00000065041.3	-	-	Gm24044-201	snoRNA	Gm24044
ENSMUST00000083018.3	81.5927	55.243	40.2148	ENSMUSG00000064952.3	-	-	Gm24920-201	snoRNA	Gm24920
ENSMUST00000080492.7	81.1081	146.259	132.38	ENSMUSG00000057863.7	OTTMUSG00000072377.1	OTTMUST00000175039.1	Rpl36-201	protein_coding	Rpl36
ENSMUST00000093713.3	79.2869	92.7904	40.1006	ENSMUSG00000070225.3	-	-	n-R5s33-201	rRNA	n-R5s33
ENSMUST00000239858.1	79.0658	56.6054	59.6573	ENSMUSG00000119278.1	-	-	Gm23092-201	snRNA	Gm23092
ENSMUST00000240433.1	79.0658	56.6054	59.6573	ENSMUSG00000118838.1	-	-	Gm24242-201	snRNA	Gm24242
ENSMUST00000239837.1	75.9296	68.036	21.4542	ENSMUSG00000118923.1	-	-	Gm22633-201	snRNA	Gm22633
ENSMUST00000240135.1	75.1941	48.5907	64.5941	ENSMUSG00000119019.1	-	-	Gm24968-201	snRNA	Gm24968
ENSMUST00000239827.1	71.1172	71.4367	92.2701	ENSMUSG00000119427.1	-	-	Gm24830-201	snRNA	Gm24830
ENSMUST00000083839.3	71.1172	71.4367	92.2701	ENSMUSG00000119774.1	-	-	Gm26232-201	snRNA	Gm26232
ENSMUST00000240510.1	71.1172	71.4367	92.2701	ENSMUSG00000118677.1	-	-	Rnu1b6-201	snRNA	Rnu1b6
ENSMUST00000239806.1	70.5315	57.6073	54.8937	ENSMUSG00000119815.1	-	-	Gm24267-201	snRNA	Gm24267
ENSMUST00000240295.1	70.2782	38.8492	36.3239	ENSMUSG00000119511.1	-	-	Gm24414-201	snRNA	Gm24414
ENSMUST00000240272.1	69.6149	24.2715	21.5915	ENSMUSG00000119789.1	-	-	Gm25312-201	snRNA	Gm25312
ENSMUST00000104305.3	68.8754	37.3964	32.601	ENSMUSG00000077493.3	-	-	Snord91a-201	snoRNA	Snord91a
ENSMUST00000104024.3	68.5079	46.4557	43.8398	ENSMUSG00000077212.3	-	-	Snord69-201	snoRNA	Snord69
ENSMUST00000082882.3	68.4546	63.733	41.6415	ENSMUSG00000064816.3	-	-	Gm22357-201	snoRNA	Gm22357
ENSMUST00000239694.1	67.4836	35.62	39.8374	ENSMUSG00000119058.1	-	-	Gm22628-201	snRNA	Gm22628
ENSMUST00000026420.7	66.8898	122.422	105.136	ENSMUSG00000025362.7	OTTMUSG00000065011.1	OTTMUST00000158355.1	Rps26-201	protein_coding	Rps26
ENSMUST00000158887.5	65.9704	49.5554	43.2114	ENSMUSG00000089512.5	-	-	Gm26287-201	snoRNA	Gm26287
ENSMUST00000083346.3	63.0277	41.7921	37.3156	ENSMUSG00000065280.3	-	-	Gm24453-201	snoRNA	Gm24453
ENSMUST00000082787.6	62.2763	54.5011	46.1167	ENSMUSG00000064721.6	-	-	Gm25855-201	snoRNA	Gm25855
ENSMUST00000239703.1	59.928	25.8995	30.8203	ENSMUSG00000119711.1	-	-	Gm22969-201	snRNA	Gm22969
ENSMUST00000239969.1	59.0067	63.2102	38.7973	ENSMUSG00000119440.1	-	-	n-R5s109-201	rRNA	n-R5s109
ENSMUST00000083294.3	58.9359	44.2478	19.1246	ENSMUSG00000065228.3	-	-	Gm25789-201	snoRNA	Gm25789
ENSMUST00000102476.5	55.692	114.821	72.1475	ENSMUSG00000060802.9	OTTMUSG00000015534.1	OTTMUST00000036889.1	B2m-201	protein_coding	B2m
ENSMUST00000026827.16	55.3872	67.5975	42.7093	ENSMUSG00000025731.17	OTTMUSG00000035873.4	OTTMUST00000091995.2	Mettl26-201	protein_coding	Mettl26
ENSMUST00000175268.3	54.3998	40.7595	14.5782	ENSMUSG00000093009.3	-	-	Snord52-201	snoRNA	Snord52
ENSMUST00000239830.1	53.9508	29.0793	33.7115	ENSMUSG00000118937.1	-	-	Gm24565-201	snRNA	Gm24565
ENSMUST00000175240.3	52.761	100.084	180.428	ENSMUSG00000092981.3	-	-	Mir5125-201	miRNA	Mir5125
ENSMUST00000092620.7	52.6474	136.905	115.947	ENSMUSG00000069682.8	OTTMUSG00000047253.2	OTTMUST00000122170.1	Gm10275-201	processed_transcript	Gm10275
ENSMUST00000082797.3	52.5678	30.5665	27.9833	ENSMUSG00000064731.3	-	-	Snord45b-201	snoRNA	Snord45b
ENSMUST00000083298.3	51.1307	44.6279	71.0412	ENSMUSG00000065232.3	-	-	Gm22973-201	snRNA	Gm22973
ENSMUST00000240010.1	50.4638	43.0765	30.3711	ENSMUSG00000119598.1	-	-	Gm22063-201	snRNA	Gm22063

## Sheet: mouse_Surface RNA_Hspc
transcript_id	mouse HSPC rep1 (TPM)	mouse HSPC rep2 (TPM)	mouse HSPC rep3 (TPM)	gene_id	havana_gene	havana_transcript	transcript_name	gene type	gene_name
ENSMUST00020182542.1	277626	247783	264969	ENSMUSG00002075188.1	-	-	Gm55936-201	miRNA	Gm55936
ENSMUST00020182009.1	277626	247783	264969	ENSMUSG00002075524.1	-	-	Gm55094-201	miRNA	Gm55094
ENSMUST00020183322.1	277626	247783	264969	ENSMUSG00002076173.1	-	-	Gm55118-201	miRNA	Gm55118
ENSMUST00000240377.1	43937.8	73366.3	58757.5	ENSMUSG00000119584.1	OTTMUSG00000053277.2	OTTMUST00000133068.2	Rn18s-rs5-201	rRNA	Rn18s-rs5
ENSMUST00000184437.3	18534.5	25585.4	22743.8	ENSMUSG00000098973.3	-	-	Mir6236-201	miRNA	Mir6236
ENSMUST00000217116.2	4103.34	7441.04	5837.01	ENSMUSG00000035202.9	OTTMUSG00000062845.1	OTTMUST00000153048.1	Lars2-209	nonsense_mediated_decay	Lars2
ENSMUST00000175032.4	2234.09	3500.52	2921.25	ENSMUSG00000118866.1	-	-	Rn7s1-201	misc_RNA	Rn7s1
ENSMUST00000174924.4	2234.09	3500.52	2921.25	ENSMUSG00000118841.1	-	-	Rn7s2-201	misc_RNA	Rn7s2
ENSMUST00000093721.3	1764.47	2442.55	1649.74	ENSMUSG00000118734.1	-	-	Gm25313-201	snRNA	Gm25313
ENSMUST00020183253.1	1742.11	2246.29	2176.9	ENSMUSG00002076161.1	-	-	Rn7sk-201	misc_RNA	Rn7sk
ENSMUST00000082395.1	1673.46	2298.7	1828.4	ENSMUSG00000064344.1	-	-	mt-Tm-201	Mt_tRNA	mt-Tm
ENSMUST00000158458.3	1626.08	1545.17	1463	ENSMUSG00000089083.3	-	-	Rnu7-201	snRNA	Rnu7
ENSMUST00000101817.3	1549.76	2347.41	1648.84	ENSMUSG00000119286.1	-	-	Rnu5g-201	snRNA	Rnu5g
ENSMUST00020182858.1	1322.17	1221.7	1415.78	ENSMUSG00002075551.1	-	-	Gm55276-201	miRNA	Gm55276
ENSMUST00000240065.1	1308.62	2078.23	1590.77	ENSMUSG00000119895.1	-	-	Gm22513-201	snRNA	Gm22513
ENSMUST00000083099.3	1176.28	1743.46	1168.77	ENSMUSG00000119640.1	-	-	Gm24871-201	snRNA	Gm24871
ENSMUST00000082416.1	1102.43	941.336	593.712	ENSMUSG00000064365.1	-	-	mt-Ts2-201	Mt_tRNA	mt-Ts2
ENSMUST00000240338.1	953.885	1511.37	1071.45	ENSMUSG00000119844.1	-	-	n-R5s100-201	rRNA	n-R5s100
ENSMUST00001239555.1	953.885	1511.37	1071.45	ENSMUSG00000118922.1	-	-	n-R5s103-201	rRNA	n-R5s103
ENSMUST00000240537.1	953.885	1511.37	1071.45	ENSMUSG00000118725.1	-	-	n-R5s104-201	rRNA	n-R5s104
ENSMUST00000240110.1	953.885	1511.37	1071.45	ENSMUSG00000118907.1	-	-	n-R5s105-201	rRNA	n-R5s105
ENSMUST00000239596.1	953.885	1511.37	1071.45	ENSMUSG00000119204.1	-	-	n-R5s107-201	rRNA	n-R5s107
ENSMUST00000240506.1	953.885	1511.37	1071.45	ENSMUSG00000119451.1	-	-	n-R5s108-201	rRNA	n-R5s108
ENSMUST00000240027.1	953.885	1511.37	1071.45	ENSMUSG00000118798.1	-	-	n-R5s110-201	rRNA	n-R5s110
ENSMUST00000240235.1	953.885	1511.37	1071.45	ENSMUSG00000119009.1	-	-	n-R5s111-201	rRNA	n-R5s111
ENSMUST00001239564.1	953.885	1511.37	1071.45	ENSMUSG00000119523.1	-	-	n-R5s113-201	rRNA	n-R5s113
ENSMUST00000240089.1	953.885	1511.37	1071.45	ENSMUSG00000119748.1	-	-	Gm25018-201	rRNA	Gm25018
ENSMUST00000240370.1	953.885	1511.37	1071.45	ENSMUSG00000119210.1	-	-	n-R5s117-201	rRNA	n-R5s117
ENSMUST00000239807.1	953.885	1511.37	1071.45	ENSMUSG00000119919.1	-	-	n-R5s121-201	rRNA	n-R5s121
ENSMUST00000240190.1	953.885	1511.37	1071.45	ENSMUSG00000119118.1	-	-	n-R5s122-201	rRNA	n-R5s122
ENSMUST00000239660.1	953.885	1511.37	1071.45	ENSMUSG00000119521.1	-	-	n-R5s123-201	rRNA	n-R5s123
ENSMUST00000239778.1	953.885	1511.37	1071.45	ENSMUSG00000119299.1	-	-	n-R5s124-201	rRNA	n-R5s124
ENSMUST00000240133.1	953.885	1511.37	1071.45	ENSMUSG00001118664.1	-	-	n-R5s128-201	rRNA	n-R5s128
ENSMUST00000239762.1	953.885	1511.37	1071.45	ENSMUSG00000119493.1	-	-	Gm26391-201	rRNA	Gm26391
ENSMUST00000239771.1	953.885	1511.37	1071.45	ENSMUSG00000119324.1	-	-	n-R5s133-201	rRNA	n-R5s133
ENSMUST00000240236.1	953.885	1511.37	1071.45	ENSMUSG00000119587.1	-	-	n-R5s134-201	rRNA	n-R5s134
ENSMUST00000239832.1	953.885	1511.37	1071.45	ENSMUSG00000119280.1	-	-	Rn5s-201	rRNA	Rn5s
ENSMUST00000240112.1	953.885	1511.37	1071.45	ENSMUSG00000118796.1	-	-	n-R5s138-201	rRNA	n-R5s138
ENSMUST00000239748.1	953.885	1511.37	1071.45	ENSMUSG00000119762.1	-	-	n-R5s139-201	rRNA	n-R5s139
ENSMUST00000239942.1	953.885	1511.37	1071.45	ENSMUSG00000118747.1	-	-	Gm22109-201	rRNA	Gm22109
ENSMUST00000240207.1	953.885	1511.37	1071.45	ENSMUSG00000119615.1	-	-	n-R5s141-201	rRNA	n-R5s141
ENSMUST00000239853.1	953.885	1511.37	1071.45	ENSMUSG00000118920.1	-	-	n-R5s142-201	rRNA	n-R5s142
ENSMUST00000239899.1	953.885	1511.37	1071.45	ENSMUSG00000119038.1	-	-	n-R5s143-201	rRNA	n-R5s143
ENSMUST00000239973.1	953.885	1511.37	1071.45	ENSMUSG00000119414.1	-	-	n-R5s144-201	rRNA	n-R5s144
ENSMUST00000240273.1	953.885	1511.37	1071.45	ENSMUSG00000119561.1	-	-	Gm25212-201	rRNA	Gm25212
ENSMUST00000240509.1	953.885	1511.37	1071.45	ENSMUSG00000119014.1	-	-	n-R5s146-201	rRNA	n-R5s146
ENSMUST00000240449.1	953.885	1511.37	1071.45	ENSMUSG00000118870.1	-	-	Gm22291-201	rRNA	Gm22291
ENSMUST00000239880.1	953.885	1511.37	1071.45	ENSMUSG00000118727.1	-	-	Gm23284-201	rRNA	Gm23284
ENSMUST00000240201.1	953.885	1511.37	1071.45	ENSMUSG00000119808.1	-	-	n-R5s149-201	rRNA	n-R5s149
ENSMUST00000082389.1	926.809	1485.27	1296.92	ENSMUSG00000064338.1	-	-	mt-Tv-201	Mt_tRNA	mt-Tv
ENSMUST00000240501.1	885.939	1443.82	1047.89	ENSMUSG00000119476.1	-	-	Rnu1a1-201	snRNA	Rnu1a1
ENSMUST00000093684.3	885.939	1443.82	1047.89	ENSMUSG00000118815.1	-	-	Gm22068-201	snRNA	Gm22068
ENSMUST00001239507.1	885.939	1443.82	1047.89	ENSMUSG00000118864.1	-	-	Gm25679-201	snRNA	Gm25679
ENSMUST00000240287.1	885.939	1443.82	1047.89	ENSMUSG00000118751.1	-	-	Gm26444-201	snRNA	Gm26444
ENSMUST00000240177.1	885.939	1443.82	1047.89	ENSMUSG00000119670.1	-	-	Gm24305-201	snRNA	Gm24305
ENSMUST00000179675.3	885.939	1443.82	1047.89	ENSMUSG00000119206.1	-	-	Gm22317-201	snRNA	Gm22317
ENSMUST00000082415.1	854.906	1352.91	987.226	ENSMUSG00000064364.1	-	-	mt-Th-201	Mt_tRNA	mt-Th
ENSMUST00000240535.1	836.772	1100.67	871.177	ENSMUSG00000119776.1	-	-	Gm23849-201	snRNA	Gm23849
ENSMUST00000240145.1	836.772	1100.67	871.177	ENSMUSG00000118718.1	-	-	Gm24950-201	snRNA	Gm24950
ENSMUST00000240379.1	836.772	1100.67	871.177	ENSMUSG00000119892.1	-	-	Gm23971-201	snRNA	Gm23971
ENSMUST00000240231.1	836.772	1100.67	871.177	ENSMUSG00000118837.1	-	-	Rnu2-10-201	snRNA	Rnu2-10
ENSMUST00000082390.1	804.078	1402.14	1605.89	ENSMUSG00000064339.1	-	-	mt-Rnr2-201	Mt_rRNA	mt-Rnr2
ENSMUST00000083242.3	674.215	1072.45	779.44	ENSMUSG00000065176.3	-	-	Rnu12-201	snRNA	Rnu12
ENSMUST00000104135.3	654.103	688.857	543.343	ENSMUSG00000077323.3	-	-	Rnu11-201	snRNA	Rnu11
ENSMUST00000180137.3	623.52	891.48	607.233	ENSMUSG00000119227.1	-	-	Gm25099-201	snRNA	Gm25099
ENSMUST00000240041.1	612.258	735.222	569.991	ENSMUSG00000118790.1	-	-	Gm25939-201	snRNA	Gm25939
ENSMUST00000082399.1	595.181	566.678	639.177	ENSMUSG00000064348.1	-	-	mt-Tn-201	Mt_tRNA	mt-Tn
ENSMUST00000082388.1	558.54	972.819	1054.53	ENSMUSG00000064337.1	-	-	mt-Rnr1-201	Mt_rRNA	mt-Rnr1
ENSMUST00000101806.4	545.664	672.535	510.165	ENSMUSG00000119668.1	-	-	Gm23472-201	snRNA	Gm23472
ENSMUST00000084010.3	545.664	672.535	510.165	ENSMUSG00000119838.1	-	-	Gm23444-201	snRNA	Gm23444
ENSMUST00000239668.1	526.133	734.319	555.563	ENSMUSG00000119730.1	-	-	n-R5s106-201	rRNA	n-R5s106
ENSMUST00000240024.1	526.133	734.319	555.563	ENSMUSG00000118860.1	-	-	n-R5s118-201	rRNA	n-R5s118
ENSMUST00000240397.1	526.133	734.319	555.563	ENSMUSG00000119012.1	-	-	Gm24312-201	rRNA	Gm24312
ENSMUST00000239683.1	526.133	734.319	555.563	ENSMUSG00000119562.1	-	-	n-R5s130-201	rRNA	n-R5s130
ENSMUST00000157627.3	497.456	890.017	724.106	ENSMUSG00000088252.3	-	-	Snord13-201	snoRNA	Snord13
ENSMUST00000082393.1	429.042	648.937	577.356	ENSMUSG00000064342.1	-	-	mt-Ti-201	Mt_tRNA	mt-Ti
ENSMUST00000239680.1	424.532	540.862	418.895	ENSMUSG00000119520.1	-	-	Gm24265-201	snRNA	Gm24265
ENSMUST00000239775.1	410.724	676.868	508.487	ENSMUSG00000118698.1	-	-	Gm25890-201	snRNA	Gm25890
ENSMUST00001239542.1	410.724	676.868	508.487	ENSMUSG00000118936.1	-	-	Gm22614-201	snRNA	Gm22614
ENSMUST00000082965.3	404.464	581.87	477.951	ENSMUSG00000064899.3	-	-	Snord118-201	snoRNA	Snord118
ENSMUST00000082412.1	385.109	464.47	474.351	ENSMUSG00000064361.1	-	-	mt-Tr-201	Mt_tRNA	mt-Tr
ENSMUST00000082422.1	360.429	637.58	569.238	ENSMUSG00000064371.1	-	-	mt-Tt-201	Mt_tRNA	mt-Tt
ENSMUST00000082420.1	348.535	555.934	396.482	ENSMUSG00000064369.1	-	-	mt-Te-201	Mt_tRNA	mt-Te
ENSMUST00000083767.3	313.727	466.931	402.303	ENSMUSG00000065701.3	-	-	Rny1-201	misc_RNA	Rny1
ENSMUST00000082410.1	308.819	509.749	446.489	ENSMUSG00000064359.1	-	-	mt-Tg-201	Mt_tRNA	mt-Tg
ENSMUST00000239604.1	301.32	476.18	290.224	ENSMUSG00000119459.1	-	-	Gm23287-201	snRNA	Gm23287
ENSMUST00000226420.2	293.958	314.694	316.164	ENSMUSG00000115420.2	OTTMUSG00000069894.1	OTTMUST00000169188.1	Rmrp-202	lncRNA	Rmrp
ENSMUST00000083011.3	289.22	492.57	392.183	ENSMUSG00000064945.3	-	-	Rny3-201	misc_RNA	Rny3
ENSMUST00000082406.1	276.718	377.954	335.657	ENSMUSG00000064355.1	-	-	mt-Tk-201	Mt_tRNA	mt-Tk
ENSMUST00000082391.1	276.705	421.89	329.413	ENSMUSG00000064340.1	-	-	mt-Tl1-201	Mt_tRNA	mt-Tl1
ENSMUST00000082947.3	247.733	447.335	268.092	ENSMUSG00000119403.1	-	-	Gm22265-201	snRNA	Gm22265
ENSMUST00020181660.1	245.233	248.338	236.742	ENSMUSG00002074846.1	-	-	Vaultrc5-201	misc_RNA	Vaultrc5
ENSMUST00000082394.1	229.917	278.951	240.223	ENSMUSG00000064343.1	-	-	mt-Tq-201	Mt_tRNA	mt-Tq
ENSMUST00000184281.3	219.707	299.588	147.02	ENSMUSG00000098343.3	-	-	Mir6240-201	miRNA	Mir6240
ENSMUST00000239963.1	214.212	307.598	224.701	ENSMUSG00000119920.1	-	-	n-R5s102-201	rRNA	n-R5s102
ENSMUST00000240114.1	204.787	326.589	215.25	ENSMUSG00000119132.1	-	-	Gm24407-201	snRNA	Gm24407
ENSMUST00020182758.1	189.67	278.096	262.918	ENSMUSG00002076650.1	-	-	Snord3b1-202	snoRNA	Snord3b1
ENSMUST00020183417.1	189.67	278.096	262.918	ENSMUSG00002075453.1	-	-	Snord3b3-202	snoRNA	Snord3b3
ENSMUST00020183227.1	189.67	278.096	262.918	ENSMUSG00002074955.1	-	-	Snord3b4-202	snoRNA	Snord3b4
ENSMUST00020182511.1	189.67	278.096	262.918	ENSMUSG00002075931.1	-	-	Snord3b2-202	snoRNA	Snord3b2
ENSMUST00000082400.1	172.212	216.885	208.461	ENSMUSG00000064349.1	-	-	mt-Tc-201	Mt_tRNA	mt-Tc
ENSMUST00000240405.1	164.8	218.454	163.621	ENSMUSG00000118839.1	-	-	Gm25360-201	snRNA	Gm25360
ENSMUST00000082387.1	157.806	230.774	178.317	ENSMUSG00000064336.1	-	-	mt-Tf-201	Mt_tRNA	mt-Tf
ENSMUST00000239995.1	154.893	183.899	143.641	ENSMUSG00000118859.1	-	-	Gm26316-201	snRNA	Gm26316
ENSMUST00020183530.1	151.381	199.666	195.449	ENSMUSG00002074875.1	-	-	Snord3a-202	snoRNA	Snord3a
ENSMUST00000008036.9	145.843	225.29	211.907	ENSMUSG00000007892.9	OTTMUSG00000062531.1	OTTMUST00000152327.1	Rplp1-201	protein_coding	Rplp1
ENSMUST00000082423.1	139.054	209.935	128.153	ENSMUSG00000064372.1	-	-	mt-Tp-201	Mt_tRNA	mt-Tp
ENSMUST00000240469.1	132.787	223.23	138.796	ENSMUSG00000118945.1	-	-	n-R5s136-201	rRNA	n-R5s136
ENSMUST00000082507.3	131.808	182.95	152.985	ENSMUSG00000064441.3	-	-	Snord37-201	snoRNA	Snord37
ENSMUST00000240200.1	131.081	207.214	123.315	ENSMUSG00000119142.1	-	-	Gm23143-201	snRNA	Gm23143
ENSMUST00000175096.3	126.543	150.663	143.656	ENSMUSG00000092837.3	-	-	Rpph1-201	ribozyme	Rpph1
ENSMUST00000083298.3	124.255	170.198	126.896	ENSMUSG00000065232.3	-	-	Gm22973-201	snRNA	Gm22973
ENSMUST00000098110.3	122.754	234.366	194.052	ENSMUSG00000073867.3	OTTMUSG00000060168.1	OTTMUST00000147273.1	AA474408-201	TEC	AA474408
ENSMUST00000082398.1	121.742	183.229	153.35	ENSMUSG00000064347.1	-	-	mt-Ta-201	Mt_tRNA	mt-Ta
ENSMUST00000158917.3	108.194	164.519	140.504	ENSMUSG00000089542.3	-	-	Gm25835-201	snoRNA	Gm25835
ENSMUST00000104252.3	107.248	144.912	150.393	ENSMUSG00000077440.3	-	-	Gm23130-201	snoRNA	Gm23130
ENSMUST00000188775.2	93.1188	156.326	133.097	ENSMUSG00000101355.2	OTTMUSG00000000428.1	OTTMUST00000001008.1	H3c10-201	protein_coding	H3c10
ENSMUST00000082404.1	90.1579	216.167	159.285	ENSMUSG00000064353.1	-	-	mt-Td-201	Mt_tRNA	mt-Td
ENSMUST00000081342.7	90.0588	176.943	152.245	ENSMUSG00000094777.3	OTTMUSG00000000448.1	OTTMUST00000001029.1	H2ac24-201	protein_coding	H2ac24
ENSMUST00000098843.3	88.3042	146.966	131.688	ENSMUSG00000074403.3	OTTMUSG00000042083.1	OTTMUST00000110356.1	H3c13-201	protein_coding	H3c13
ENSMUST00020182794.1	86.5464	106.146	54.0974	ENSMUSG00002076940.1	-	-	Gm55286-201	miRNA	Gm55286
ENSMUST00000102983.2	84.9508	124.586	112.757	ENSMUSG00000064288.5	OTTMUSG00000000445.1	OTTMUST00000001026.1	H4c12-201	protein_coding	H4c12
ENSMUST00000189457.2	82.638	144.487	112.449	ENSMUSG00000101972.2	OTTMUSG00000000433.1	OTTMUST00000001013.1	H3c11-201	protein_coding	H3c11
ENSMUST00000083153.3	82.5277	83.7257	73.1474	ENSMUSG00000065087.3	-	-	Snord22-201	snoRNA	Snord22
ENSMUST00000073261.3	81.8768	136.095	113.493	ENSMUSG00000061991.3	OTTMUSG00000000569.1	OTTMUST00000001156.1	H2ac10-201	protein_coding	H2ac10
ENSMUST00000082956.3	81.866	104.646	89.2245	ENSMUSG00000064890.3	-	-	Gm22505-201	snRNA	Gm22505
ENSMUST00000083100.3	81.866	104.646	89.2245	ENSMUSG00000065034.3	-	-	Gm22363-201	snRNA	Gm22363
ENSMUST00000104941.4	79.0932	167.18	114.229	ENSMUSG00000069306.6	OTTMUSG00000000446.1	OTTMUST00000001027.1	H4c17-201	protein_coding	H4c17
ENSMUST00000037023.9	76.5508	136.092	119.178	ENSMUSG00000034892.9	OTTMUSG00000023728.1	OTTMUST00000057950.1	Rps29-201	protein_coding	Rps29
ENSMUST00000239682.1	75.2651	103.896	79.2676	ENSMUSG00000119657.1	-	-	Gm25829-201	snRNA	Gm25829
ENSMUST00000239741.1	75.2651	103.896	79.2676	ENSMUSG00000118883.1	-	-	Gm23934-201	snRNA	Gm23934
ENSMUST00000239739.1	75.2651	103.896	79.2676	ENSMUSG00000119061.1	-	-	Gm22360-201	snRNA	Gm22360
ENSMUST00000239826.1	75.2651	103.896	79.2676	ENSMUSG00000118995.1	-	-	Gm26496-201	snRNA	Gm26496
ENSMUST00000239968.1	75.2651	103.896	79.2676	ENSMUSG00000119211.1	-	-	Gm25583-201	snRNA	Gm25583
ENSMUST00000239592.1	75.2651	103.896	79.2676	ENSMUSG00000119552.1	-	-	Gm22798-201	snRNA	Gm22798
ENSMUST00000240229.1	75.2651	103.896	79.2676	ENSMUSG00000118721.1	-	-	Gm22295-201	snRNA	Gm22295
ENSMUST00000239941.1	75.2651	103.896	79.2676	ENSMUSG00000119891.1	-	-	Gm25869-201	snRNA	Gm25869
ENSMUST00000240477.1	75.2651	103.896	79.2676	ENSMUSG00000119756.1	-	-	Gm22682-201	snRNA	Gm22682
ENSMUST00000239967.1	75.2651	103.896	79.2676	ENSMUSG00000119200.1	-	-	Gm24260-201	snRNA	Gm24260
ENSMUST00000240043.1	75.2651	103.896	79.2676	ENSMUSG00000118723.1	-	-	Gm25127-201	snRNA	Gm25127
ENSMUST00000240060.1	75.2651	103.896	79.2676	ENSMUSG00000118687.1	-	-	Gm24458-201	snRNA	Gm24458
ENSMUST00000179782.2	75.2651	103.896	79.2676	ENSMUSG00000096423.2	-	-	Gm24978-201	snRNA	Gm24978
ENSMUST00000240424.1	75.2651	103.896	79.2676	ENSMUSG00000118825.1	-	-	Gm24967-201	snRNA	Gm24967
ENSMUST00000240534.1	75.2651	103.896	79.2676	ENSMUSG00000119735.1	-	-	Gm22092-201	snRNA	Gm22092
ENSMUST00000240049.1	75.2651	103.896	79.2676	ENSMUSG00000118743.1	-	-	Gm26058-201	snRNA	Gm26058
ENSMUST00000239849.1	75.2651	103.896	79.2676	ENSMUSG00000119288.1	-	-	Gm25737-201	snRNA	Gm25737
ENSMUST00000240311.1	75.2651	103.896	79.2676	ENSMUSG00000119308.1	-	-	Gm25790-201	snRNA	Gm25790
ENSMUST00000239991.1	75.2651	103.896	79.2676	ENSMUSG00000119845.1	-	-	Gm25405-201	snRNA	Gm25405
ENSMUST00000239727.1	75.2651	103.896	79.2676	ENSMUSG00000119024.1	-	-	Gm22822-201	snRNA	Gm22822
ENSMUST00000239699.1	75.2651	103.896	79.2676	ENSMUSG00000119145.1	-	-	Gm26427-201	snRNA	Gm26427
ENSMUST00000239839.1	75.2651	103.896	79.2676	ENSMUSG00000119461.1	-	-	Gm24205-201	snRNA	Gm24205
ENSMUST00000239966.1	75.2651	103.896	79.2676	ENSMUSG00000119307.1	-	-	Gm24693-201	snRNA	Gm24693
ENSMUST00000240511.1	75.2651	103.896	79.2676	ENSMUSG00000118764.1	-	-	Gm25064-201	snRNA	Gm25064
ENSMUST00000239717.1	75.2651	103.896	79.2676	ENSMUSG00000119791.1	-	-	Gm25256-201	snRNA	Gm25256
ENSMUST00000240182.1	75.2651	103.896	79.2676	ENSMUSG00000118918.1	-	-	Gm24486-201	snRNA	Gm24486
ENSMUST00000240313.1	75.2651	103.896	79.2676	ENSMUSG00000118970.1	-	-	Gm25709-201	snRNA	Gm25709
ENSMUST00000240522.1	75.2651	103.896	79.2676	ENSMUSG00000119807.1	-	-	Gm24803-201	snRNA	Gm24803
ENSMUST00000240304.1	75.2651	103.896	79.2676	ENSMUSG00000119368.1	-	-	Gm22170-201	snRNA	Gm22170
ENSMUST00000240474.1	75.2651	103.896	79.2676	ENSMUSG00000118868.1	-	-	Gm22246-201	snRNA	Gm22246
ENSMUST00000239841.1	75.2651	103.896	79.2676	ENSMUSG00000119594.1	-	-	Gm24873-201	snRNA	Gm24873
ENSMUST00000239681.1	75.2651	103.896	79.2676	ENSMUSG00000119656.1	-	-	Gm22823-201	snRNA	Gm22823
ENSMUST00000240185.1	75.2651	103.896	79.2676	ENSMUSG00000119684.1	-	-	Gm24540-201	snRNA	Gm24540
ENSMUST00001239540.1	75.2651	103.896	79.2676	ENSMUSG00000119376.1	-	-	Gm23217-201	snRNA	Gm23217
ENSMUST00000239750.1	75.2651	103.896	79.2676	ENSMUSG00000119572.1	-	-	Gm24753-201	snRNA	Gm24753
ENSMUST00000239937.1	75.2651	103.896	79.2676	ENSMUSG00000118928.1	-	-	Gm25547-201	snRNA	Gm25547
ENSMUST00001239515.1	75.2651	103.896	79.2676	ENSMUSG00000119500.1	-	-	Gm26295-201	snRNA	Gm26295
ENSMUST00000240167.1	75.2651	103.896	79.2676	ENSMUSG00000119272.1	-	-	Rnu6-201	snRNA	Rnu6
ENSMUST00000240106.1	75.2651	103.896	79.2676	ENSMUSG00000119482.1	-	-	Gm24722-201	snRNA	Gm24722
ENSMUST00000240361.1	75.2651	103.896	79.2676	ENSMUSG00000119766.1	-	-	Gm23512-201	snRNA	Gm23512
ENSMUST00000240068.1	75.2651	103.896	79.2676	ENSMUSG00000119917.1	-	-	Gm22288-201	snRNA	Gm22288
ENSMUST00000240416.1	75.2651	103.896	79.2676	ENSMUSG00000119338.1	-	-	Gm22580-201	snRNA	Gm22580
ENSMUST00000240017.1	75.2651	103.896	79.2676	ENSMUSG00000119084.1	-	-	Gm26317-201	snRNA	Gm26317
ENSMUST00000102972.6	74.6985	116.928	108.44	ENSMUSG00000060981.8	OTTMUSG00000000568.2	OTTMUST00000001155.2	H4c8-201	protein_coding	H4c8
ENSMUST00000083371.3	74.6069	60.166	83.6793	ENSMUSG00000065305.3	-	-	Gm23246-201	snoRNA	Gm23246
ENSMUST00000091709.3	74.2521	149.702	99.0781	ENSMUSG00000095217.2	OTTMUSG00000000430.1	OTTMUST00000001010.1	H2bc15-201	protein_coding	H2bc15
ENSMUST00000082403.1	74.1251	125.623	95.6799	ENSMUSG00000064352.1	-	-	mt-Ts1-201	Mt_tRNA	mt-Ts1
ENSMUST00000082608.3	74.0583	90.9481	69.8064	ENSMUSG00000064542.3	-	-	Gm22980-201	snoRNA	Gm22980
ENSMUST00000162293.8	73.7005	107.943	87.9362	ENSMUSG00000030098.16	OTTMUSG00000034562.3	OTTMUST00000087686.1	Grip2-204	nonsense_mediated_decay	Grip2
ENSMUST00020183353.1	70.3731	144.51	93.65	ENSMUSG00002075217.1	-	-	Gm55557-201	miRNA	Gm55557
ENSMUST00000102971.2	70.0585	128.33	103.1	ENSMUSG00000069274.4	OTTMUSG00000000573.1	OTTMUST00000001160.1	H4c6-201	protein_coding	H4c6
ENSMUST00000078756.7	70.0337	121.367	100.146	ENSMUSG00000064220.7	OTTMUSG00000042073.1	OTTMUST00000110343.1	H2ac18-201	protein_coding	H2ac18
ENSMUST00000042235.15	69.3185	107.145	95.0264	ENSMUSG00000037742.15	OTTMUSG00000019692.3	OTTMUST00000047139.1	Eef1a1-201	protein_coding	Eef1a1
ENSMUST00000070124.5	67.056	108.609	84.6986	ENSMUSG00000071516.3	OTTMUSG00000000444.1	OTTMUST00000001025.1	H2ac13-201	protein_coding	H2ac13
ENSMUST00000104327.3	66.1668	81.485	81.8409	ENSMUSG00000077515.3	-	-	Gm25878-201	snoRNA	Gm25878
ENSMUST00001239518.1	65.625	90.1565	68.8891	ENSMUSG00000119873.1	-	-	Gm24497-201	snRNA	Gm24497
ENSMUST00000074752.4	64.4792	107.599	90.0229	ENSMUSG00000063021.4	OTTMUSG00000000429.1	OTTMUST00000001009.1	H2ac15-201	protein_coding	H2ac15
ENSMUST00000198092.3	62.9676	77.4064	60.9451	ENSMUSG00000105196.3	-	-	Mir142-201	miRNA	Mir142
ENSMUST00000082401.1	62.8526	76.9761	96.1148	ENSMUSG00000064350.1	-	-	mt-Ty-201	Mt_tRNA	mt-Ty
ENSMUST00000110452.2	62.4079	112.729	93.1953	ENSMUSG00000069300.4	OTTMUSG00000000476.1	OTTMUST00000001060.1	H2bc11-201	protein_coding	H2bc11
ENSMUST00000082405.1	60.2766	83.719	110.113	ENSMUSG00000064354.1	-	-	mt-Co2-201	protein_coding	mt-Co2
ENSMUST00000086519.12	60.0891	91.8298	80.363	ENSMUSG00000067274.11	OTTMUSG00000014700.3	OTTMUST00000034862.1	Rplp0-201	protein_coding	Rplp0
ENSMUST00000170122.4	58.9616	101.587	75.8503	ENSMUSG00000090733.7	OTTMUSG00000052891.1	OTTMUST00000132388.1	Rps27-201	protein_coding	Rps27
ENSMUST00000082397.1	58.959	90.9717	57.3709	ENSMUSG00000064346.1	-	-	mt-Tw-201	Mt_tRNA	mt-Tw
ENSMUST00000082402.1	57.5383	84.3209	102.992	ENSMUSG00000064351.1	-	-	mt-Co1-201	protein_coding	mt-Co1
ENSMUST00000116888.3	56.7032	94.2557	73.7126	ENSMUSG00000080538.3	-	-	Gm25541-201	snRNA	Gm25541
ENSMUST00020183323.1	56.6177	86.6477	95.4443	ENSMUSG00002076740.1	-	-	Gm55338-201	miRNA	Gm55338
ENSMUST00000083285.3	56.3099	100.146	72.1577	ENSMUSG00000065219.3	-	-	Snord32a-201	snoRNA	Snord32a
ENSMUST00020183326.1	55.6822	55.2036	50.4209	ENSMUSG00002076990.1	-	-	Gm22711-202	snoRNA	Gm22711
ENSMUST00000078369.3	54.3856	101.925	92.407	ENSMUSG00000061615.3	OTTMUSG00000000580.1	OTTMUST00000001170.1	H2ac4-201	protein_coding	H2ac4
ENSMUST00000101824.3	54.2538	56.5879	49.0674	ENSMUSG00000075770.3	-	-	Gm22589-201	snoRNA	Gm22589
ENSMUST00000240328.1	51.6268	75.8317	65.9945	ENSMUSG00000118848.1	-	-	Gm25412-201	snRNA	Gm25412

## Sheet: mouse_SurfaceRNA_NK
transcript_id	mouse NK rep1 (TPM)	mouse NK rep2 (TPM)	mouse NK rep3 (TPM)	gene_id	havana_gene	havana_transcript	transcript_name	gene type	gene_name
ENSMUST00000240377.1	105056	165590	159644	ENSMUSG00000119584.1	OTTMUSG00000053277.2	OTTMUST00000133068.2	Rn18s-rs5-201	rRNA	Rn18s-rs5
ENSMUST00020182542.1	85016.6	101287	103083	ENSMUSG00002075188.1	-	-	Gm55936-201	miRNA	Gm55936
ENSMUST00020182009.1	85016.6	101287	103083	ENSMUSG00002075524.1	-	-	Gm55094-201	miRNA	Gm55094
ENSMUST00020183322.1	85016.6	101287	103083	ENSMUSG00002076173.1	-	-	Gm55118-201	miRNA	Gm55118
ENSMUST00000184437.3	22826.3	32927.8	28483.1	ENSMUSG00000098973.3	-	-	Mir6236-201	miRNA	Mir6236
ENSMUST00000082395.1	12371.6	11909.3	11707	ENSMUSG00000064344.1	-	-	mt-Tm-201	Mt_tRNA	mt-Tm
ENSMUST00000217116.2	12260.8	19153.5	19030.3	ENSMUSG00000035202.9	OTTMUSG00000062845.1	OTTMUST00000153048.1	Lars2-209	nonsense_mediated_decay	Lars2
ENSMUST00000175032.4	10655.1	9370.88	9769.66	ENSMUSG00000118866.1	-	-	Rn7s1-201	misc_RNA	Rn7s1
ENSMUST00000174924.4	10655.1	9370.88	9769.66	ENSMUSG00000118841.1	-	-	Rn7s2-201	misc_RNA	Rn7s2
ENSMUST00000093721.3	10281.5	7071.25	6819.89	ENSMUSG00000118734.1	-	-	Gm25313-201	snRNA	Gm25313
ENSMUST00000101817.3	8954.86	5575.67	5753.36	ENSMUSG00000119286.1	-	-	Rnu5g-201	snRNA	Rnu5g
ENSMUST00000082389.1	8841.92	8729.33	7912.41	ENSMUSG00000064338.1	-	-	mt-Tv-201	Mt_tRNA	mt-Tv
ENSMUST00000240338.1	8663.55	5985.77	5817.35	ENSMUSG00000119844.1	-	-	n-R5s100-201	rRNA	n-R5s100
ENSMUST00001239555.1	8663.55	5985.77	5817.35	ENSMUSG00000118922.1	-	-	n-R5s103-201	rRNA	n-R5s103
ENSMUST00000240537.1	8663.55	5985.77	5817.35	ENSMUSG00000118725.1	-	-	n-R5s104-201	rRNA	n-R5s104
ENSMUST00000240110.1	8663.55	5985.77	5817.35	ENSMUSG00000118907.1	-	-	n-R5s105-201	rRNA	n-R5s105
ENSMUST00000239596.1	8663.55	5985.77	5817.35	ENSMUSG00000119204.1	-	-	n-R5s107-201	rRNA	n-R5s107
ENSMUST00000240506.1	8663.55	5985.77	5817.35	ENSMUSG00000119451.1	-	-	n-R5s108-201	rRNA	n-R5s108
ENSMUST00000240027.1	8663.55	5985.77	5817.35	ENSMUSG00000118798.1	-	-	n-R5s110-201	rRNA	n-R5s110
ENSMUST00000240235.1	8663.55	5985.77	5817.35	ENSMUSG00000119009.1	-	-	n-R5s111-201	rRNA	n-R5s111
ENSMUST00001239564.1	8663.55	5985.77	5817.35	ENSMUSG00000119523.1	-	-	n-R5s113-201	rRNA	n-R5s113
ENSMUST00000240089.1	8663.55	5985.77	5817.35	ENSMUSG00000119748.1	-	-	Gm25018-201	rRNA	Gm25018
ENSMUST00000240370.1	8663.55	5985.77	5817.35	ENSMUSG00000119210.1	-	-	n-R5s117-201	rRNA	n-R5s117
ENSMUST00000239807.1	8663.55	5985.77	5817.35	ENSMUSG00000119919.1	-	-	n-R5s121-201	rRNA	n-R5s121
ENSMUST00000240190.1	8663.55	5985.77	5817.35	ENSMUSG00000119118.1	-	-	n-R5s122-201	rRNA	n-R5s122
ENSMUST00000239660.1	8663.55	5985.77	5817.35	ENSMUSG00000119521.1	-	-	n-R5s123-201	rRNA	n-R5s123
ENSMUST00000239778.1	8663.55	5985.77	5817.35	ENSMUSG00000119299.1	-	-	n-R5s124-201	rRNA	n-R5s124
ENSMUST00000240133.1	8663.55	5985.77	5817.35	ENSMUSG00001118664.1	-	-	n-R5s128-201	rRNA	n-R5s128
ENSMUST00000239762.1	8663.55	5985.77	5817.35	ENSMUSG00000119493.1	-	-	Gm26391-201	rRNA	Gm26391
ENSMUST00000239771.1	8663.55	5985.77	5817.35	ENSMUSG00000119324.1	-	-	n-R5s133-201	rRNA	n-R5s133
ENSMUST00000240236.1	8663.55	5985.77	5817.35	ENSMUSG00000119587.1	-	-	n-R5s134-201	rRNA	n-R5s134
ENSMUST00000239832.1	8663.55	5985.77	5817.35	ENSMUSG00000119280.1	-	-	Rn5s-201	rRNA	Rn5s
ENSMUST00000240112.1	8663.55	5985.77	5817.35	ENSMUSG00000118796.1	-	-	n-R5s138-201	rRNA	n-R5s138
ENSMUST00000239748.1	8663.55	5985.77	5817.35	ENSMUSG00000119762.1	-	-	n-R5s139-201	rRNA	n-R5s139
ENSMUST00000239942.1	8663.55	5985.77	5817.35	ENSMUSG00000118747.1	-	-	Gm22109-201	rRNA	Gm22109
ENSMUST00000240207.1	8663.55	5985.77	5817.35	ENSMUSG00000119615.1	-	-	n-R5s141-201	rRNA	n-R5s141
ENSMUST00000239853.1	8663.55	5985.77	5817.35	ENSMUSG00000118920.1	-	-	n-R5s142-201	rRNA	n-R5s142
ENSMUST00000239899.1	8663.55	5985.77	5817.35	ENSMUSG00000119038.1	-	-	n-R5s143-201	rRNA	n-R5s143
ENSMUST00000239973.1	8663.55	5985.77	5817.35	ENSMUSG00000119414.1	-	-	n-R5s144-201	rRNA	n-R5s144
ENSMUST00000240273.1	8663.55	5985.77	5817.35	ENSMUSG00000119561.1	-	-	Gm25212-201	rRNA	Gm25212
ENSMUST00000240509.1	8663.55	5985.77	5817.35	ENSMUSG00000119014.1	-	-	n-R5s146-201	rRNA	n-R5s146
ENSMUST00000240449.1	8663.55	5985.77	5817.35	ENSMUSG00000118870.1	-	-	Gm22291-201	rRNA	Gm22291
ENSMUST00000239880.1	8663.55	5985.77	5817.35	ENSMUSG00000118727.1	-	-	Gm23284-201	rRNA	Gm23284
ENSMUST00000240201.1	8663.55	5985.77	5817.35	ENSMUSG00000119808.1	-	-	n-R5s149-201	rRNA	n-R5s149
ENSMUST00000083099.3	7463.37	4995.49	5285.87	ENSMUSG00000119640.1	-	-	Gm24871-201	snRNA	Gm24871
ENSMUST00000240065.1	7280.14	4949.28	5197.47	ENSMUSG00000119895.1	-	-	Gm22513-201	snRNA	Gm22513
ENSMUST00000082415.1	6914.14	5680.92	6346.31	ENSMUSG00000064364.1	-	-	mt-Th-201	Mt_tRNA	mt-Th
ENSMUST00000157627.3	6327.55	5638.25	4451.75	ENSMUSG00000088252.3	-	-	Snord13-201	snoRNA	Snord13
ENSMUST00000082416.1	6130.84	4070.23	4188.73	ENSMUSG00000064365.1	-	-	mt-Ts2-201	Mt_tRNA	mt-Ts2
ENSMUST00000158458.3	5778.66	4632.47	4767.21	ENSMUSG00000089083.3	-	-	Rnu7-201	snRNA	Rnu7
ENSMUST00000082399.1	4822.54	4102.94	4342.67	ENSMUSG00000064348.1	-	-	mt-Tn-201	Mt_tRNA	mt-Tn
ENSMUST00000240501.1	4419.35	2913.39	3146.2	ENSMUSG00000119476.1	-	-	Rnu1a1-201	snRNA	Rnu1a1
ENSMUST00000093684.3	4419.35	2913.39	3146.2	ENSMUSG00000118815.1	-	-	Gm22068-201	snRNA	Gm22068
ENSMUST00001239507.1	4419.35	2913.39	3146.2	ENSMUSG00000118864.1	-	-	Gm25679-201	snRNA	Gm25679
ENSMUST00000240287.1	4419.35	2913.39	3146.2	ENSMUSG00000118751.1	-	-	Gm26444-201	snRNA	Gm26444
ENSMUST00000240177.1	4419.35	2913.39	3146.2	ENSMUSG00000119670.1	-	-	Gm24305-201	snRNA	Gm24305
ENSMUST00000179675.3	4419.35	2913.39	3146.2	ENSMUSG00000119206.1	-	-	Gm22317-201	snRNA	Gm22317
ENSMUST00000082393.1	4322.14	3497.26	3299.8	ENSMUSG00000064342.1	-	-	mt-Ti-201	Mt_tRNA	mt-Ti
ENSMUST00000082965.3	4247.81	3074.91	3162.52	ENSMUSG00000064899.3	-	-	Snord118-201	snoRNA	Snord118
ENSMUST00020183253.1	3795.47	4986.72	5762.34	ENSMUSG00002076161.1	-	-	Rn7sk-201	misc_RNA	Rn7sk
ENSMUST00000240535.1	3673.5	2895.72	3225.79	ENSMUSG00000119776.1	-	-	Gm23849-201	snRNA	Gm23849
ENSMUST00000240145.1	3673.5	2895.72	3225.79	ENSMUSG00000118718.1	-	-	Gm24950-201	snRNA	Gm24950
ENSMUST00000240379.1	3673.5	2895.72	3225.79	ENSMUSG00000119892.1	-	-	Gm23971-201	snRNA	Gm23971
ENSMUST00000240231.1	3673.5	2895.72	3225.79	ENSMUSG00000118837.1	-	-	Rnu2-10-201	snRNA	Rnu2-10
ENSMUST00000239668.1	3476.39	2570.07	2896.42	ENSMUSG00000119730.1	-	-	n-R5s106-201	rRNA	n-R5s106
ENSMUST00000240024.1	3476.39	2570.07	2896.42	ENSMUSG00000118860.1	-	-	n-R5s118-201	rRNA	n-R5s118
ENSMUST00000240397.1	3476.39	2570.07	2896.42	ENSMUSG00000119012.1	-	-	Gm24312-201	rRNA	Gm24312
ENSMUST00000239683.1	3476.39	2570.07	2896.42	ENSMUSG00000119562.1	-	-	n-R5s130-201	rRNA	n-R5s130
ENSMUST00000083242.3	3210.03	1770.71	1990.24	ENSMUSG00000065176.3	-	-	Rnu12-201	snRNA	Rnu12
ENSMUST00000082390.1	3131.27	4505.11	3863.45	ENSMUSG00000064339.1	-	-	mt-Rnr2-201	Mt_rRNA	mt-Rnr2
ENSMUST00000180137.3	3056.39	2167.11	2467.47	ENSMUSG00000119227.1	-	-	Gm25099-201	snRNA	Gm25099
ENSMUST00000082420.1	2955.39	2765.21	3366.29	ENSMUSG00000064369.1	-	-	mt-Te-201	Mt_tRNA	mt-Te
ENSMUST00000082391.1	2779.41	2741.3	2727.89	ENSMUSG00000064340.1	-	-	mt-Tl1-201	Mt_tRNA	mt-Tl1
ENSMUST00000239680.1	2747.95	2208.69	1913.87	ENSMUSG00000119520.1	-	-	Gm24265-201	snRNA	Gm24265
ENSMUST00000082422.1	2741.95	3799.26	3981.05	ENSMUSG00000064371.1	-	-	mt-Tt-201	Mt_tRNA	mt-Tt
ENSMUST00000082410.1	2688.67	2490.22	2629.42	ENSMUSG00000064359.1	-	-	mt-Tg-201	Mt_tRNA	mt-Tg
ENSMUST00000082394.1	2436.71	1630.48	1895.77	ENSMUSG00000064343.1	-	-	mt-Tq-201	Mt_tRNA	mt-Tq
ENSMUST00000082388.1	2177.09	2958.28	2533.53	ENSMUSG00000064337.1	-	-	mt-Rnr1-201	Mt_rRNA	mt-Rnr1
ENSMUST00000082406.1	1967.99	1780.33	2097.58	ENSMUSG00000064355.1	-	-	mt-Tk-201	Mt_tRNA	mt-Tk
ENSMUST00000082507.3	1615.88	1403.68	1324.63	ENSMUSG00000064441.3	-	-	Snord37-201	snoRNA	Snord37
ENSMUST00000082423.1	1600.98	1326.85	1178.46	ENSMUSG00000064372.1	-	-	mt-Tp-201	Mt_tRNA	mt-Tp
ENSMUST00000240114.1	1529.88	957.241	953.654	ENSMUSG00000119132.1	-	-	Gm24407-201	snRNA	Gm24407
ENSMUST00000239775.1	1502.32	870.058	1090.87	ENSMUSG00000118698.1	-	-	Gm25890-201	snRNA	Gm25890
ENSMUST00001239542.1	1502.32	870.058	1090.87	ENSMUSG00000118936.1	-	-	Gm22614-201	snRNA	Gm22614
ENSMUST00000082412.1	1500.38	2070.69	2254.47	ENSMUSG00000064361.1	-	-	mt-Tr-201	Mt_tRNA	mt-Tr
ENSMUST00000083285.3	1495.52	1042.15	523.43	ENSMUSG00000065219.3	-	-	Snord32a-201	snoRNA	Snord32a
ENSMUST00000101806.4	1408.88	1054.21	1336.57	ENSMUSG00000119668.1	-	-	Gm23472-201	snRNA	Gm23472
ENSMUST00000084010.3	1408.88	1054.21	1336.57	ENSMUSG00000119838.1	-	-	Gm23444-201	snRNA	Gm23444
ENSMUST00000104135.3	1399.23	2189.24	2489.78	ENSMUSG00000077323.3	-	-	Rnu11-201	snRNA	Rnu11
ENSMUST00000104252.3	1300.7	1426.37	1002.16	ENSMUSG00000077440.3	-	-	Gm23130-201	snoRNA	Gm23130
ENSMUST00000083767.3	1282.93	1600.49	1606	ENSMUSG00000065701.3	-	-	Rny1-201	misc_RNA	Rny1
ENSMUST00000240041.1	1276.39	993.174	1313.42	ENSMUSG00000118790.1	-	-	Gm25939-201	snRNA	Gm25939
ENSMUST00000082404.1	1258.36	1015.49	1047.8	ENSMUSG00000064353.1	-	-	mt-Td-201	Mt_tRNA	mt-Td
ENSMUST00000240469.1	1191	767.809	830.899	ENSMUSG00000118945.1	-	-	n-R5s136-201	rRNA	n-R5s136
ENSMUST00000083011.3	1163.88	1731.8	1637.43	ENSMUSG00000064945.3	-	-	Rny3-201	misc_RNA	Rny3
ENSMUST00000082947.3	1154.65	567.265	712.055	ENSMUSG00000119403.1	-	-	Gm22265-201	snRNA	Gm22265
ENSMUST00000082398.1	1092.65	986.743	1002	ENSMUSG00000064347.1	-	-	mt-Ta-201	Mt_tRNA	mt-Ta
ENSMUST00020182758.1	1080.37	701.011	695.382	ENSMUSG00002076650.1	-	-	Snord3b1-202	snoRNA	Snord3b1
ENSMUST00020183417.1	1080.37	701.011	695.382	ENSMUSG00002075453.1	-	-	Snord3b3-202	snoRNA	Snord3b3
ENSMUST00020183227.1	1080.37	701.011	695.382	ENSMUSG00002074955.1	-	-	Snord3b4-202	snoRNA	Snord3b4
ENSMUST00020182511.1	1080.37	701.011	695.382	ENSMUSG00002075931.1	-	-	Snord3b2-202	snoRNA	Snord3b2
ENSMUST00000082403.1	1008.75	1012.94	943.243	ENSMUSG00000064352.1	-	-	mt-Ts1-201	Mt_tRNA	mt-Ts1
ENSMUST00000082400.1	979.392	1077.78	1383.84	ENSMUSG00000064349.1	-	-	mt-Tc-201	Mt_tRNA	mt-Tc
ENSMUST00000082387.1	947.916	1625.68	1058.85	ENSMUSG00000064336.1	-	-	mt-Tf-201	Mt_tRNA	mt-Tf
ENSMUST00000239604.1	942.223	450.892	694.395	ENSMUSG00000119459.1	-	-	Gm23287-201	snRNA	Gm23287
ENSMUST00000082397.1	907.958	943.954	514.114	ENSMUSG00000064346.1	-	-	mt-Tw-201	Mt_tRNA	mt-Tw
ENSMUST00000082417.1	849.076	636.285	689.633	ENSMUSG00000064366.1	-	-	mt-Tl2-201	Mt_tRNA	mt-Tl2
ENSMUST00000239682.1	793.472	535.547	478.842	ENSMUSG00000119657.1	-	-	Gm25829-201	snRNA	Gm25829
ENSMUST00000239741.1	793.472	535.547	478.842	ENSMUSG00000118883.1	-	-	Gm23934-201	snRNA	Gm23934
ENSMUST00000239739.1	793.472	535.547	478.842	ENSMUSG00000119061.1	-	-	Gm22360-201	snRNA	Gm22360
ENSMUST00000239826.1	793.472	535.547	478.842	ENSMUSG00000118995.1	-	-	Gm26496-201	snRNA	Gm26496
ENSMUST00000239968.1	793.472	535.547	478.842	ENSMUSG00000119211.1	-	-	Gm25583-201	snRNA	Gm25583
ENSMUST00000239592.1	793.472	535.547	478.842	ENSMUSG00000119552.1	-	-	Gm22798-201	snRNA	Gm22798
ENSMUST00000240229.1	793.472	535.547	478.842	ENSMUSG00000118721.1	-	-	Gm22295-201	snRNA	Gm22295
ENSMUST00000239941.1	793.472	535.547	478.842	ENSMUSG00000119891.1	-	-	Gm25869-201	snRNA	Gm25869
ENSMUST00000240477.1	793.472	535.547	478.842	ENSMUSG00000119756.1	-	-	Gm22682-201	snRNA	Gm22682
ENSMUST00000239967.1	793.472	535.547	478.842	ENSMUSG00000119200.1	-	-	Gm24260-201	snRNA	Gm24260
ENSMUST00000240043.1	793.472	535.547	478.842	ENSMUSG00000118723.1	-	-	Gm25127-201	snRNA	Gm25127
ENSMUST00000240060.1	793.472	535.547	478.842	ENSMUSG00000118687.1	-	-	Gm24458-201	snRNA	Gm24458
ENSMUST00000179782.2	793.472	535.547	478.842	ENSMUSG00000096423.2	-	-	Gm24978-201	snRNA	Gm24978
ENSMUST00000240424.1	793.472	535.547	478.842	ENSMUSG00000118825.1	-	-	Gm24967-201	snRNA	Gm24967
ENSMUST00000240534.1	793.472	535.547	478.842	ENSMUSG00000119735.1	-	-	Gm22092-201	snRNA	Gm22092
ENSMUST00000240049.1	793.472	535.547	478.842	ENSMUSG00000118743.1	-	-	Gm26058-201	snRNA	Gm26058
ENSMUST00000239849.1	793.472	535.547	478.842	ENSMUSG00000119288.1	-	-	Gm25737-201	snRNA	Gm25737
ENSMUST00000240311.1	793.472	535.547	478.842	ENSMUSG00000119308.1	-	-	Gm25790-201	snRNA	Gm25790
ENSMUST00000239991.1	793.472	535.547	478.842	ENSMUSG00000119845.1	-	-	Gm25405-201	snRNA	Gm25405
ENSMUST00000239727.1	793.472	535.547	478.842	ENSMUSG00000119024.1	-	-	Gm22822-201	snRNA	Gm22822
ENSMUST00000239699.1	793.472	535.547	478.842	ENSMUSG00000119145.1	-	-	Gm26427-201	snRNA	Gm26427
ENSMUST00000239839.1	793.472	535.547	478.842	ENSMUSG00000119461.1	-	-	Gm24205-201	snRNA	Gm24205
ENSMUST00000239966.1	793.472	535.547	478.842	ENSMUSG00000119307.1	-	-	Gm24693-201	snRNA	Gm24693
ENSMUST00000240511.1	793.472	535.547	478.842	ENSMUSG00000118764.1	-	-	Gm25064-201	snRNA	Gm25064
ENSMUST00000239717.1	793.472	535.547	478.842	ENSMUSG00000119791.1	-	-	Gm25256-201	snRNA	Gm25256
ENSMUST00000240182.1	793.472	535.547	478.842	ENSMUSG00000118918.1	-	-	Gm24486-201	snRNA	Gm24486
ENSMUST00000240313.1	793.472	535.547	478.842	ENSMUSG00000118970.1	-	-	Gm25709-201	snRNA	Gm25709
ENSMUST00000240522.1	793.472	535.547	478.842	ENSMUSG00000119807.1	-	-	Gm24803-201	snRNA	Gm24803
ENSMUST00000240304.1	793.472	535.547	478.842	ENSMUSG00000119368.1	-	-	Gm22170-201	snRNA	Gm22170
ENSMUST00000240474.1	793.472	535.547	478.842	ENSMUSG00000118868.1	-	-	Gm22246-201	snRNA	Gm22246
ENSMUST00000239841.1	793.472	535.547	478.842	ENSMUSG00000119594.1	-	-	Gm24873-201	snRNA	Gm24873
ENSMUST00000239681.1	793.472	535.547	478.842	ENSMUSG00000119656.1	-	-	Gm22823-201	snRNA	Gm22823
ENSMUST00000240185.1	793.472	535.547	478.842	ENSMUSG00000119684.1	-	-	Gm24540-201	snRNA	Gm24540
ENSMUST00001239540.1	793.472	535.547	478.842	ENSMUSG00000119376.1	-	-	Gm23217-201	snRNA	Gm23217
ENSMUST00000239750.1	793.472	535.547	478.842	ENSMUSG00000119572.1	-	-	Gm24753-201	snRNA	Gm24753
ENSMUST00000239937.1	793.472	535.547	478.842	ENSMUSG00000118928.1	-	-	Gm25547-201	snRNA	Gm25547
ENSMUST00001239515.1	793.472	535.547	478.842	ENSMUSG00000119500.1	-	-	Gm26295-201	snRNA	Gm26295
ENSMUST00000240167.1	793.472	535.547	478.842	ENSMUSG00000119272.1	-	-	Rnu6-201	snRNA	Rnu6
ENSMUST00000240106.1	793.472	535.547	478.842	ENSMUSG00000119482.1	-	-	Gm24722-201	snRNA	Gm24722
ENSMUST00000240361.1	793.472	535.547	478.842	ENSMUSG00000119766.1	-	-	Gm23512-201	snRNA	Gm23512
ENSMUST00000240068.1	793.472	535.547	478.842	ENSMUSG00000119917.1	-	-	Gm22288-201	snRNA	Gm22288
ENSMUST00000240416.1	793.472	535.547	478.842	ENSMUSG00000119338.1	-	-	Gm22580-201	snRNA	Gm22580
ENSMUST00000240017.1	793.472	535.547	478.842	ENSMUSG00000119084.1	-	-	Gm26317-201	snRNA	Gm26317
ENSMUST00000239963.1	715.529	496.339	749.229	ENSMUSG00000119920.1	-	-	n-R5s102-201	rRNA	n-R5s102
ENSMUST00020183530.1	678.214	451.962	483.845	ENSMUSG00002074875.1	-	-	Snord3a-202	snoRNA	Snord3a
ENSMUST00020182858.1	657.205	863.703	976.147	ENSMUSG00002075551.1	-	-	Gm55276-201	miRNA	Gm55276
ENSMUST00000198092.3	656.12	561.665	627.09	ENSMUSG00000105196.3	-	-	Mir142-201	miRNA	Mir142
ENSMUST00000082401.1	610.662	826.741	637.635	ENSMUSG00000064350.1	-	-	mt-Ty-201	Mt_tRNA	mt-Ty
ENSMUST00000101824.3	578.646	574.444	465.5	ENSMUSG00000075770.3	-	-	Gm22589-201	snoRNA	Gm22589
ENSMUST00000240200.1	555.021	354.546	457.815	ENSMUSG00000119142.1	-	-	Gm23143-201	snRNA	Gm23143
ENSMUST00000083371.3	533.552	516.279	466.143	ENSMUSG00000065305.3	-	-	Gm23246-201	snoRNA	Gm23246
ENSMUST00000116868.3	525.641	488.49	360.969	ENSMUSG00000080518.3	-	-	Gm22193-201	snoRNA	Gm22193
ENSMUST00000240328.1	485.147	441.567	391.348	ENSMUSG00000118848.1	-	-	Gm25412-201	snRNA	Gm25412
ENSMUST00020181660.1	483.818	531.902	736.536	ENSMUSG00002074846.1	-	-	Vaultrc5-201	misc_RNA	Vaultrc5
ENSMUST00020183353.1	455.025	495.004	523.188	ENSMUSG00002075217.1	-	-	Gm55557-201	miRNA	Gm55557
ENSMUST00000082956.3	453.896	299.417	389.322	ENSMUSG00000064890.3	-	-	Gm22505-201	snRNA	Gm22505
ENSMUST00000083100.3	453.896	299.417	389.322	ENSMUSG00000065034.3	-	-	Gm22363-201	snRNA	Gm22363
ENSMUST00000239883.1	436.356	329.301	366.542	ENSMUSG00000119176.1	-	-	Gm22618-201	snRNA	Gm22618
ENSMUST00000083153.3	434.521	523.698	489.306	ENSMUSG00000065087.3	-	-	Snord22-201	snoRNA	Snord22
ENSMUST00000082608.3	420.656	442.504	420.312	ENSMUSG00000064542.3	-	-	Gm22980-201	snoRNA	Gm22980
ENSMUST00000083884.3	420.454	353.638	303.643	ENSMUSG00000065818.3	-	-	Snord35a-201	snoRNA	Snord35a
ENSMUST00000174939.3	417.534	326.402	269.93	ENSMUSG00000092680.3	-	-	Snord55-201	snoRNA	Snord55
ENSMUST00020183323.1	394.022	474.381	504.829	ENSMUSG00002076740.1	-	-	Gm55338-201	miRNA	Gm55338
ENSMUST00000083032.3	381.417	231.39	224.755	ENSMUSG00000064966.3	-	-	Snord15b-201	snoRNA	Snord15b
ENSMUST00000226420.2	371.859	427.145	451.077	ENSMUSG00000115420.2	OTTMUSG00000069894.1	OTTMUST00000169188.1	Rmrp-202	lncRNA	Rmrp
ENSMUST00000184281.3	345.888	602.755	385.307	ENSMUSG00000098343.3	-	-	Mir6240-201	miRNA	Mir6240
ENSMUST00020182362.1	330.196	420.524	394.07	ENSMUSG00002076751.1	-	-	Gm56307-201	miRNA	Gm56307
ENSMUST00000103405.2	328.892	184.251	498.019	ENSMUSG00000076604.2	OTTMUSG00000053465.3	OTTMUST00000133379.3	Igkj1-201	IG_J_gene	Igkj1
ENSMUST00020182202.1	314.449	140.867	45.0477	ENSMUSG00002075676.1	-	-	Gm54610-201	miRNA	Gm54610
ENSMUST00000082580.3	287.668	275.593	258.221	ENSMUSG00000064514.3	-	-	Gm22455-201	snoRNA	Gm22455
ENSMUST00000104361.3	266.046	281.237	234.396	ENSMUSG00000077549.3	-	-	Snord71-201	snoRNA	Snord71
ENSMUST00000101927.3	264.122	186.901	168.607	ENSMUSG00000118706.1	-	-	Snord14d-201	snoRNA	Snord14d
ENSMUST00000116888.3	253.828	233.118	200.688	ENSMUSG00000080538.3	-	-	Gm25541-201	snRNA	Gm25541
ENSMUST00000116702.3	252.415	272.351	179.945	ENSMUSG00000080352.3	-	-	Gm26247-201	snoRNA	Gm26247
ENSMUST00000116828.3	251.892	270.58	162.884	ENSMUSG00000080478.3	-	-	Snord23-201	snoRNA	Snord23
ENSMUST00000082833.3	247.263	206.107	193.582	ENSMUSG00000064767.3	-	-	Snord35b-201	snoRNA	Snord35b
ENSMUST00000083944.3	245.533	229.762	102.842	ENSMUSG00000065878.3	-	-	Snord34-201	snoRNA	Snord34
ENSMUST00000240405.1	244.285	185.851	256.232	ENSMUSG00000118839.1	-	-	Gm25360-201	snRNA	Gm25360
ENSMUST00000239995.1	239.326	150.872	256.102	ENSMUSG00000118859.1	-	-	Gm26316-201	snRNA	Gm26316
ENSMUST00000030127.13	233.635	217.969	240.365	ENSMUSG00000028420.14	OTTMUSG00000007005.3	OTTMUST00000016196.1	Tmem38b-201	protein_coding	Tmem38b
ENSMUST00000239749.1	233.567	176.562	148.849	ENSMUSG00000119426.1	-	-	Gm22129-201	snRNA	Gm22129
ENSMUST00000103410.3	231.82	307.773	413.441	ENSMUSG00000076609.3	OTTMUSG00000053470.1	OTTMUST00000133385.1	Igkc-201	IG_C_gene	Igkc
ENSMUST00000083298.3	228.926	107.029	155.309	ENSMUSG00000065232.3	-	-	Gm22973-201	snRNA	Gm22973
ENSMUST00000083424.3	222.227	163.164	142.405	ENSMUSG00000119805.1	-	-	Snord14c-201	snoRNA	Snord14c
ENSMUST00000116723.3	221.036	221.576	209.036	ENSMUSG00000118729.1	-	-	Snord88c-201	snoRNA	Snord88c
ENSMUST00000104377.3	215.393	125.49	105.436	ENSMUSG00000077565.3	-	-	Gm23201-201	snoRNA	Gm23201
ENSMUST00000158917.3	208.116	165.39	155.22	ENSMUSG00000089542.3	-	-	Gm25835-201	snoRNA	Gm25835
ENSMUST00000083339.3	205.665	225.748	163.573	ENSMUSG00000065273.3	-	-	Gm25128-201	snoRNA	Gm25128
ENSMUST00000240166.1	202.805	154.341	165.447	ENSMUSG00000119767.1	-	-	n-R5s112-201	rRNA	n-R5s112
ENSMUST00000239598.1	202.805	154.341	165.447	ENSMUSG00000118867.1	-	-	n-R5s120-201	rRNA	n-R5s120
ENSMUST00000240374.1	202.805	154.341	165.447	ENSMUSG00000119904.1	-	-	n-R5s125-201	rRNA	n-R5s125
ENSMUST00000082984.5	202.204	211.324	162.461	ENSMUSG00000064918.5	-	-	Gm22571-201	snoRNA	Gm22571
ENSMUST00000008036.9	201.202	313.321	394.51	ENSMUSG00000007892.9	OTTMUSG00000062531.1	OTTMUST00000152327.1	Rplp1-201	protein_coding	Rplp1
ENSMUST00000104327.3	198.622	137.45	131.517	ENSMUSG00000077515.3	-	-	Gm25878-201	snoRNA	Gm25878
ENSMUST00020182787.1	196.216	178.27	129.861	ENSMUSG00002076766.1	-	-	Snord33-201	snoRNA	Snord33
ENSMUST00000082448.3	194.96	127.677	117.776	ENSMUSG00000064382.3	-	-	Gm26447-201	snoRNA	Gm26447
ENSMUST00000170122.4	184.639	267.943	280.144	ENSMUSG00000090733.7	OTTMUSG00000052891.1	OTTMUST00000132388.1	Rps27-201	protein_coding	Rps27
ENSMUST00020182303.1	184.151	260.847	268.012	ENSMUSG00002076691.1	-	-	Gm55149-201	miRNA	Gm55149
ENSMUST00000116853.3	183.21	147.158	134.349	ENSMUSG00000119643.1	-	-	Snord88a-201	snoRNA	Snord88a
ENSMUST00000082405.1	180.87	277.613	236.803	ENSMUSG00000064354.1	-	-	mt-Co2-201	protein_coding	mt-Co2
ENSMUST00000037023.9	172.044	191.165	223.706	ENSMUSG00000034892.9	OTTMUSG00000023728.1	OTTMUST00000057950.1	Rps29-201	protein_coding	Rps29
ENSMUST00000200502.2	170.838	203.248	177.349	ENSMUSG00000105925.2	OTTMUSG00000053153.1	OTTMUST00000132862.1	Gm43846-201	lncRNA	Gm43846
ENSMUST00000175096.3	167.625	161.548	209.267	ENSMUSG00000092837.3	-	-	Rpph1-201	ribozyme	Rpph1
ENSMUST00000158468.5	163.602	133.761	121.286	ENSMUSG00000089093.5	-	-	Snord11-201	snoRNA	Snord11
ENSMUST00020182161.1	159.156	112.739	131.238	ENSMUSG00002076484.1	-	-	Gm54995-201	miRNA	Gm54995
ENSMUST00000158323.3	156.787	100.932	96.5707	ENSMUSG00000088948.3	-	-	Gm23262-201	snoRNA	Gm23262
ENSMUST00000239620.1	154.566	110.863	82.9659	ENSMUSG00000118972.1	-	-	Gm22306-201	snRNA	Gm22306
ENSMUST00000116746.3	149.125	101.519	76.8386	ENSMUSG00000080396.3	-	-	Snord111-201	snoRNA	Snord111
ENSMUST00000197076.3	142.89	131.377	113.786	ENSMUSG00000104755.3	-	-	Mir677-201	miRNA	Mir677
ENSMUST00000082409.1	140.276	204.771	209.33	ENSMUSG00000064358.1	-	-	mt-Co3-201	protein_coding	mt-Co3
ENSMUST00000104526.3	139.544	49.2855	52.24	ENSMUSG00000077714.3	-	-	Snord17-201	snoRNA	Snord17
ENSMUST00000116892.3	139.088	127.181	109.838	ENSMUSG00000080542.3	-	-	Rnu4atac-201	snRNA	Rnu4atac
ENSMUST00000117033.3	138.362	161.258	109.965	ENSMUSG00000080683.3	-	-	Gm23991-201	snoRNA	Gm23991
ENSMUST00000104546.3	138.346	96.8142	86.8931	ENSMUSG00000077734.3	-	-	Snord83b-201	snoRNA	Snord83b
ENSMUST00001239518.1	137.672	80.2608	125.096	ENSMUSG00000119873.1	-	-	Gm24497-201	snRNA	Gm24497
ENSMUST00000035938.3	134.234	306.598	292.565	ENSMUSG00000035042.3	OTTMUSG00000000992.1	OTTMUST00000001951.1	Ccl5-201	protein_coding	Ccl5
ENSMUST00000240025.1	132.64	109.594	94.3626	ENSMUSG00000119399.1	-	-	n-R5s115-201	rRNA	n-R5s115
ENSMUST00000083512.3	131.817	145.338	91.7238	ENSMUSG00000065446.3	-	-	Mir139-201	miRNA	Mir139
ENSMUST00000103428.2	130.654	309.528	229.92	ENSMUSG00000076619.2	OTTMUSG00000051494.3	OTTMUST00000130090.3	Ighj3-201	IG_J_gene	Ighj3
ENSMUST00000082844.4	127.505	83.8631	73.25	ENSMUSG00000064778.4	-	-	Snord59a-201	snoRNA	Snord59a
ENSMUST00000082402.1	126.674	242.342	225.899	ENSMUSG00000064351.1	-	-	mt-Co1-201	protein_coding	mt-Co1
ENSMUST00000098110.3	122.778	343.629	325.587	ENSMUSG00000073867.3	OTTMUSG00000060168.1	OTTMUST00000147273.1	AA474408-201	TEC	AA474408
ENSMUST00000082407.1	122.129	104.915	78.5724	ENSMUSG00000064356.1	-	-	mt-Atp8-201	protein_coding	mt-Atp8
ENSMUST00020183398.1	121.066	56.7313	67.797	ENSMUSG00002075660.1	-	-	Gm54571-201	miRNA	Gm54571
ENSMUST00000104510.3	120.397	94.3172	60.1747	ENSMUSG00000077698.3	-	-	Snord12-201	snoRNA	Snord12
ENSMUST00000162293.8	114.954	165.345	163.198	ENSMUSG00000030098.16	OTTMUSG00000034562.3	OTTMUST00000087686.1	Grip2-204	nonsense_mediated_decay	Grip2
ENSMUST00000103409.2	114.102	255.555	477.158	ENSMUSG00000076608.3	OTTMUSG00000053469.3	-	Igkj5-201	processed_transcript	Igkj5
ENSMUST00000100497.11	109.869	217.26	219.377	ENSMUSG00000029580.15	OTTMUSG00000035960.5	OTTMUST00000092248.1	Actb-201	protein_coding	Actb
ENSMUST00000082474.3	108.259	74.5884	88.3794	ENSMUSG00000064408.3	-	-	Gm23924-201	snRNA	Gm23924
ENSMUST00020182163.1	107.84	40.0424	71.4038	ENSMUSG00002076091.1	-	-	Gm54573-201	miRNA	Gm54573
ENSMUST00000116813.3	107.149	142.224	119.56	ENSMUSG00000080463.3	-	-	Gm22489-201	snoRNA	Gm22489
ENSMUST00000239827.1	106.74	42.2035	62.6131	ENSMUSG00000119427.1	-	-	Gm24830-201	snRNA	Gm24830
ENSMUST00000083839.3	106.74	42.2035	62.6131	ENSMUSG00000119774.1	-	-	Gm26232-201	snRNA	Gm26232
ENSMUST00000240510.1	106.74	42.2035	62.6131	ENSMUSG00000118677.1	-	-	Rnu1b6-201	snRNA	Rnu1b6
ENSMUST00000192746.2	104.523	225.774	880.164	ENSMUSG00000076620.3	OTTMUSG00000051510.3	OTTMUST00000130110.3	Ighj2-202	IG_J_gene	Ighj2
ENSMUST00000239927.1	104.242	116.933	93.4397	ENSMUSG00000119025.1	-	-	Gm23269-201	snRNA	Gm23269
ENSMUST00000083425.3	98.373	86.5321	101.018	ENSMUSG00000119765.1	-	-	Gm23136-201	snoRNA	Gm23136
ENSMUST00001239525.1	96.0867	63.1347	67.0392	ENSMUSG00000119213.1	-	-	Gm25935-201	snRNA	Gm25935
ENSMUST00000104941.4	95.9369	91.4787	109.945	ENSMUSG00000069306.6	OTTMUSG00000000446.1	OTTMUST00000001027.1	H4c17-201	protein_coding	H4c17
ENSMUST00000102476.5	95.774	124.284	110.301	ENSMUSG00000060802.9	OTTMUSG00000015534.1	OTTMUST00000036889.1	B2m-201	protein_coding	B2m
ENSMUST00000083353.3	95.4239	56.4455	57.4206	ENSMUSG00000065287.3	-	-	Gm24451-201	snoRNA	Gm24451
ENSMUST00020181739.1	93.9988	52.5261	41.3597	ENSMUSG00002076818.1	-	-	Snord14e-201	snoRNA	Snord14e
ENSMUST00000240255.1	93.889	66.1333	62.7075	ENSMUSG00000118917.1	-	-	Gm22307-201	snRNA	Gm22307
ENSMUST00000239837.1	93.8217	55.625	51.2815	ENSMUSG00000118923.1	-	-	Gm22633-201	snRNA	Gm22633
ENSMUST00000240056.1	93.6321	62.123	46.3835	ENSMUSG00000118726.1	-	-	Gm22623-201	snRNA	Gm22623
ENSMUST00000083848.3	92.9251	101.728	105.837	ENSMUSG00000065782.3	-	-	Gm22680-201	snoRNA	Gm22680
ENSMUST00020182502.1	89.5282	158.339	189.18	ENSMUSG00002075581.1	-	-	Gm55241-201	miRNA	Gm55241
ENSMUST00000084013.1	88.9476	123.984	102.516	ENSMUSG00000065947.1	-	-	mt-Nd4l-201	protein_coding	mt-Nd4l
ENSMUST00020181805.1	87.8106	35.1134	80.8341	ENSMUSG00002075745.1	-	-	Gm55098-201	rRNA	Gm55098
ENSMUST00000081342.7	87.4627	74.2323	139.941	ENSMUSG00000094777.3	OTTMUSG00000000448.1	OTTMUST00000001029.1	H2ac24-201	protein_coding	H2ac24
ENSMUST00000103406.2	86.7029	232.781	155.111	ENSMUSG00000076605.3	OTTMUSG00000053466.3	-	Igkj2-201	processed_transcript	Igkj2
ENSMUST00000026827.16	85.3049	115.193	97.759	ENSMUSG00000025731.17	OTTMUSG00000035873.4	OTTMUST00000091995.2	Mettl26-201	protein_coding	Mettl26
ENSMUST00020183326.1	84.1544	47.2477	34.8742	ENSMUSG00002076990.1	-	-	Gm22711-202	snoRNA	Gm22711
ENSMUST00000239855.1	84.0035	89.4278	73.7744	ENSMUSG00000119458.1	-	-	Gm26331-201	snRNA	Gm26331
ENSMUST00000175240.3	83.5068	141.558	131.939	ENSMUSG00000092981.3	-	-	Mir5125-201	miRNA	Mir5125
ENSMUST00000103430.2	82.0492	122.527	331.67	ENSMUSG00000076621.2	OTTMUSG00000051446.4	OTTMUST00000130016.4	Ighj1-201	IG_J_gene	Ighj1
ENSMUST00000174972.3	81.9568	66.9801	79.8239	ENSMUSG00000092713.3	-	-	Gm22858-201	snoRNA	Gm22858
ENSMUST00000091709.3	81.8978	107.5	135.095	ENSMUSG00000095217.2	OTTMUSG00000000430.1	OTTMUST00000001010.1	H2bc15-201	protein_coding	H2bc15
ENSMUST00000197548.2	81.5616	104.872	123.984	ENSMUSG00000106001.2	OTTMUSG00000052621.2	OTTMUST00000131854.2	Gm42826-201	TEC	Gm42826
ENSMUST00000173605.3	81.2476	200.986	221.023	ENSMUSG00000086324.10	OTTMUSG00000023739.2	OTTMUST00000098066.1	Gm15564-202	lncRNA	Gm15564
ENSMUST00000083446.3	80.9124	84.504	56.5114	ENSMUSG00000065380.3	-	-	Gm23095-201	snRNA	Gm23095
ENSMUST00000135789.8	80.1228	84.5622	100.586	ENSMUSG00000071866.13	OTTMUSG00000000783.3	OTTMUST00000001544.1	Ppia-203	retained_intron	Ppia
ENSMUST00000103426.3	80.0305	194.449	239.45	ENSMUSG00000076617.10	OTTMUSG00000051485.2	OTTMUST00000130077.1	Ighm-201	IG_C_gene	Ighm
ENSMUST00000165827.2	79.8904	65.4702	70.1675	ENSMUSG00000091993.3	OTTMUSG00000042477.1	-	B930036N10Rik-201	lncRNA	B930036N10Rik
ENSMUST00000083107.3	79.6241	41.6131	31.688	ENSMUSG00000065041.3	-	-	Gm24044-201	snoRNA	Gm24044
ENSMUST00000080492.7	78.6584	119.801	120.352	ENSMUSG00000057863.7	OTTMUSG00000072377.1	OTTMUST00000175039.1	Rpl36-201	protein_coding	Rpl36
ENSMUST00000112172.4	77.6881	139.87	124.753	ENSMUSG00000049775.17	OTTMUSG00000019572.3	OTTMUST00000046738.1	Tmsb4x-201	protein_coding	Tmsb4x
ENSMUST00000083355.3	76.6943	52.9195	25.2755	ENSMUSG00000065289.3	-	-	Gm23650-201	snoRNA	Gm23650
ENSMUST00000102971.2	76.2468	76.0127	115.85	ENSMUSG00000069274.4	OTTMUSG00000000573.1	OTTMUST00000001160.1	H4c6-201	protein_coding	H4c6
ENSMUST00000026420.7	75.5738	87.7238	97.8143	ENSMUSG00000025362.7	OTTMUSG00000065011.1	OTTMUST00000158355.1	Rps26-201	protein_coding	Rps26
ENSMUST00000082937.3	75.1772	84.9162	72.38	ENSMUSG00000064871.3	-	-	Snord58b-201	snoRNA	Snord58b
ENSMUST00000083034.3	75.1336	48.4649	45.5593	ENSMUSG00000064968.3	-	-	Snord47-201	snoRNA	Snord47
ENSMUST00000192386.2	74.568	83.3921	78.6692	ENSMUSG00000103625.2	OTTMUSG00000050994.1	OTTMUST00000129302.1	Gm37357-201	TEC	Gm37357
ENSMUST00000139789.2	74.0398	124.834	91.8084	ENSMUSG00000030428.17	OTTMUSG00000021913.8	OTTMUST00000076011.1	Ttyh1-210	retained_intron	Ttyh1
ENSMUST00000083888.3	72.8886	39.9349	41.5322	ENSMUSG00000065822.3	-	-	Snord15a-201	snoRNA	Snord15a
ENSMUST00000082408.1	72.5829	120.647	72.3735	ENSMUSG00000064357.1	-	-	mt-Atp6-201	protein_coding	mt-Atp6
ENSMUST00020182400.1	71.5819	66.0148	61.302	ENSMUSG00002075690.1	-	-	Gm54397-201	miRNA	Gm54397
ENSMUST00000187117.2	71.5142	83.9693	68.2374	ENSMUSG00000101249.2	OTTMUSG00000046295.1	OTTMUST00000120689.1	Gm29216-201	unprocessed_pseudogene	Gm29216
ENSMUST00020182375.1	71.3129	94.6999	78.9687	ENSMUSG00002076138.1	-	-	Gm54453-201	miRNA	Gm54453
ENSMUST00000103997.3	70.1716	50.5659	48.8605	ENSMUSG00000077185.3	-	-	Gm25091-201	snoRNA	Gm25091
ENSMUST00001239531.1	70.1461	40.3021	66.3925	ENSMUSG00000118876.1	-	-	Rnu1b1-201	snRNA	Rnu1b1
ENSMUST00000240438.1	70.1461	40.3021	66.3925	ENSMUSG00000119030.1	-	-	Rnu1b2-201	snRNA	Rnu1b2
ENSMUST00000082910.3	69.1625	68.5355	46.5334	ENSMUSG00000064844.3	-	-	Gm26202-201	snoRNA	Gm26202
ENSMUST00000083324.3	67.7873	70.0945	55.9363	ENSMUSG00000065258.3	-	-	Gm23969-201	snoRNA	Gm23969
ENSMUST00000116965.3	67.0556	66.9104	71.1387	ENSMUSG00000080615.3	-	-	Snord99-201	snoRNA	Snord99
ENSMUST00000079251.8	67.0075	80.244	118.83	ENSMUSG00000058385.9	OTTMUSG00000000556.2	OTTMUST00000001143.2	H2bc8-201	protein_coding	H2bc8
ENSMUST00000083112.3	64.5195	87.9037	84.9101	ENSMUSG00000119688.1	-	-	Gm22192-201	snoRNA	Gm22192
ENSMUST00000175128.3	64.5195	87.9037	84.9101	ENSMUSG00000119104.1	-	-	Gm25632-201	snoRNA	Gm25632
ENSMUST00000103328.3	64.343	8.11997	24.5107	ENSMUSG00000094420.3	OTTMUSG00000052729.2	OTTMUST00000132012.2	Igkv10-96-201	IG_V_gene	Igkv10-96
ENSMUST00000083801.3	63.8794	82.1307	58.468	ENSMUSG00000065735.3	-	-	Snord80-201	snoRNA	Snord80
ENSMUST00000082791.3	63.7907	52.2002	28.2745	ENSMUSG00000064725.3	-	-	Snord96a-201	snoRNA	Snord96a
ENSMUST00000082456.3	63.1544	71.3078	63.4809	ENSMUSG00000064390.3	-	-	Snord73b-201	snoRNA	Snord73b
ENSMUST00000078756.7	62.8643	72.3755	105.851	ENSMUSG00000064220.7	OTTMUSG00000042073.1	OTTMUST00000110343.1	H2ac18-201	protein_coding	H2ac18
ENSMUST00000083463.3	62.7704	23.6329	24.82	ENSMUSG00000065397.3	-	-	Mir155-201	miRNA	Mir155
ENSMUST00000105107.2	61.5024	55.5144	86.2059	ENSMUSG00000069273.3	OTTMUSG00000000554.1	OTTMUST00000001141.1	H3c6-201	protein_coding	H3c6
ENSMUST00000102983.2	61.4872	83.955	116.507	ENSMUSG00000064288.5	OTTMUSG00000000445.1	OTTMUST00000001026.1	H4c12-201	protein_coding	H4c12
ENSMUST00000093696.3	60.9719	73.7223	103.691	ENSMUSG00000119925.1	-	-	Rn5s-ps1-201	rRNA	Rn5s-ps1
ENSMUST00000175042.3	60.9719	73.7223	103.691	ENSMUSG00000119181.1	-	-	Gm23647-201	rRNA	Gm23647
ENSMUST00000157899.3	60.6416	37.172	45.5904	ENSMUSG00000088524.3	-	-	Snord2-201	snoRNA	Snord2
ENSMUST00000240411.1	59.804	39.612	42.2972	ENSMUSG00000118952.1	-	-	n-R5s2-201	rRNA	n-R5s2
ENSMUST00000082392.1	59.5665	81.8053	71.6921	ENSMUSG00000064341.1	-	-	mt-Nd1-201	protein_coding	mt-Nd1
ENSMUST00000240139.1	59.5434	46.2612	46.7268	ENSMUSG00000119799.1	-	-	Gm24182-201	snRNA	Gm24182
ENSMUST00000116815.3	59.313	64.9155	58.4831	ENSMUSG00000080465.3	-	-	Snord94-201	snoRNA	Snord94
ENSMUST00000078369.3	59.1752	56.2484	72.3691	ENSMUSG00000061615.3	OTTMUSG00000000580.1	OTTMUST00000001170.1	H2ac4-201	protein_coding	H2ac4
ENSMUST00020182794.1	59.0586	24.7012	35.5329	ENSMUSG00002076940.1	-	-	Gm55286-201	miRNA	Gm55286
ENSMUST00000082713.3	58.6833	70.1294	34.0052	ENSMUSG00000064647.3	-	-	Gm23301-201	snoRNA	Gm23301
ENSMUST00000175548.3	58.5024	57.048	53.6062	ENSMUSG00000093289.3	-	-	Snord92-201	snoRNA	Snord92
ENSMUST00000110452.2	57.9972	63.276	107.975	ENSMUSG00000069300.4	OTTMUSG00000000476.1	OTTMUST00000001060.1	H2bc11-201	protein_coding	H2bc11
ENSMUST00000199549.4	57.3067	47.4208	51.9896	ENSMUSG00000105167.4	-	-	Snord43-201	miRNA	Snord43
ENSMUST00000206383.2	57.278	38.2921	37.1123	ENSMUSG00000108414.3	OTTMUSG00000057839.2	OTTMUST00000142470.1	Snhg1-213	retained_intron	Snhg1
ENSMUST00000104317.3	57.0794	19.8081	31.512	ENSMUSG00000077505.3	-	-	Gm24233-201	snoRNA	Gm24233
ENSMUST00000175746.3	55.8176	28.2886	56.6793	ENSMUSG00000093645.3	-	-	Gm23187-201	snoRNA	Gm23187
ENSMUST00000203191.2	55.3332	53.508	54.3965	ENSMUSG00000107722.2	OTTMUSG00000048985.2	OTTMUST00000125145.2	2900060B14Rik-201	lncRNA	2900060B14Rik
ENSMUST00000082421.1	55.2534	87.9072	84.0006	ENSMUSG00000064370.1	-	-	mt-Cytb-201	protein_coding	mt-Cytb
ENSMUST00000082983.2	54.8185	70.3114	52.575	ENSMUSG00000064917.2	OTTMUSG00000068225.1	OTTMUST00000164879.1	Snord138-201	TEC	Snord138
ENSMUST00000210918.2	54.8104	49.1621	74.6791	ENSMUSG00000074129.15	OTTMUSG00000016498.9	OTTMUST00000146821.1	Rpl13a-214	protein_coding	Rpl13a
ENSMUST00000083800.3	54.6909	47.003	25.6812	ENSMUSG00000065734.3	-	-	Snord49a-201	snoRNA	Snord49a
ENSMUST00000083050.3	54.2774	44.9498	43.4481	ENSMUSG00000064984.3	-	-	Snord73a-201	snoRNA	Snord73a
ENSMUST00000102972.6	54.2113	70.3615	114.963	ENSMUSG00000060981.8	OTTMUSG00000000568.2	OTTMUST00000001155.2	H4c8-201	protein_coding	H4c8
ENSMUST00000103979.3	53.9538	35.0272	32.8477	ENSMUSG00000077167.3	-	-	Gm24119-201	snoRNA	Gm24119
ENSMUST00000050487.16	53.8364	61.5847	63.8209	ENSMUSG00000024610.16	OTTMUSG00000073579.1	OTTMUST00000178584.1	Cd74-201	protein_coding	Cd74
ENSMUST00000239686.1	53.4432	23.6708	35.4317	ENSMUSG00000119433.1	-	-	Gm22638-201	snRNA	Gm22638
ENSMUST00000082882.3	52.1804	52.9205	44.6404	ENSMUSG00000064816.3	-	-	Gm22357-201	snoRNA	Gm22357
ENSMUST00020183534.1	52.1704	60.0398	38.9906	ENSMUSG00002075637.1	-	-	Gm55073-201	rRNA	Gm55073
ENSMUST00000104568.3	51.7385	48.9231	41.4172	ENSMUSG00000077756.3	-	-	Snord90-201	snoRNA	Snord90
ENSMUST00000081840.6	51.6293	83.5879	112.207	ENSMUSG00000057841.6	OTTMUSG00000022927.2	OTTMUST00000055140.1	Rpl32-201	protein_coding	Rpl32
ENSMUST00000082506.3	51.4233	15.6265	14.4692	ENSMUSG00000064440.3	-	-	Gm26224-201	snoRNA	Gm26224
ENSMUST00000240010.1	50.9748	19.2798	19.8525	ENSMUSG00000119598.1	-	-	Gm22063-201	snRNA	Gm22063
ENSMUST00000094434.13	50.4152	59.9237	72.1138	ENSMUSG00000050708.17	OTTMUSG00000022565.3	OTTMUST00000054058.1	Ftl1-201	protein_coding	Ftl1
ENSMUST00000240003.1	50.2508	14.2584	22.0789	ENSMUSG00000119432.1	-	-	Snord50b-201	snoRNA	Snord50b
ENSMUST00000240516.1	50.2508	14.2584	22.0789	ENSMUSG00000119491.1	-	-	Gm26135-201	snoRNA	Gm26135
ENSMUST00000082678.4	50.1636	28.9269	16.2551	ENSMUSG00000064612.4	-	-	Gm26457-201	snoRNA	Gm26457

## Sheet: mouse_Surface RNA_monocyte
transcript_id	mouse monocyte rep1 (TPM)	mouse monocyte rep2 (TPM)	mouse monocyte rep3 (TPM)	gene_id	havana_gene	havana_transcript	transcript_name	gene type	gene_name
ENSMUST00000240377.1	244949	245363	190963	ENSMUSG00000119584.1	OTTMUSG00000053277.2	OTTMUST00000133068.2	Rn18s-rs5-201	rRNA	Rn18s-rs5
ENSMUST00020182542.1	40105.2	46733.2	58046.1	ENSMUSG00002075188.1	-	-	Gm55936-201	miRNA	Gm55936
ENSMUST00020182009.1	40105.2	46733.2	58046.1	ENSMUSG00002075524.1	-	-	Gm55094-201	miRNA	Gm55094
ENSMUST00020183322.1	40105.2	46733.2	58046.1	ENSMUSG00002076173.1	-	-	Gm55118-201	miRNA	Gm55118
ENSMUST00000217116.2	29903.3	29237.5	25771.7	ENSMUSG00000035202.9	OTTMUSG00000062845.1	OTTMUST00000153048.1	Lars2-209	nonsense_mediated_decay	Lars2
ENSMUST00000082395.1	13972.4	13968.5	15040.2	ENSMUSG00000064344.1	-	-	mt-Tm-201	Mt_tRNA	mt-Tm
ENSMUST00020183101.1	11314.5	9880.57	15422.1	ENSMUSG00002075000.1	-	-	Gm54588-201	miRNA	Gm54588
ENSMUST00000082416.1	9267.19	8137.09	7884.57	ENSMUSG00000064365.1	-	-	mt-Ts2-201	Mt_tRNA	mt-Ts2
ENSMUST00000184437.3	8435.89	9071.73	8260.7	ENSMUSG00000098973.3	-	-	Mir6236-201	miRNA	Mir6236
ENSMUST00000082390.1	5868.28	5383.31	5178.98	ENSMUSG00000064339.1	-	-	mt-Rnr2-201	Mt_rRNA	mt-Rnr2
ENSMUST00000082415.1	5814.11	5404.04	6115.1	ENSMUSG00000064364.1	-	-	mt-Th-201	Mt_tRNA	mt-Th
ENSMUST00000082388.1	5701.44	5606.81	5192	ENSMUSG00000064337.1	-	-	mt-Rnr1-201	Mt_rRNA	mt-Rnr1
ENSMUST00020182141.1	5214.54	5039.17	3467.96	ENSMUSG00002076480.1	-	-	Gm55099-201	miRNA	Gm55099
ENSMUST00020183323.1	4881.33	4084.51	2453.96	ENSMUSG00002076740.1	-	-	Gm55338-201	miRNA	Gm55338
ENSMUST00000118430.2	4879.1	5724.49	4351.13	ENSMUSG00000083558.2	OTTMUSG00000042460.1	OTTMUST00000111961.1	Gm12896-201	processed_pseudogene	Gm12896
ENSMUST00000122214.2	4879.1	5724.49	4351.13	ENSMUSG00000083365.2	OTTMUSG00000008951.1	OTTMUST00000020322.1	Gm12895-201	processed_pseudogene	Gm12895
ENSMUST00000175032.4	4824.43	4551.12	5888.08	ENSMUSG00000118866.1	-	-	Rn7s1-201	misc_RNA	Rn7s1
ENSMUST00000174924.4	4824.43	4551.12	5888.08	ENSMUSG00000118841.1	-	-	Rn7s2-201	misc_RNA	Rn7s2
ENSMUST00020183253.1	4502.98	4178.84	4516.43	ENSMUSG00002076161.1	-	-	Rn7sk-201	misc_RNA	Rn7sk
ENSMUST00000082410.1	4483.92	3972.07	4043.38	ENSMUSG00000064359.1	-	-	mt-Tg-201	Mt_tRNA	mt-Tg
ENSMUST00000082389.1	3989.7	3399.11	3701.49	ENSMUSG00000064338.1	-	-	mt-Tv-201	Mt_tRNA	mt-Tv
ENSMUST00000082393.1	3989.7	3906.44	3560.92	ENSMUSG00000064342.1	-	-	mt-Ti-201	Mt_tRNA	mt-Ti
ENSMUST00000093721.3	3506.36	3604.21	3219.63	ENSMUSG00000118734.1	-	-	Gm25313-201	snRNA	Gm25313
ENSMUST00000240338.1	3346.54	3175.27	3565.12	ENSMUSG00000119844.1	-	-	n-R5s100-201	rRNA	n-R5s100
ENSMUST00001239555.1	3346.54	3175.27	3565.12	ENSMUSG00000118922.1	-	-	n-R5s103-201	rRNA	n-R5s103
ENSMUST00000240537.1	3346.54	3175.27	3565.12	ENSMUSG00000118725.1	-	-	n-R5s104-201	rRNA	n-R5s104
ENSMUST00000240110.1	3346.54	3175.27	3565.12	ENSMUSG00000118907.1	-	-	n-R5s105-201	rRNA	n-R5s105
ENSMUST00000239596.1	3346.54	3175.27	3565.12	ENSMUSG00000119204.1	-	-	n-R5s107-201	rRNA	n-R5s107
ENSMUST00000240506.1	3346.54	3175.27	3565.12	ENSMUSG00000119451.1	-	-	n-R5s108-201	rRNA	n-R5s108
ENSMUST00000240027.1	3346.54	3175.27	3565.12	ENSMUSG00000118798.1	-	-	n-R5s110-201	rRNA	n-R5s110
ENSMUST00000240235.1	3346.54	3175.27	3565.12	ENSMUSG00000119009.1	-	-	n-R5s111-201	rRNA	n-R5s111
ENSMUST00001239564.1	3346.54	3175.27	3565.12	ENSMUSG00000119523.1	-	-	n-R5s113-201	rRNA	n-R5s113
ENSMUST00000240089.1	3346.54	3175.27	3565.12	ENSMUSG00000119748.1	-	-	Gm25018-201	rRNA	Gm25018
ENSMUST00000240370.1	3346.54	3175.27	3565.12	ENSMUSG00000119210.1	-	-	n-R5s117-201	rRNA	n-R5s117
ENSMUST00000239807.1	3346.54	3175.27	3565.12	ENSMUSG00000119919.1	-	-	n-R5s121-201	rRNA	n-R5s121
ENSMUST00000240190.1	3346.54	3175.27	3565.12	ENSMUSG00000119118.1	-	-	n-R5s122-201	rRNA	n-R5s122
ENSMUST00000239660.1	3346.54	3175.27	3565.12	ENSMUSG00000119521.1	-	-	n-R5s123-201	rRNA	n-R5s123
ENSMUST00000239778.1	3346.54	3175.27	3565.12	ENSMUSG00000119299.1	-	-	n-R5s124-201	rRNA	n-R5s124
ENSMUST00000240133.1	3346.54	3175.27	3565.12	ENSMUSG00001118664.1	-	-	n-R5s128-201	rRNA	n-R5s128
ENSMUST00000239762.1	3346.54	3175.27	3565.12	ENSMUSG00000119493.1	-	-	Gm26391-201	rRNA	Gm26391
ENSMUST00000239771.1	3346.54	3175.27	3565.12	ENSMUSG00000119324.1	-	-	n-R5s133-201	rRNA	n-R5s133
ENSMUST00000240236.1	3346.54	3175.27	3565.12	ENSMUSG00000119587.1	-	-	n-R5s134-201	rRNA	n-R5s134
ENSMUST00000239832.1	3346.54	3175.27	3565.12	ENSMUSG00000119280.1	-	-	Rn5s-201	rRNA	Rn5s
ENSMUST00000240112.1	3346.54	3175.27	3565.12	ENSMUSG00000118796.1	-	-	n-R5s138-201	rRNA	n-R5s138
ENSMUST00000239748.1	3346.54	3175.27	3565.12	ENSMUSG00000119762.1	-	-	n-R5s139-201	rRNA	n-R5s139
ENSMUST00000239942.1	3346.54	3175.27	3565.12	ENSMUSG00000118747.1	-	-	Gm22109-201	rRNA	Gm22109
ENSMUST00000240207.1	3346.54	3175.27	3565.12	ENSMUSG00000119615.1	-	-	n-R5s141-201	rRNA	n-R5s141
ENSMUST00000239853.1	3346.54	3175.27	3565.12	ENSMUSG00000118920.1	-	-	n-R5s142-201	rRNA	n-R5s142
ENSMUST00000239899.1	3346.54	3175.27	3565.12	ENSMUSG00000119038.1	-	-	n-R5s143-201	rRNA	n-R5s143
ENSMUST00000239973.1	3346.54	3175.27	3565.12	ENSMUSG00000119414.1	-	-	n-R5s144-201	rRNA	n-R5s144
ENSMUST00000240273.1	3346.54	3175.27	3565.12	ENSMUSG00000119561.1	-	-	Gm25212-201	rRNA	Gm25212
ENSMUST00000240509.1	3346.54	3175.27	3565.12	ENSMUSG00000119014.1	-	-	n-R5s146-201	rRNA	n-R5s146
ENSMUST00000240449.1	3346.54	3175.27	3565.12	ENSMUSG00000118870.1	-	-	Gm22291-201	rRNA	Gm22291
ENSMUST00000239880.1	3346.54	3175.27	3565.12	ENSMUSG00000118727.1	-	-	Gm23284-201	rRNA	Gm23284
ENSMUST00000240201.1	3346.54	3175.27	3565.12	ENSMUSG00000119808.1	-	-	n-R5s149-201	rRNA	n-R5s149
ENSMUST00000082399.1	3155.35	2629.54	2888.34	ENSMUSG00000064348.1	-	-	mt-Tn-201	Mt_tRNA	mt-Tn
ENSMUST00000082391.1	2996.83	2465.37	2855.34	ENSMUSG00000064340.1	-	-	mt-Tl1-201	Mt_tRNA	mt-Tl1
ENSMUST00000239668.1	2826.75	2688.01	3571.52	ENSMUSG00000119730.1	-	-	n-R5s106-201	rRNA	n-R5s106
ENSMUST00000240024.1	2826.75	2688.01	3571.52	ENSMUSG00000118860.1	-	-	n-R5s118-201	rRNA	n-R5s118
ENSMUST00000240397.1	2826.75	2688.01	3571.52	ENSMUSG00000119012.1	-	-	Gm24312-201	rRNA	Gm24312
ENSMUST00000239683.1	2826.75	2688.01	3571.52	ENSMUSG00000119562.1	-	-	n-R5s130-201	rRNA	n-R5s130
ENSMUST00020181660.1	2780.74	2743.91	3092.31	ENSMUSG00002074846.1	-	-	Vaultrc5-201	misc_RNA	Vaultrc5
ENSMUST00000082412.1	2605.28	2277.32	2217.34	ENSMUSG00000064361.1	-	-	mt-Tr-201	Mt_tRNA	mt-Tr
ENSMUST00000158458.3	2532.11	3034.56	1762.55	ENSMUSG00000089083.3	-	-	Rnu7-201	snRNA	Rnu7
ENSMUST00000083011.3	2515.46	2163.64	3103.62	ENSMUSG00000064945.3	-	-	Rny3-201	misc_RNA	Rny3
ENSMUST00000240065.1	2454.51	2161.36	2125.09	ENSMUSG00000119895.1	-	-	Gm22513-201	snRNA	Gm22513
ENSMUST00000101817.3	2373.67	2488.82	2476.03	ENSMUSG00000119286.1	-	-	Rnu5g-201	snRNA	Rnu5g
ENSMUST00000082423.1	2296.02	2121.04	2486.92	ENSMUSG00000064372.1	-	-	mt-Tp-201	Mt_tRNA	mt-Tp
ENSMUST00000083767.3	2138.4	1748.28	2192	ENSMUSG00000065701.3	-	-	Rny1-201	misc_RNA	Rny1
ENSMUST00000082403.1	2071.25	2063.14	1889.79	ENSMUSG00000064352.1	-	-	mt-Ts1-201	Mt_tRNA	mt-Ts1
ENSMUST00020183353.1	2029.41	1979.32	1505.67	ENSMUSG00002075217.1	-	-	Gm55557-201	miRNA	Gm55557
ENSMUST00000240535.1	1968.89	2003.42	1726.82	ENSMUSG00000119776.1	-	-	Gm23849-201	snRNA	Gm23849
ENSMUST00000240145.1	1968.89	2003.42	1726.82	ENSMUSG00000118718.1	-	-	Gm24950-201	snRNA	Gm24950
ENSMUST00000240379.1	1968.89	2003.42	1726.82	ENSMUSG00000119892.1	-	-	Gm23971-201	snRNA	Gm23971
ENSMUST00000240231.1	1968.89	2003.42	1726.82	ENSMUSG00000118837.1	-	-	Rnu2-10-201	snRNA	Rnu2-10
ENSMUST00000092163.9	1966.14	1581.85	1997.48	ENSMUSG00000069516.9	OTTMUSG00000064491.1	OTTMUST00000157299.1	Lyz2-201	protein_coding	Lyz2
ENSMUST00000082965.3	1940.69	1750.86	2051.12	ENSMUSG00000064899.3	-	-	Snord118-201	snoRNA	Snord118
ENSMUST00000240469.1	1783.96	1772.75	1692.55	ENSMUSG00000118945.1	-	-	n-R5s136-201	rRNA	n-R5s136
ENSMUST00020182362.1	1689.1	1513.69	1218.13	ENSMUSG00002076751.1	-	-	Gm56307-201	miRNA	Gm56307
ENSMUST00020181805.1	1673.66	1610.71	2206.99	ENSMUSG00002075745.1	-	-	Gm55098-201	rRNA	Gm55098
ENSMUST00000082420.1	1595.88	1234.5	983.94	ENSMUSG00000064369.1	-	-	mt-Te-201	Mt_tRNA	mt-Te
ENSMUST00000100497.11	1595.37	1471.06	1599.6	ENSMUSG00000029580.15	OTTMUSG00000035960.5	OTTMUST00000092248.1	Actb-201	protein_coding	Actb
ENSMUST00000180137.3	1569.23	1693.82	1664.37	ENSMUSG00000119227.1	-	-	Gm25099-201	snRNA	Gm25099
ENSMUST00000082422.1	1555.37	1346.4	1039.06	ENSMUSG00000064371.1	-	-	mt-Tt-201	Mt_tRNA	mt-Tt
ENSMUST00000082406.1	1539.3	1351.7	1211.1	ENSMUSG00000064355.1	-	-	mt-Tk-201	Mt_tRNA	mt-Tk
ENSMUST00000240501.1	1499.41	1589.07	1354.85	ENSMUSG00000119476.1	-	-	Rnu1a1-201	snRNA	Rnu1a1
ENSMUST00000093684.3	1499.41	1589.07	1354.85	ENSMUSG00000118815.1	-	-	Gm22068-201	snRNA	Gm22068
ENSMUST00001239507.1	1499.41	1589.07	1354.85	ENSMUSG00000118864.1	-	-	Gm25679-201	snRNA	Gm25679
ENSMUST00000240287.1	1499.41	1589.07	1354.85	ENSMUSG00000118751.1	-	-	Gm26444-201	snRNA	Gm26444
ENSMUST00000240177.1	1499.41	1589.07	1354.85	ENSMUSG00000119670.1	-	-	Gm24305-201	snRNA	Gm24305
ENSMUST00000179675.3	1499.41	1589.07	1354.85	ENSMUSG00000119206.1	-	-	Gm22317-201	snRNA	Gm22317
ENSMUST00000083099.3	1472.62	1418.99	1197.01	ENSMUSG00000119640.1	-	-	Gm24871-201	snRNA	Gm24871
ENSMUST00000239680.1	1446.08	1264.21	1328.44	ENSMUSG00000119520.1	-	-	Gm24265-201	snRNA	Gm24265
ENSMUST00000098110.3	1382.04	1424.58	1243.95	ENSMUSG00000073867.3	OTTMUSG00000060168.1	OTTMUST00000147273.1	AA474408-201	TEC	AA474408
ENSMUST00000082387.1	1364.67	1076.87	831.502	ENSMUSG00000064336.1	-	-	mt-Tf-201	Mt_tRNA	mt-Tf
ENSMUST00000104135.3	1359.88	1648.29	1542.6	ENSMUSG00000077323.3	-	-	Rnu11-201	snRNA	Rnu11
ENSMUST00000082404.1	1334.75	1102.53	1257.82	ENSMUSG00000064353.1	-	-	mt-Td-201	Mt_tRNA	mt-Td
ENSMUST00000082397.1	1259.11	903.747	732.45	ENSMUSG00000064346.1	-	-	mt-Tw-201	Mt_tRNA	mt-Tw
ENSMUST00000239749.1	1243.29	1382.48	926.168	ENSMUSG00000119426.1	-	-	Gm22129-201	snRNA	Gm22129
ENSMUST00000082401.1	1166.53	885.303	800.584	ENSMUSG00000064350.1	-	-	mt-Ty-201	Mt_tRNA	mt-Ty
ENSMUST00000082400.1	1103.48	944.893	1032.94	ENSMUSG00000064349.1	-	-	mt-Tc-201	Mt_tRNA	mt-Tc
ENSMUST00000240114.1	1090.81	1141.52	1211.75	ENSMUSG00000119132.1	-	-	Gm24407-201	snRNA	Gm24407
ENSMUST00000082394.1	1062.2	1182.52	1163.96	ENSMUSG00000064343.1	-	-	mt-Tq-201	Mt_tRNA	mt-Tq
ENSMUST00000240041.1	1052.18	1133.89	985.292	ENSMUSG00000118790.1	-	-	Gm25939-201	snRNA	Gm25939
ENSMUST00000197548.2	1035.65	1097.17	919.873	ENSMUSG00000106001.2	OTTMUSG00000052621.2	OTTMUST00000131854.2	Gm42826-201	TEC	Gm42826
ENSMUST00000030127.13	1031.06	978.111	902.665	ENSMUSG00000028420.14	OTTMUSG00000007005.3	OTTMUST00000016196.1	Tmem38b-201	protein_coding	Tmem38b
ENSMUST00000240200.1	982.103	982.346	986.931	ENSMUSG00000119142.1	-	-	Gm23143-201	snRNA	Gm23143
ENSMUST00020182161.1	974.864	769.75	696.37	ENSMUSG00002076484.1	-	-	Gm54995-201	miRNA	Gm54995
ENSMUST00000082398.1	950.737	980.839	983.94	ENSMUSG00000064347.1	-	-	mt-Ta-201	Mt_tRNA	mt-Ta
ENSMUST00000091709.3	900.475	857.204	958.635	ENSMUSG00000095217.2	OTTMUSG00000000430.1	OTTMUST00000001010.1	H2bc15-201	protein_coding	H2bc15
ENSMUST00020182303.1	879.08	2253.54	1897.19	ENSMUSG00002076691.1	-	-	Gm55149-201	miRNA	Gm55149
ENSMUST00000239963.1	822.878	980.663	961.038	ENSMUSG00000119920.1	-	-	n-R5s102-201	rRNA	n-R5s102
ENSMUST00000101806.4	813.825	874.952	683.265	ENSMUSG00000119668.1	-	-	Gm23472-201	snRNA	Gm23472
ENSMUST00000084010.3	813.825	874.952	683.265	ENSMUSG00000119838.1	-	-	Gm23444-201	snRNA	Gm23444
ENSMUST00020183110.1	789.599	839.72	839.732	ENSMUSG00002075682.1	-	-	Gm54697-201	rRNA	Gm54697
ENSMUST00000116888.3	781.638	710.68	693.946	ENSMUSG00000080538.3	-	-	Gm25541-201	snRNA	Gm25541
ENSMUST00020182858.1	775.935	931.25	1995.17	ENSMUSG00002075551.1	-	-	Gm55276-201	miRNA	Gm55276
ENSMUST00000063062.9	757.896	509.594	656.369	ENSMUSG00000040809.11	OTTMUSG00000023699.2	OTTMUST00000057874.1	Chil3-201	protein_coding	Chil3
ENSMUST00000157627.3	750.736	646.402	913.031	ENSMUSG00000088252.3	-	-	Snord13-201	snoRNA	Snord13
ENSMUST00000082507.3	699.664	506.855	721.66	ENSMUSG00000064441.3	-	-	Snord37-201	snoRNA	Snord37
ENSMUST00000078756.7	662.537	635.936	661.558	ENSMUSG00000064220.7	OTTMUSG00000042073.1	OTTMUST00000110343.1	H2ac18-201	protein_coding	H2ac18
ENSMUST00000188775.2	661.638	660.961	659.587	ENSMUSG00000101355.2	OTTMUSG00000000428.1	OTTMUST00000001008.1	H3c10-201	protein_coding	H3c10
ENSMUST00000102971.2	649.823	645.745	738.048	ENSMUSG00000069274.4	OTTMUSG00000000573.1	OTTMUST00000001160.1	H4c6-201	protein_coding	H4c6
ENSMUST00000110452.2	642.878	605.865	678.239	ENSMUSG00000069300.4	OTTMUSG00000000476.1	OTTMUST00000001060.1	H2bc11-201	protein_coding	H2bc11
ENSMUST00000239604.1	641.941	645.703	714.906	ENSMUSG00000119459.1	-	-	Gm23287-201	snRNA	Gm23287
ENSMUST00000021674.7	634.795	514.861	584.619	ENSMUSG00000021250.14	OTTMUSG00000019764.1	OTTMUST00000047265.1	Fos-201	protein_coding	Fos
ENSMUST00000112172.4	634.721	602.805	707.178	ENSMUSG00000049775.17	OTTMUSG00000019572.3	OTTMUST00000046738.1	Tmsb4x-201	protein_coding	Tmsb4x
ENSMUST00000071555.13	632.03	552.596	638.294	ENSMUSG00000062825.16	OTTMUSG00000004137.3	OTTMUST00000009340.1	Actg1-202	protein_coding	Actg1
ENSMUST00000099703.5	614.887	572.733	669.097	ENSMUSG00000075031.5	OTTMUSG00000000581.2	OTTMUST00000001171.2	H2bc3-201	protein_coding	H2bc3
ENSMUST00000104941.4	607.626	565.99	597.317	ENSMUSG00000069306.6	OTTMUSG00000000446.1	OTTMUST00000001027.1	H4c17-201	protein_coding	H4c17
ENSMUST00000082402.1	606.259	584.183	603.85	ENSMUSG00000064351.1	-	-	mt-Co1-201	protein_coding	mt-Co1
ENSMUST00000083371.3	588.954	417.642	319.128	ENSMUSG00000065305.3	-	-	Gm23246-201	snoRNA	Gm23246
ENSMUST00000100542.10	585.923	598.809	690.771	ENSMUSG00000022584.15	OTTMUSG00000045164.3	OTTMUST00000118681.2	Ly6c2-201	protein_coding	Ly6c2
ENSMUST00000079251.8	582.815	629.968	708.285	ENSMUSG00000058385.9	OTTMUSG00000000556.2	OTTMUST00000001143.2	H2bc8-201	protein_coding	H2bc8
ENSMUST00000104327.3	579.194	640.509	693.949	ENSMUSG00000077515.3	-	-	Gm25878-201	snoRNA	Gm25878
ENSMUST00000082409.1	567.41	592.783	655.187	ENSMUSG00000064358.1	-	-	mt-Co3-201	protein_coding	mt-Co3
ENSMUST00000042235.15	563.84	574.412	515.003	ENSMUSG00000037742.15	OTTMUSG00000019692.3	OTTMUST00000047139.1	Eef1a1-201	protein_coding	Eef1a1
ENSMUST00000189457.2	554.842	525.392	610.854	ENSMUSG00000101972.2	OTTMUSG00000000433.1	OTTMUST00000001013.1	H3c11-201	protein_coding	H3c11
ENSMUST00000094434.13	554.487	454.814	484.517	ENSMUSG00000050708.17	OTTMUSG00000022565.3	OTTMUST00000054058.1	Ftl1-201	protein_coding	Ftl1
ENSMUST00000082947.3	545.451	610.866	601.886	ENSMUSG00000119403.1	-	-	Gm22265-201	snRNA	Gm22265
ENSMUST00000239775.1	540.799	643.108	711.661	ENSMUSG00000118698.1	-	-	Gm25890-201	snRNA	Gm25890
ENSMUST00001239542.1	540.799	643.108	711.661	ENSMUSG00000118936.1	-	-	Gm22614-201	snRNA	Gm22614
ENSMUST00000098843.3	522.167	547.112	544.168	ENSMUSG00000074403.3	OTTMUSG00000042083.1	OTTMUST00000110356.1	H3c13-201	protein_coding	H3c13
ENSMUST00000240081.1	504.062	475.447	284.883	ENSMUSG00000119053.1	-	-	Gm25245-201	snRNA	Gm25245
ENSMUST00000078369.3	503.061	515.143	520.607	ENSMUSG00000061615.3	OTTMUSG00000000580.1	OTTMUST00000001170.1	H2ac4-201	protein_coding	H2ac4
ENSMUST00000083242.3	490.573	512.574	467.073	ENSMUSG00000065176.3	-	-	Rnu12-201	snRNA	Rnu12
ENSMUST00000104546.3	489.885	526.696	557.961	ENSMUSG00000077734.3	-	-	Snord83b-201	snoRNA	Snord83b
ENSMUST00000083153.3	483.264	527.438	600.987	ENSMUSG00000065087.3	-	-	Snord22-201	snoRNA	Snord22
ENSMUST00000114050.8	475.324	419.859	451.451	ENSMUSG00000079523.9	OTTMUSG00000022861.4	OTTMUST00000054970.1	Tmsb10-203	protein_coding	Tmsb10
ENSMUST00000104252.3	466.772	500.953	913.74	ENSMUSG00000077440.3	-	-	Gm23130-201	snoRNA	Gm23130
ENSMUST00000177113.2	465.52	461.794	505.264	ENSMUSG00000105827.2	OTTMUSG00000042084.2	OTTMUST00000110357.2	H2bc18-201	protein_coding	H2bc18
ENSMUST00000108707.3	462.085	441.771	469.176	ENSMUSG00000008348.10	OTTMUSG00000034016.5	OTTMUST00000085909.3	Ubc-201	protein_coding	Ubc
ENSMUST00000083884.3	452.323	484.557	659.489	ENSMUSG00000065818.3	-	-	Snord35a-201	snoRNA	Snord35a
ENSMUST00000093696.3	449.352	362.086	371.823	ENSMUSG00000119925.1	-	-	Rn5s-ps1-201	rRNA	Rn5s-ps1
ENSMUST00000175042.3	449.352	362.086	371.823	ENSMUSG00000119181.1	-	-	Gm23647-201	rRNA	Gm23647
ENSMUST00000105465.8	440.089	370.602	394.936	ENSMUSG00000004207.15	OTTMUSG00000016474.1	OTTMUST00000039727.1	Psap-202	protein_coding	Psap
ENSMUST00000091752.5	438.949	434.379	457.838	ENSMUSG00000069310.5	OTTMUSG00000000583.2	OTTMUST00000001173.2	H3c3-201	protein_coding	H3c3
ENSMUST00000102983.2	429.759	425.357	460.558	ENSMUSG00000064288.5	OTTMUSG00000000445.1	OTTMUST00000001026.1	H4c12-201	protein_coding	H4c12
ENSMUST00000170122.4	427.712	372.128	450.168	ENSMUSG00000090733.7	OTTMUSG00000052891.1	OTTMUST00000132388.1	Rps27-201	protein_coding	Rps27
ENSMUST00000082405.1	417.202	439.573	445.667	ENSMUSG00000064354.1	-	-	mt-Co2-201	protein_coding	mt-Co2
ENSMUST00000102972.6	415.582	424.539	429.097	ENSMUSG00000060981.8	OTTMUSG00000000568.2	OTTMUST00000001155.2	H4c8-201	protein_coding	H4c8
ENSMUST00020182662.1	404.741	359.63	487.999	ENSMUSG00002076555.1	-	-	Gm55748-201	rRNA	Gm55748
ENSMUST00000074752.4	403.822	429.744	437.7	ENSMUSG00000063021.4	OTTMUSG00000000429.1	OTTMUST00000001009.1	H2ac15-201	protein_coding	H2ac15
ENSMUST00000158468.5	399.79	467.915	524.086	ENSMUSG00000089093.5	-	-	Snord11-201	snoRNA	Snord11
ENSMUST00000200502.2	396.285	319.34	289.821	ENSMUSG00000105925.2	OTTMUSG00000053153.1	OTTMUST00000132862.1	Gm43846-201	lncRNA	Gm43846
ENSMUST00000069927.10	394.639	464.08	416.38	ENSMUSG00000056054.10	OTTMUSG00000052758.1	OTTMUST00000132092.1	S100a8-201	protein_coding	S100a8
ENSMUST00000081342.7	394.184	370.07	456.379	ENSMUSG00000094777.3	OTTMUSG00000000448.1	OTTMUST00000001029.1	H2ac24-201	protein_coding	H2ac24
ENSMUST00000082408.1	392.329	373.374	462.899	ENSMUSG00000064357.1	-	-	mt-Atp6-201	protein_coding	mt-Atp6
ENSMUST00000082417.1	390.514	482.342	244.287	ENSMUSG00000064366.1	-	-	mt-Tl2-201	Mt_tRNA	mt-Tl2
ENSMUST00000183582.3	382.093	206.84	230.753	ENSMUSG00000099227.3	-	-	Mir8114-201	miRNA	Mir8114
ENSMUST00000069960.12	374.968	405.889	424.471	ENSMUSG00000056071.13	OTTMUSG00000026669.1	OTTMUST00000065991.1	S100a9-201	protein_coding	S100a9
ENSMUST00000008826.14	373.852	329.975	330.193	ENSMUSG00000008682.14	OTTMUSG00000017647.7	OTTMUST00000042845.4	Rpl10-201	protein_coding	Rpl10
ENSMUST00000105107.2	371.712	349.627	395.846	ENSMUSG00000069273.3	OTTMUSG00000000554.1	OTTMUST00000001141.1	H3c6-201	protein_coding	H3c6
ENSMUST00000091703.3	360.771	296.497	357.93	ENSMUSG00000069267.3	OTTMUSG00000000587.1	OTTMUST00000001177.1	H3c2-201	protein_coding	H3c2
ENSMUST00000110455.4	358.922	429.721	428.796	ENSMUSG00000062727.5	OTTMUSG00000000475.1	OTTMUST00000001059.1	H2bc12-201	protein_coding	H2bc12
ENSMUST00000091756.2	358.884	295.374	393.53	ENSMUSG00000094338.2	OTTMUSG00000000443.1	OTTMUST00000001024.1	H2bc13-201	protein_coding	H2bc13
ENSMUST00000082814.3	357.467	290.683	273.245	ENSMUSG00000064748.3	-	-	n-R5s28-201	rRNA	n-R5s28
ENSMUST00020182202.1	354.648	706.521	326.252	ENSMUSG00002075676.1	-	-	Gm54610-201	miRNA	Gm54610
ENSMUST00000239883.1	353.137	345.885	276.855	ENSMUSG00000119176.1	-	-	Gm22618-201	snRNA	Gm22618
ENSMUST00000240378.1	351.461	241.05	176.831	ENSMUSG00000119894.1	-	-	Gm24456-201	snRNA	Gm24456
ENSMUST00000239995.1	344.134	323.126	209.122	ENSMUSG00000118859.1	-	-	Gm26316-201	snRNA	Gm26316
ENSMUST00000101824.3	337.717	393.191	471.571	ENSMUSG00000075770.3	-	-	Gm22589-201	snoRNA	Gm22589
ENSMUST00000008036.9	336.692	381.846	361.961	ENSMUSG00000007892.9	OTTMUSG00000062531.1	OTTMUST00000152327.1	Rplp1-201	protein_coding	Rplp1
ENSMUST00000082956.3	336.012	280.118	256.147	ENSMUSG00000064890.3	-	-	Gm22505-201	snRNA	Gm22505
ENSMUST00000083100.3	336.012	280.118	256.147	ENSMUSG00000065034.3	-	-	Gm22363-201	snRNA	Gm22363
ENSMUST00000102476.5	332.229	374.337	461.221	ENSMUSG00000060802.9	OTTMUSG00000015534.1	OTTMUST00000036889.1	B2m-201	protein_coding	B2m
ENSMUST00000086519.12	327.213	291.968	317.808	ENSMUSG00000067274.11	OTTMUSG00000014700.3	OTTMUST00000034862.1	Rplp0-201	protein_coding	Rplp0
ENSMUST00000081840.6	320.692	331.849	310.071	ENSMUSG00000057841.6	OTTMUSG00000022927.2	OTTMUST00000055140.1	Rpl32-201	protein_coding	Rpl32
ENSMUST00000082407.1	320.571	342.825	427.818	ENSMUSG00000064356.1	-	-	mt-Atp8-201	protein_coding	mt-Atp8
ENSMUST00000116813.3	317.376	132.127	16.1552	ENSMUSG00000080463.3	-	-	Gm22489-201	snoRNA	Gm22489
ENSMUST00000073261.3	316.123	261.071	306.118	ENSMUSG00000061991.3	OTTMUSG00000000569.1	OTTMUST00000001156.1	H2ac10-201	protein_coding	H2ac10
ENSMUST00000175096.3	314.927	303.368	343.362	ENSMUSG00000092837.3	-	-	Rpph1-201	ribozyme	Rpph1
ENSMUST00000003521.10	310.959	287.109	304.909	ENSMUSG00000003429.12	OTTMUSG00000058711.2	OTTMUST00000144228.1	Rps11-201	protein_coding	Rps11
ENSMUST00000240166.1	310.558	313.952	399.408	ENSMUSG00000119767.1	-	-	n-R5s112-201	rRNA	n-R5s112
ENSMUST00000239598.1	310.558	313.952	399.408	ENSMUSG00000118867.1	-	-	n-R5s120-201	rRNA	n-R5s120
ENSMUST00000240374.1	310.558	313.952	399.408	ENSMUSG00000119904.1	-	-	n-R5s125-201	rRNA	n-R5s125
ENSMUST00000239682.1	305.829	293.018	208.644	ENSMUSG00000119657.1	-	-	Gm25829-201	snRNA	Gm25829
ENSMUST00000239741.1	305.829	293.018	208.644	ENSMUSG00000118883.1	-	-	Gm23934-201	snRNA	Gm23934
ENSMUST00000239739.1	305.829	293.018	208.644	ENSMUSG00000119061.1	-	-	Gm22360-201	snRNA	Gm22360
ENSMUST00000239826.1	305.829	293.018	208.644	ENSMUSG00000118995.1	-	-	Gm26496-201	snRNA	Gm26496
ENSMUST00000239968.1	305.829	293.018	208.644	ENSMUSG00000119211.1	-	-	Gm25583-201	snRNA	Gm25583
ENSMUST00000239592.1	305.829	293.018	208.644	ENSMUSG00000119552.1	-	-	Gm22798-201	snRNA	Gm22798
ENSMUST00000240229.1	305.829	293.018	208.644	ENSMUSG00000118721.1	-	-	Gm22295-201	snRNA	Gm22295
ENSMUST00000239941.1	305.829	293.018	208.644	ENSMUSG00000119891.1	-	-	Gm25869-201	snRNA	Gm25869
ENSMUST00000240477.1	305.829	293.018	208.644	ENSMUSG00000119756.1	-	-	Gm22682-201	snRNA	Gm22682
ENSMUST00000239967.1	305.829	293.018	208.644	ENSMUSG00000119200.1	-	-	Gm24260-201	snRNA	Gm24260
ENSMUST00000240043.1	305.829	293.018	208.644	ENSMUSG00000118723.1	-	-	Gm25127-201	snRNA	Gm25127
ENSMUST00000240060.1	305.829	293.018	208.644	ENSMUSG00000118687.1	-	-	Gm24458-201	snRNA	Gm24458
ENSMUST00000179782.2	305.829	293.018	208.644	ENSMUSG00000096423.2	-	-	Gm24978-201	snRNA	Gm24978
ENSMUST00000240424.1	305.829	293.018	208.644	ENSMUSG00000118825.1	-	-	Gm24967-201	snRNA	Gm24967
ENSMUST00000240534.1	305.829	293.018	208.644	ENSMUSG00000119735.1	-	-	Gm22092-201	snRNA	Gm22092
ENSMUST00000240049.1	305.829	293.018	208.644	ENSMUSG00000118743.1	-	-	Gm26058-201	snRNA	Gm26058
ENSMUST00000239849.1	305.829	293.018	208.644	ENSMUSG00000119288.1	-	-	Gm25737-201	snRNA	Gm25737
ENSMUST00000240311.1	305.829	293.018	208.644	ENSMUSG00000119308.1	-	-	Gm25790-201	snRNA	Gm25790
ENSMUST00000239991.1	305.829	293.018	208.644	ENSMUSG00000119845.1	-	-	Gm25405-201	snRNA	Gm25405
ENSMUST00000239727.1	305.829	293.018	208.644	ENSMUSG00000119024.1	-	-	Gm22822-201	snRNA	Gm22822
ENSMUST00000239699.1	305.829	293.018	208.644	ENSMUSG00000119145.1	-	-	Gm26427-201	snRNA	Gm26427
ENSMUST00000239839.1	305.829	293.018	208.644	ENSMUSG00000119461.1	-	-	Gm24205-201	snRNA	Gm24205
ENSMUST00000239966.1	305.829	293.018	208.644	ENSMUSG00000119307.1	-	-	Gm24693-201	snRNA	Gm24693
ENSMUST00000240511.1	305.829	293.018	208.644	ENSMUSG00000118764.1	-	-	Gm25064-201	snRNA	Gm25064
ENSMUST00000239717.1	305.829	293.018	208.644	ENSMUSG00000119791.1	-	-	Gm25256-201	snRNA	Gm25256
ENSMUST00000240182.1	305.829	293.018	208.644	ENSMUSG00000118918.1	-	-	Gm24486-201	snRNA	Gm24486
ENSMUST00000240313.1	305.829	293.018	208.644	ENSMUSG00000118970.1	-	-	Gm25709-201	snRNA	Gm25709
ENSMUST00000240522.1	305.829	293.018	208.644	ENSMUSG00000119807.1	-	-	Gm24803-201	snRNA	Gm24803
ENSMUST00000240304.1	305.829	293.018	208.644	ENSMUSG00000119368.1	-	-	Gm22170-201	snRNA	Gm22170
ENSMUST00000240474.1	305.829	293.018	208.644	ENSMUSG00000118868.1	-	-	Gm22246-201	snRNA	Gm22246
ENSMUST00000239841.1	305.829	293.018	208.644	ENSMUSG00000119594.1	-	-	Gm24873-201	snRNA	Gm24873
ENSMUST00000239681.1	305.829	293.018	208.644	ENSMUSG00000119656.1	-	-	Gm22823-201	snRNA	Gm22823
ENSMUST00000240185.1	305.829	293.018	208.644	ENSMUSG00000119684.1	-	-	Gm24540-201	snRNA	Gm24540
ENSMUST00001239540.1	305.829	293.018	208.644	ENSMUSG00000119376.1	-	-	Gm23217-201	snRNA	Gm23217
ENSMUST00000239750.1	305.829	293.018	208.644	ENSMUSG00000119572.1	-	-	Gm24753-201	snRNA	Gm24753
ENSMUST00000239937.1	305.829	293.018	208.644	ENSMUSG00000118928.1	-	-	Gm25547-201	snRNA	Gm25547
ENSMUST00001239515.1	305.829	293.018	208.644	ENSMUSG00000119500.1	-	-	Gm26295-201	snRNA	Gm26295
ENSMUST00000240167.1	305.829	293.018	208.644	ENSMUSG00000119272.1	-	-	Rnu6-201	snRNA	Rnu6
ENSMUST00000240106.1	305.829	293.018	208.644	ENSMUSG00000119482.1	-	-	Gm24722-201	snRNA	Gm24722
ENSMUST00000240361.1	305.829	293.018	208.644	ENSMUSG00000119766.1	-	-	Gm23512-201	snRNA	Gm23512
ENSMUST00000240068.1	305.829	293.018	208.644	ENSMUSG00000119917.1	-	-	Gm22288-201	snRNA	Gm22288
ENSMUST00000240416.1	305.829	293.018	208.644	ENSMUSG00000119338.1	-	-	Gm22580-201	snRNA	Gm22580
ENSMUST00000240017.1	305.829	293.018	208.644	ENSMUSG00000119084.1	-	-	Gm26317-201	snRNA	Gm26317
ENSMUST00020183530.1	301.606	259.805	318.836	ENSMUSG00002074875.1	-	-	Snord3a-202	snoRNA	Snord3a
ENSMUST00000091701.3	298.31	289.969	325.577	ENSMUSG00000069265.3	OTTMUSG00000000578.1	OTTMUST00000001168.1	H3c1-201	protein_coding	H3c1
ENSMUST00000031264.12	296.011	337.301	334.491	ENSMUSG00000029322.13	OTTMUSG00000026150.1	OTTMUST00000064586.1	Plac8-201	protein_coding	Plac8
ENSMUST00020182758.1	295.85	263.491	292.3	ENSMUSG00002076650.1	-	-	Snord3b1-202	snoRNA	Snord3b1
ENSMUST00020183417.1	295.85	263.491	292.3	ENSMUSG00002075453.1	-	-	Snord3b3-202	snoRNA	Snord3b3
ENSMUST00020183227.1	295.85	263.491	292.3	ENSMUSG00002074955.1	-	-	Snord3b4-202	snoRNA	Snord3b4
ENSMUST00020182511.1	295.85	263.491	292.3	ENSMUSG00002075931.1	-	-	Snord3b2-202	snoRNA	Snord3b2
ENSMUST00000082608.3	292.993	356.701	374.352	ENSMUSG00000064542.3	-	-	Gm22980-201	snoRNA	Gm22980
ENSMUST00020182502.1	292.027	73.257	218.589	ENSMUSG00002075581.1	-	-	Gm55241-201	miRNA	Gm55241
ENSMUST00000082844.4	291.607	221.307	332.129	ENSMUSG00000064778.4	-	-	Snord59a-201	snoRNA	Snord59a
ENSMUST00000158917.3	290.986	326.536	382.894	ENSMUSG00000089542.3	-	-	Gm25835-201	snoRNA	Gm25835
ENSMUST00000167403.4	289.389	284.711	329.338	ENSMUSG00000081058.6	OTTMUSG00000021934.3	OTTMUST00000052066.3	H3c15-201	protein_coding	H3c15
ENSMUST00000080511.3	281.851	300.336	263.05	ENSMUSG00000058773.3	OTTMUSG00000000730.1	OTTMUST00000001374.1	H1f5-201	protein_coding	H1f5
ENSMUST00000037023.9	279.616	245.099	289.565	ENSMUSG00000034892.9	OTTMUSG00000023728.1	OTTMUST00000057950.1	Rps29-201	protein_coding	Rps29
ENSMUST00000105106.2	278.791	248.805	379.247	ENSMUSG00000069268.5	OTTMUSG00000000558.1	OTTMUST00000001145.1	H2bc7-201	protein_coding	H2bc7
ENSMUST00000035061.9	277.728	264.161	252.198	ENSMUSG00000032484.9	OTTMUSG00000023542.4	OTTMUST00000057402.4	Ngp-201	protein_coding	Ngp
ENSMUST00000026565.7	272.626	295.619	336.84	ENSMUSG00000025492.7	OTTMUSG00000037675.1	OTTMUST00000097290.1	Ifitm3-201	protein_coding	Ifitm3
ENSMUST00000116560.3	269.984	238.042	258.691	ENSMUSG00000056201.9	OTTMUSG00000060221.2	-	Cfl1-201	protein_coding	Cfl1
ENSMUST00000240375.1	269.907	306.664	226.592	ENSMUSG00000118956.1	-	-	Gm25448-201	snRNA	Gm25448
ENSMUST00000240000.1	269.907	306.664	226.592	ENSMUSG00000119685.1	-	-	Gm24713-201	snRNA	Gm24713
ENSMUST00000018437.3	268.204	270.709	282.696	ENSMUSG00000018293.5	OTTMUSG00000006068.2	OTTMUST00000013681.1	Pfn1-201	protein_coding	Pfn1
ENSMUST00000116723.3	264.566	195.523	125.617	ENSMUSG00000118729.1	-	-	Snord88c-201	snoRNA	Snord88c
ENSMUST00000025025.7	262.852	189.138	202.765	ENSMUSG00000024190.8	OTTMUSG00000020083.4	OTTMUST00000047766.2	Dusp1-202	protein_coding	Dusp1
ENSMUST00000173605.3	259.072	357.672	48.9273	ENSMUSG00000086324.10	OTTMUSG00000023739.2	OTTMUST00000098066.1	Gm15564-202	lncRNA	Gm15564
ENSMUST00000028938.7	258.402	274.579	297.061	ENSMUSG00000027447.7	OTTMUSG00000015724.2	OTTMUST00000037353.1	Cst3-201	protein_coding	Cst3
ENSMUST00000102968.3	253.589	245.482	281.037	ENSMUSG00000061482.8	OTTMUSG00000000562.2	OTTMUST00000001149.2	H4c4-201	protein_coding	H4c4
ENSMUST00000004554.14	252.645	233.499	242.086	ENSMUSG00000012848.16	OTTMUSG00000023212.3	OTTMUST00000056174.1	Rps5-201	protein_coding	Rps5
ENSMUST00000000756.6	251.132	253.895	241.448	ENSMUSG00000000740.13	OTTMUSG00000016486.3	OTTMUST00000039779.1	Rpl13-201	protein_coding	Rpl13
ENSMUST00000102483.5	251.107	236.95	261.195	ENSMUSG00000058546.9	OTTMUSG00000000095.1	OTTMUST00000000310.1	Rpl23a-201	protein_coding	Rpl23a
ENSMUST00000102967.3	249.74	255.658	258.963	ENSMUSG00000060678.6	OTTMUSG00000000559.2	OTTMUST00000001146.2	H4c3-201	protein_coding	H4c3
ENSMUST00000070124.5	249.125	241.552	268.159	ENSMUSG00000071516.3	OTTMUSG00000000444.1	OTTMUST00000001025.1	H2ac13-201	protein_coding	H2ac13
ENSMUST00000239694.1	247.249	200.699	141.114	ENSMUSG00000119058.1	-	-	Gm22628-201	snRNA	Gm22628
ENSMUST00000102979.2	246.013	213.261	315.209	ENSMUSG00000069305.4	OTTMUSG00000000447.1	OTTMUST00000001028.1	H4c18-201	protein_coding	H4c18
ENSMUST00000240308.1	238.983	234.406	375.668	ENSMUSG00000119714.1	-	-	n-R5s101-201	rRNA	n-R5s101
ENSMUST00001239508.1	238.983	234.406	375.668	ENSMUSG00000118910.1	-	-	n-R5s129-201	rRNA	n-R5s129
ENSMUST00000073471.13	238.403	231.573	238.154	ENSMUSG00000060938.15	OTTMUSG00000005949.4	OTTMUST00000013250.1	Rpl26-201	protein_coding	Rpl26
ENSMUST00000158323.3	236.911	186.444	204.732	ENSMUSG00000088948.3	-	-	Gm23262-201	snoRNA	Gm23262
ENSMUST00000080813.5	236.879	231.699	256.72	ENSMUSG00000061787.16	OTTMUSG00000022965.2	OTTMUST00000055265.1	Rps17-201	protein_coding	Rps17
ENSMUST00000083285.3	236.609	266.425	444.792	ENSMUSG00000065219.3	-	-	Snord32a-201	snoRNA	Snord32a
ENSMUST00000079957.12	236.569	190.866	224.957	ENSMUSG00000058715.12	OTTMUSG00000021504.2	OTTMUST00000050975.1	Fcer1g-201	protein_coding	Fcer1g
ENSMUST00000102964.4	236.355	209.215	234.955	ENSMUSG00000060093.7	OTTMUSG00000000577.1	OTTMUST00000001167.1	H4c1-201	protein_coding	H4c1
ENSMUST00000239969.1	235.02	302.886	266.38	ENSMUSG00000119440.1	-	-	n-R5s109-201	rRNA	n-R5s109
ENSMUST00000191518.2	233.28	259.129	214.601	ENSMUSG00000099937.2	OTTMUSG00000048326.1	OTTMUST00000123956.1	Gm28872-201	lncRNA	Gm28872
ENSMUST00000089430.6	231.654	349.853	327.506	ENSMUSG00000068240.6	OTTMUSG00000004411.1	OTTMUST00000009996.1	Gm11808-201	protein_coding	Gm11808
ENSMUST00000212378.2	227.537	178.568	155.596	ENSMUSG00000045128.10	OTTMUSG00000061602.1	OTTMUST00000150283.1	Rpl18a-204	protein_coding	Rpl18a
ENSMUST00000091741.6	226.524	208.477	237.298	ENSMUSG00000069301.6	OTTMUSG00000000470.1	OTTMUST00000001054.1	H2ac11-201	protein_coding	H2ac11
ENSMUST00000034966.9	225.874	243.491	213.926	ENSMUSG00000032399.9	OTTMUSG00000062590.1	OTTMUST00000152455.1	Rpl4-201	protein_coding	Rpl4
ENSMUST00000000696.7	224.776	221.549	298.633	ENSMUSG00000000682.8	OTTMUSG00000010233.2	OTTMUST00000023776.1	Cd52-201	protein_coding	Cd52
ENSMUST00000040914.3	220.621	212.701	226.676	ENSMUSG00000036181.3	OTTMUSG00000000732.1	OTTMUST00000001376.1	H1f2-201	protein_coding	H1f2
ENSMUST00000224651.2	220.168	226.728	259.364	ENSMUSG00000114279.2	OTTMUSG00000000432.2	OTTMUST00000001012.2	H2bc14-201	protein_coding	H2bc14
ENSMUST00020181847.1	219.304	234.239	255.67	ENSMUSG00002076701.1	-	-	Gm54994-201	rRNA	Gm54994
ENSMUST00000074898.8	218.056	188.224	186.394	ENSMUSG00000031722.11	OTTMUSG00000061918.1	OTTMUST00000151104.1	Hp-201	protein_coding	Hp
ENSMUST00000082429.8	217.641	196.986	206.282	ENSMUSG00000063856.9	OTTMUSG00000050754.5	OTTMUST00000128632.4	Gpx1-201	protein_coding	Gpx1
ENSMUST00000084013.1	217.289	116.159	237.532	ENSMUSG00000065947.1	-	-	mt-Nd4l-201	protein_coding	mt-Nd4l
ENSMUST00000004072.10	216.409	215.648	196.541	ENSMUSG00000003970.10	OTTMUSG00000071205.1	OTTMUST00000172310.1	Rpl8-201	protein_coding	Rpl8
ENSMUST00000217356.2	215.387	202.805	197.906	ENSMUSG00000032518.7	OTTMUSG00000062571.1	OTTMUST00000152416.1	Rpsa-206	nonsense_mediated_decay	Rpsa
ENSMUST00000205406.2	213.888	278.165	443.01	ENSMUSG00000118642.2	-	-	AY036118-201	pseudogene	AY036118
ENSMUST00000047864.11	213.665	213.946	191.755	ENSMUSG00000034994.11	OTTMUSG00000065058.1	OTTMUST00000158509.1	Eef2-201	protein_coding	Eef2
ENSMUST00000046091.7	212.571	343.704	257.866	ENSMUSG00000020125.8	OTTMUSG00000064918.1	OTTMUST00000158094.1	Elane-201	protein_coding	Elane
ENSMUST00000102845.11	212.038	223.357	209.34	ENSMUSG00000020460.16	OTTMUSG00000005330.1	OTTMUST00000011887.1	Rps27a-202	protein_coding	Rps27a
ENSMUST00020182400.1	211.795	378.433	191.044	ENSMUSG00002075690.1	-	-	Gm54397-201	miRNA	Gm54397
ENSMUST00000081035.9	211.585	182.613	206.288	ENSMUSG00000046805.11	OTTMUSG00000073767.1	OTTMUST00000179000.1	Mpeg1-201	protein_coding	Mpeg1
ENSMUST00000116746.3	209.943	182.981	224.829	ENSMUSG00000080396.3	-	-	Snord111-201	snoRNA	Snord111
ENSMUST00000032949.14	207.415	198.027	206.667	ENSMUSG00000030707.16	OTTMUSG00000025099.3	OTTMUST00000061732.1	Coro1a-201	protein_coding	Coro1a
ENSMUST00000115231.4	207.244	250.722	215.753	ENSMUSG00000079641.4	OTTMUSG00000017100.4	OTTMUST00000041420.2	Rpl39-201	protein_coding	Rpl39
ENSMUST00000210918.2	206.66	196.204	178.231	ENSMUSG00000074129.15	OTTMUSG00000016498.9	OTTMUST00000146821.1	Rpl13a-214	protein_coding	Rpl13a
ENSMUST00000184281.3	205.835	189.652	246.16	ENSMUSG00000098343.3	-	-	Mir6240-201	miRNA	Mir6240
ENSMUST00000079085.11	205.478	189.213	174.223	ENSMUSG00000062006.13	OTTMUSG00000023379.5	OTTMUST00000056722.2	Rpl34-202	protein_coding	Rpl34
ENSMUST00000212494.2	205.139	211.969	171.442	ENSMUSG00000045128.10	OTTMUSG00000061602.1	OTTMUST00000150281.1	Rpl18a-205	protein_coding	Rpl18a
ENSMUST00000027871.13	204.693	161.416	180.056	ENSMUSG00000026581.15	OTTMUSG00000050837.2	OTTMUST00000128808.1	Sell-201	protein_coding	Sell
ENSMUST00000240025.1	204.16	211.513	182.939	ENSMUSG00000119399.1	-	-	n-R5s115-201	rRNA	n-R5s115
ENSMUST00000030651.9	203.719	193.639	189.722	ENSMUSG00000028843.9	OTTMUSG00000010335.2	OTTMUST00000024051.2	Sh3bgrl3-201	protein_coding	Sh3bgrl3
ENSMUST00020183363.1	202.79	265.427	98.73	ENSMUSG00002076079.1	-	-	Gm54660-201	miRNA	Gm54660
ENSMUST00000025511.11	201.376	204.503	168.075	ENSMUSG00000024608.12	OTTMUSG00000031382.4	OTTMUST00000077751.2	Rps14-201	protein_coding	Rps14
ENSMUST00000090749.13	199.949	242.626	247.9	ENSMUSG00000071866.13	OTTMUSG00000000783.3	OTTMUST00000001545.2	Ppia-201	nonsense_mediated_decay	Ppia
ENSMUST00000207748.2	199.917	175.29	178.819	ENSMUSG00000033685.14	OTTMUSG00000022804.8	OTTMUST00000145273.1	Ucp2-210	protein_coding	Ucp2
ENSMUST00020182787.1	197.969	225.24	349.39	ENSMUSG00002076766.1	-	-	Snord33-201	snoRNA	Snord33
ENSMUST00000121320.2	197.061	188.003	163.213	ENSMUSG00000081344.6	OTTMUSG00000016246.2	OTTMUST00000038956.2	Gm14303-201	processed_pseudogene	Gm14303
ENSMUST00000033683.8	196.977	193.339	170.545	ENSMUSG00000031320.10	OTTMUSG00000018303.1	OTTMUST00000044225.1	Rps4x-201	protein_coding	Rps4x
ENSMUST00000151698.8	196.354	176.046	195.197	ENSMUSG00000028581.18	OTTMUSG00000009589.3	OTTMUST00000022019.2	Laptm5-207	protein_coding	Laptm5
ENSMUST00000112022.5	193.467	213.85	197.046	ENSMUSG00000038357.11	OTTMUSG00000020575.4	OTTMUST00000048760.3	Camp-201	protein_coding	Camp
ENSMUST00000008812.9	192.343	206.341	211.947	ENSMUSG00000008668.16	OTTMUSG00000037085.3	OTTMUST00000095450.2	Rps18-201	protein_coding	Rps18
ENSMUST00000045897.15	192.01	204.008	181.152	ENSMUSG00000026238.15	OTTMUSG00000048097.2	OTTMUST00000123572.1	Ptma-201	protein_coding	Ptma
ENSMUST00000006496.15	191.156	202.587	173.672	ENSMUSG00000006333.15	OTTMUSG00000022990.5	OTTMUST00000055345.2	Rps9-201	protein_coding	Rps9
ENSMUST00000124641.2	190.246	167.065	205.899	ENSMUSG00000072692.8	OTTMUSG00000014624.3	OTTMUST00000034681.1	Rpl37rt-202	transcribed_processed_pseudogene	Rpl37rt
ENSMUST00020183139.1	189.616	230.02	302.794	ENSMUSG00002075606.1	-	-	Gm55437-201	miRNA	Gm55437
ENSMUST00000082421.1	189.5	201.172	221.657	ENSMUSG00000064370.1	-	-	mt-Cytb-201	protein_coding	mt-Cytb
ENSMUST00000244431.1	188.858	159.143	134.624	ENSMUSG00000044285.10	OTTMUSG00000019532.2	-	Ubb-ps-203	processed_transcript	Ubb-ps
ENSMUST00000020640.8	188.45	185.415	181.176	ENSMUSG00000020372.16	OTTMUSG00000005526.4	OTTMUST00000012289.3	Rack1-201	protein_coding	Rack1
ENSMUST00000165126.9	188.016	77.5307	152.463	ENSMUSG00000090137.9	OTTMUSG00000033543.2	-	Uba52-208	protein_coding	Uba52
ENSMUST00000016463.4	187.975	184.971	199.897	ENSMUSG00000016319.4	OTTMUSG00000016520.3	OTTMUST00000039927.2	Slc25a5-201	protein_coding	Slc25a5
ENSMUST00000083346.3	187.055	380.712	383.466	ENSMUSG00000065280.3	-	-	Gm24453-201	snoRNA	Gm24453
ENSMUST00000077577.8	186.574	198.065	199.475	ENSMUSG00000023004.9	OTTMUSG00000017052.2	OTTMUST00000171520.1	Tuba1b-201	protein_coding	Tuba1b
ENSMUST00000077389.8	182.974	184.513	168.566	ENSMUSG00000057036.8	OTTMUSG00000051144.1	OTTMUST00000129585.1	Gm7536-201	processed_pseudogene	Gm7536
ENSMUST00000017548.7	182.742	147.033	165.735	ENSMUSG00000017404.13	OTTMUSG00000002909.1	OTTMUST00000005956.1	Rpl19-201	protein_coding	Rpl19
ENSMUST00000082392.1	181.896	209.591	208.811	ENSMUSG00000064341.1	-	-	mt-Nd1-201	protein_coding	mt-Nd1
ENSMUST00000025563.8	181.581	180.404	193.611	ENSMUSG00000024661.8	OTTMUSG00000073739.2	OTTMUST00000178936.1	Fth1-201	protein_coding	Fth1
ENSMUST00000083339.3	180.642	218.492	284.876	ENSMUSG00000065273.3	-	-	Gm25128-201	snoRNA	Gm25128
ENSMUST00000240405.1	180.362	297.55	264.978	ENSMUSG00000118839.1	-	-	Gm25360-201	snRNA	Gm25360
ENSMUST00000188503.2	179.808	197.083	196.425	ENSMUSG00000022587.16	OTTMUSG00000045205.8	OTTMUST00000118767.1	Ly6e-207	retained_intron	Ly6e
ENSMUST00000001566.10	178.472	188.164	185.502	ENSMUSG00000001525.11	OTTMUSG00000026311.5	OTTMUST00000065077.2	Tubb5-201	protein_coding	Tubb5
ENSMUST00000075558.5	177.983	180.725	208.455	ENSMUSG00000100210.3	OTTMUSG00000000572.2	OTTMUST00000001159.2	H3c7-201	protein_coding	H3c7
ENSMUST00000092620.7	177.863	194.574	212.097	ENSMUSG00000069682.8	OTTMUSG00000047253.2	OTTMUST00000122170.1	Gm10275-201	processed_transcript	Gm10275
ENSMUST00000082882.3	176.859	290.258	354.374	ENSMUSG00000064816.3	-	-	Gm22357-201	snoRNA	Gm22357
ENSMUST00000017851.4	175.903	157.513	161.858	ENSMUSG00000017707.10	OTTMUSG00000016123.4	OTTMUST00000038529.1	Serinc3-201	protein_coding	Serinc3
ENSMUST00000110894.9	175.739	178.329	202.285	ENSMUSG00000060126.15	OTTMUSG00000018220.5	OTTMUST00000044014.2	Tpt1-201	protein_coding	Tpt1
ENSMUST00000062045.4	175.649	166.018	168.132	ENSMUSG00000051627.4	OTTMUSG00000000564.2	OTTMUST00000001151.2	H1f4-201	protein_coding	H1f4
ENSMUST00000104549.3	174.808	152.358	90.4562	ENSMUSG00000077737.3	-	-	Snord72-201	snoRNA	Snord72
ENSMUST00000134040.2	173.681	162.935	108.83	ENSMUSG00000060126.15	OTTMUSG00000018220.5	OTTMUST00000044018.2	Tpt1-204	protein_coding_CDS_not_defined	Tpt1
ENSMUST00000116702.3	172.582	213.038	311.361	ENSMUSG00000080352.3	-	-	Gm26247-201	snoRNA	Gm26247
ENSMUST00000006679.15	170.874	272.961	194.768	ENSMUSG00000057729.13	OTTMUSG00000035169.1	OTTMUST00000089581.1	Prtn3-201	protein_coding	Prtn3
ENSMUST00000207982.2	169.479	168.994	273.128	ENSMUSG00000030579.11	OTTMUSG00000059315.1	OTTMUST00000145581.1	Tyrobp-202	protein_coding	Tyrobp
ENSMUST00000080859.8	167.672	169.579	209.241	ENSMUSG00000099517.3	OTTMUSG00000000570.2	OTTMUST00000001157.2	H3c8-201	protein_coding	H3c8
ENSMUST00000116892.3	167.336	170.614	210.915	ENSMUSG00000080542.3	-	-	Rnu4atac-201	snRNA	Rnu4atac
ENSMUST00000050785.14	165.379	122.138	143.973	ENSMUSG00000026822.15	OTTMUSG00000012958.3	OTTMUST00000031183.1	Lcn2-201	protein_coding	Lcn2
ENSMUST00000068408.14	165.194	189.345	170.771	ENSMUSG00000063457.15	OTTMUSG00000000015.1	OTTMUST00000045767.1	Rps15-202	protein_coding	Rps15
ENSMUST00000218296.2	164.685	159.371	168.83	ENSMUSG00000112808.2	OTTMUSG00000064459.1	OTTMUST00000157257.1	Gm4739-201	processed_pseudogene	Gm4739
ENSMUST00000209061.2	162.94	132.616	158.358	ENSMUSG00000044786.7	OTTMUSG00000021115.2	OTTMUST00000144881.1	Zfp36-202	protein_coding	Zfp36
ENSMUST00000083034.3	162.868	244.302	182.841	ENSMUSG00000064968.3	-	-	Snord47-201	snoRNA	Snord47
ENSMUST00000017604.10	162.667	138.301	149.377	ENSMUSG00000006519.12	OTTMUSG00000061846.1	OTTMUST00000150909.1	Cyba-201	protein_coding	Cyba
ENSMUST00000212129.2	161.151	168.371	166.434	ENSMUSG00000045128.10	OTTMUSG00000061602.1	OTTMUST00000150279.1	Rpl18a-203	nonsense_mediated_decay	Rpl18a
ENSMUST00000218107.2	161.119	131.225	158.744	ENSMUSG00000061983.8	OTTMUSG00000064263.1	OTTMUST00000156907.1	Rps12-203	protein_coding	Rps12
ENSMUST00000034285.14	161.049	137.888	151.691	ENSMUSG00000031827.14	OTTMUSG00000061656.1	OTTMUST00000150431.1	Cotl1-201	protein_coding	Cotl1
ENSMUST00000239953.1	161.043	209.253	110.415	ENSMUSG00000119325.1	-	-	Gm26204-201	snRNA	Gm26204
ENSMUST00000081026.11	160.599	150.317	181.953	ENSMUSG00000060743.13	OTTMUSG00000021525.3	OTTMUST00000075153.1	H3f3a-201	protein_coding	H3f3a
ENSMUST00000032800.10	159.815	105.109	55.6493	ENSMUSG00000030579.11	OTTMUSG00000059315.1	-	Tyrobp-201	protein_coding	Tyrobp
ENSMUST00000078804.12	159.64	124.868	145.164	ENSMUSG00000060636.15	OTTMUSG00000024790.2	OTTMUST00000061051.1	Rpl35a-201	protein_coding	Rpl35a
ENSMUST00000170715.8	158.601	170.337	157.65	ENSMUSG00000044533.16	OTTMUSG00000029228.3	-	Rps2-208	protein_coding	Rps2
ENSMUST00020183721.1	158.089	169.072	74.6227	ENSMUSG00002076927.1	-	-	Gm56142-201	miRNA	Gm56142
ENSMUST00000240414.1	157.426	128.802	72.2468	ENSMUSG00000119122.1	-	-	Gm23355-201	snRNA	Gm23355
ENSMUST00000240010.1	156.29	155.036	99.4453	ENSMUSG00000119598.1	-	-	Gm22063-201	snRNA	Gm22063
ENSMUST00000001046.7	155.866	126.534	162.673	ENSMUSG00000001020.9	OTTMUSG00000022114.4	OTTMUST00000052492.2	S100a4-201	protein_coding	S100a4
ENSMUST00000240411.1	155.562	111.353	151.375	ENSMUSG00000118952.1	-	-	n-R5s2-201	rRNA	n-R5s2
ENSMUST00000083959.3	155.197	149.095	149.04	ENSMUSG00000119216.1	-	-	n-R5s151-201	rRNA	n-R5s151
ENSMUST00000242842.1	154.439	147.857	144.372	ENSMUSG00000121499.1	-	-	Ly6a2-204	lncRNA	Ly6a2
ENSMUST00000006523.12	154.347	168.509	186.836	ENSMUSG00000006360.12	OTTMUSG00000052481.1	-	Crip1-201	protein_coding	Crip1
ENSMUST00000055770.4	154.227	157.653	143.274	ENSMUSG00000049539.4	OTTMUSG00000000741.3	OTTMUST00000001395.3	H1f1-201	protein_coding	H1f1
ENSMUST00020182800.1	154.205	141.943	129.267	ENSMUSG00002076581.1	-	-	Gm55460-201	miRNA	Gm55460
ENSMUST00020183344.1	154.118	61.4058	56.7111	ENSMUSG00002074969.1	-	-	Gm55522-201	sRNA	Gm55522
ENSMUST00000135789.8	154.075	203.886	223.825	ENSMUSG00000071866.13	OTTMUSG00000000783.3	OTTMUST00000001544.1	Ppia-203	retained_intron	Ppia
ENSMUST00000116853.3	153.619	107.093	21.5312	ENSMUSG00000119643.1	-	-	Snord88a-201	snoRNA	Snord88a
ENSMUST00000190780.7	153.568	104.174	121.848	ENSMUSG00000026193.16	OTTMUSG00000048807.4	OTTMUST00000124857.1	Fn1-217	protein_coding	Fn1
ENSMUST00000041045.14	153.184	139.451	169.565	ENSMUSG00000037894.14	OTTMUSG00000022256.4	OTTMUST00000052970.2	H2az1-201	protein_coding	H2az1
ENSMUST00000239920.1	152.601	96.2918	147.752	ENSMUSG00000118717.1	-	-	n-R5s127-201	rRNA	n-R5s127
ENSMUST00000052686.4	152.591	158.82	162.178	ENSMUSG00000049932.4	OTTMUSG00000042356.1	OTTMUST00000111622.1	H2ax-201	protein_coding	H2ax
ENSMUST00000226420.2	152.336	159.167	149.851	ENSMUSG00000115420.2	OTTMUSG00000069894.1	OTTMUST00000169188.1	Rmrp-202	lncRNA	Rmrp
ENSMUST00020182475.1	152.245	104.121	199.493	ENSMUSG00002076329.1	-	-	Gm54464-201	miRNA	Gm54464
ENSMUST00001239518.1	151.058	136.218	184.347	ENSMUSG00000119873.1	-	-	Gm24497-201	snRNA	Gm24497
ENSMUST00000117757.9	150.647	146.253	162.739	ENSMUSG00000057666.19	OTTMUSG00000027118.9	OTTMUST00000067086.3	Gapdh-202	protein_coding	Gapdh
ENSMUST00000082414.1	150.078	150.54	156.228	ENSMUSG00000064363.1	-	-	mt-Nd4-201	protein_coding	mt-Nd4
ENSMUST00000072503.13	148.399	159.586	157.566	ENSMUSG00000059070.17	OTTMUSG00000023185.4	-	Rpl18-201	protein_coding	Rpl18
ENSMUST00020183747.1	148.231	122.226	111.619	ENSMUSG00002076445.1	-	-	Gm55640-201	miRNA	Gm55640
ENSMUST00020183677.1	147.068	171.749	219.267	ENSMUSG00002075469.1	-	-	Gm54747-201	rRNA	Gm54747
ENSMUST00000102814.5	146.864	151.797	146.987	ENSMUSG00000028495.15	OTTMUSG00000007781.1	OTTMUST00000017760.1	Rps6-201	protein_coding	Rps6
ENSMUST00000083298.3	146.573	211.265	176.742	ENSMUSG00000065232.3	-	-	Gm22973-201	snRNA	Gm22973
ENSMUST00000083944.3	146.496	97.2821	284.508	ENSMUSG00000065878.3	-	-	Snord34-201	snoRNA	Snord34
ENSMUST00000022704.9	143.384	134.799	165.841	ENSMUSG00000022108.9	OTTMUSG00000069229.1	OTTMUST00000167486.1	Itm2b-201	protein_coding	Itm2b
ENSMUST00000191145.7	142.813	108.787	109.21	ENSMUSG00000022587.16	OTTMUSG00000045205.8	OTTMUST00000118768.2	Ly6e-212	protein_coding	Ly6e
ENSMUST00000029722.7	142.681	131.128	122.563	ENSMUSG00000028081.7	OTTMUSG00000035152.1	OTTMUST00000089510.1	Rps3a1-201	protein_coding	Rps3a1
ENSMUST00000146468.4	142.63	112.253	116.56	ENSMUSG00000050335.18	OTTMUSG00000032779.5	OTTMUST00000081621.2	Lgals3-203	protein_coding	Lgals3
ENSMUST00000082910.3	141.778	40.3494	37.2645	ENSMUSG00000064844.3	-	-	Gm26202-201	snoRNA	Gm26202
ENSMUST00000059080.7	141.771	129.317	132.769	ENSMUSG00000039001.13	OTTMUSG00000016278.1	OTTMUST00000039064.1	Rps21-201	protein_coding	Rps21
ENSMUST00000067384.6	141.641	120.326	142.757	ENSMUSG00000054364.6	OTTMUSG00000065440.1	OTTMUST00000159427.1	Rhob-201	protein_coding	Rhob
ENSMUST00000165310.3	141.406	118.934	151.883	ENSMUSG00000079419.5	OTTMUSG00000047127.2	OTTMUST00000121947.1	Ms4a6c-201	protein_coding	Ms4a6c
ENSMUST00000031617.13	140.801	145.55	126.568	ENSMUSG00000029614.14	OTTMUSG00000026261.3	OTTMUST00000064943.1	Rpl6-201	protein_coding	Rpl6
ENSMUST00000082580.3	140.585	108.916	129.329	ENSMUSG00000064514.3	-	-	Gm22455-201	snoRNA	Gm22455
ENSMUST00000116115.3	140.314	133.118	165.393	ENSMUSG00000100755.2	OTTMUSG00000022083.1	OTTMUST00000052436.1	Rps23-ps1-201	processed_pseudogene	Rps23-ps1
ENSMUST00000082821.3	140.279	98.1075	66.2873	ENSMUSG00000064755.3	-	-	Gm26328-201	snRNA	Gm26328
ENSMUST00000240079.1	139.968	149.379	82.7748	ENSMUSG00000118897.1	-	-	n-R5s60-201	rRNA	n-R5s60
ENSMUST00000164727.8	138.955	89.202	69.5306	ENSMUSG00000039109.18	OTTMUSG00000068186.2	OTTMUST00000164808.1	F13a1-202	protein_coding	F13a1
ENSMUST00020182284.1	138.86	36.8615	113.356	ENSMUSG00002076971.1	-	-	Snord100-201	snoRNA	Snord100
ENSMUST00000023269.5	138.712	124.265	126.116	ENSMUSG00000098274.8	OTTMUSG00000025840.2	OTTMUST00000063661.1	Rpl24-201	protein_coding	Rpl24
ENSMUST00000045756.14	138.465	141.336	158.352	ENSMUSG00000041959.15	OTTMUSG00000022124.2	OTTMUST00000052509.2	S100a10-201	protein_coding	S100a10
ENSMUST00000045173.10	138.156	122.008	125.737	ENSMUSG00000035493.11	OTTMUSG00000068436.1	OTTMUST00000165415.1	Tgfbi-201	protein_coding	Tgfbi
ENSMUST00000024932.12	137.899	123.787	138.99	ENSMUSG00000024121.14	OTTMUSG00000023843.2	OTTMUST00000058234.1	Atp6v0c-201	protein_coding	Atp6v0c
ENSMUST00000207890.2	136.838	117.555	145.893	ENSMUSG00000033685.14	OTTMUSG00000022804.8	OTTMUST00000145272.1	Ucp2-211	protein_coding_CDS_not_defined	Ucp2
ENSMUST00000212102.2	136.753	158.68	193.426	ENSMUSG00000059775.6	OTTMUSG00000061868.1	OTTMUST00000150980.1	Rps26-ps1-202	transcribed_processed_pseudogene	Rps26-ps1
ENSMUST00000082833.3	136.204	129.752	231.836	ENSMUSG00000064767.3	-	-	Snord35b-201	snoRNA	Snord35b
ENSMUST00000033824.8	136.196	133.137	143.929	ENSMUSG00000031447.8	OTTMUSG00000060871.1	OTTMUST00000148762.1	Lamp1-201	protein_coding	Lamp1
ENSMUST00000002274.10	136.177	119.507	129.251	ENSMUSG00000002204.10	OTTMUSG00000021117.5	OTTMUST00000049974.2	Napsa-201	protein_coding	Napsa
ENSMUST00000032344.12	134.858	155.935	170.386	ENSMUSG00000030220.14	OTTMUSG00000023287.5	OTTMUST00000056391.2	Arhgdib-201	protein_coding	Arhgdib
ENSMUST00000121303.8	134.619	224.085	126.483	ENSMUSG00000009350.14	OTTMUSG00000001441.6	OTTMUST00000002819.2	Mpo-203	protein_coding	Mpo
ENSMUST00000104510.3	134.283	209.339	163.807	ENSMUSG00000077698.3	-	-	Snord12-201	snoRNA	Snord12
ENSMUST00000026827.16	133.931	121.437	98.9431	ENSMUSG00000025731.17	OTTMUSG00000035873.4	OTTMUST00000091995.2	Mettl26-201	protein_coding	Mettl26
ENSMUST00000055704.12	133.23	140.875	140.265	ENSMUSG00000032562.14	OTTMUSG00000050782.4	OTTMUST00000128708.2	Gnai2-201	protein_coding	Gnai2
ENSMUST00000176683.8	130.949	185.45	110.668	ENSMUSG00000093674.8	OTTMUSG00000042126.1	OTTMUST00000110514.1	Rpl41-203	protein_coding	Rpl41
ENSMUST00000102965.4	130.916	143.391	158.336	ENSMUSG00000069266.6	OTTMUSG00000000579.1	OTTMUST00000001169.1	H4c2-201	protein_coding	H4c2
ENSMUST00000102969.6	130.183	111.184	126.821	ENSMUSG00000069272.7	OTTMUSG00000000555.2	OTTMUST00000165693.1	H2ac8-201	protein_coding	H2ac8
ENSMUST00000015484.10	129.856	107.038	125.089	ENSMUSG00000015340.11	OTTMUSG00000016894.5	OTTMUST00000040996.1	Cybb-201	protein_coding	Cybb
ENSMUST00020183569.1	129.733	0	0	ENSMUSG00002075513.1	-	-	Gm55453-201	miRNA	Gm55453
ENSMUST00000102898.5	129.224	147.309	135.108	ENSMUSG00000062647.17	OTTMUSG00000011740.1	OTTMUST00000027522.1	Rpl7a-201	protein_coding	Rpl7a
ENSMUST00020183100.1	129.134	32.1572	29.6986	ENSMUSG00002075926.1	-	-	Gm55302-201	miRNA	Gm55302
ENSMUST00000081650.15	128.857	133.169	123.225	ENSMUSG00000060036.15	OTTMUSG00000049399.2	OTTMUST00000125951.2	Rpl3-201	protein_coding	Rpl3
ENSMUST00000112384.10	128.118	128.01	133.042	ENSMUSG00000025290.18	OTTMUSG00000068639.1	-	Rps24-201	protein_coding	Rps24
ENSMUST00000019649.4	127.197	134.522	139.039	ENSMUSG00000019505.8	OTTMUSG00000005857.3	OTTMUST00000013034.2	Ubb-201	protein_coding	Ubb
ENSMUST00000037491.11	126.919	142.542	181.74	ENSMUSG00000039109.18	OTTMUSG00000068186.2	OTTMUST00000164809.2	F13a1-201	protein_coding	F13a1
ENSMUST00000111230.8	126.775	136.92	132.809	ENSMUSG00000026547.16	OTTMUSG00000021616.3	OTTMUST00000051327.1	Tagln2-202	protein_coding	Tagln2
ENSMUST00000064922.7	126.249	111.694	132.602	ENSMUSG00000052837.8	OTTMUSG00000061397.1	OTTMUST00000149818.1	Junb-201	protein_coding	Junb
ENSMUST00000058437.14	125.437	106.832	96.0903	ENSMUSG00000043716.14	OTTMUSG00000016936.3	OTTMUST00000041073.2	Rpl7-201	protein_coding	Rpl7
ENSMUST00000059980.11	125.405	141.91	107.368	ENSMUSG00000046330.11	OTTMUSG00000061689.2	OTTMUST00000150520.2	Rpl37a-201	protein_coding	Rpl37a
ENSMUST00000200823.2	125.112	100.326	99.2526	ENSMUSG00000106924.2	OTTMUSG00000056285.1	OTTMUST00000139112.1	Gm42857-201	processed_pseudogene	Gm42857
ENSMUST00000121497.2	125.079	124.643	124.502	ENSMUSG00000058603.11	OTTMUSG00000021838.1	OTTMUST00000051833.1	Rpl28-ps1-201	processed_pseudogene	Rpl28-ps1
ENSMUST00000178774.3	124.914	107.764	127.442	ENSMUSG00000052146.17	OTTMUSG00000021337.4	-	Rps10-208	protein_coding	Rps10
ENSMUST00000082134.6	124.793	108.348	111.669	ENSMUSG00000037563.16	OTTMUSG00000022980.2	OTTMUST00000055308.2	Rps16-201	protein_coding	Rps16
ENSMUST00000039758.6	124.666	114.788	141.18	ENSMUSG00000035885.6	OTTMUSG00000074590.1	OTTMUST00000181089.1	Cox8a-201	protein_coding	Cox8a
ENSMUST00000071130.5	124.306	106.043	137.026	ENSMUSG00000060063.10	OTTMUSG00000028828.3	OTTMUST00000071392.2	Alox5ap-201	protein_coding	Alox5ap
ENSMUST00000091742.6	124.168	169.83	121.356	ENSMUSG00000069302.6	OTTMUSG00000000473.1	OTTMUST00000001057.1	H2ac12-201	protein_coding	H2ac12
ENSMUST00000057885.13	123.544	141.509	128.986	ENSMUSG00000047215.15	OTTMUSG00000028344.9	OTTMUST00000070257.2	Rpl9-201	protein_coding	Rpl9
ENSMUST00000034756.15	123.365	105.836	128.607	ENSMUSG00000032231.15	OTTMUSG00000030907.4	OTTMUST00000076481.1	Anxa2-201	protein_coding	Anxa2
ENSMUST00020182424.1	122.881	0	0	ENSMUSG00002075950.1	-	-	Snord80-202	snoRNA	Snord80
ENSMUST00000083444.3	122.311	284.097	289.66	ENSMUSG00000065378.3	-	-	Gm22744-201	snoRNA	Gm22744
ENSMUST00000067912.8	122.219	142.483	145.554	ENSMUSG00000055148.8	OTTMUSG00000022542.1	OTTMUST00000053998.1	Klf2-201	protein_coding	Klf2
ENSMUST00000060366.7	121.221	110.53	108.652	ENSMUSG00000045817.9	OTTMUSG00000020082.1	OTTMUST00000047765.1	Zfp36l2-201	protein_coding	Zfp36l2
ENSMUST00000029515.5	121.184	109.733	144.926	ENSMUSG00000027907.5	OTTMUSG00000022126.1	OTTMUST00000052513.1	S100a11-201	protein_coding	S100a11
ENSMUST00000243051.1	121.132	127.811	95.6259	ENSMUSG00000087412.6	OTTMUSG00000022847.3	-	Gm15501-203	processed_transcript	Gm15501
ENSMUST00000001809.15	120.968	122.716	97.6672	ENSMUSG00000022283.16	OTTMUSG00000019779.3	OTTMUST00000047296.2	Pabpc1-201	protein_coding	Pabpc1
ENSMUST00000082817.3	120.881	138.934	111.203	ENSMUSG00000064751.3	-	-	Gm26330-201	snoRNA	Gm26330
ENSMUST00000000356.10	120.517	116.436	129.39	ENSMUSG00000000346.10	OTTMUSG00000071137.1	OTTMUST00000172110.1	Dazap2-201	protein_coding	Dazap2
ENSMUST00000082418.1	120.451	130.191	144.523	ENSMUSG00000064367.1	-	-	mt-Nd5-201	protein_coding	mt-Nd5
ENSMUST00000104377.3	120.2	179.795	159.879	ENSMUSG00000077565.3	-	-	Gm23201-201	snoRNA	Gm23201
ENSMUST00000080926.13	120.111	112.744	118.399	ENSMUSG00000063524.14	OTTMUSG00000010390.3	OTTMUST00000024224.1	Eno1-202	protein_coding	Eno1
ENSMUST00000080492.7	120.008	147.715	170.132	ENSMUSG00000057863.7	OTTMUSG00000072377.1	OTTMUST00000175039.1	Rpl36-201	protein_coding	Rpl36
ENSMUST00000082419.1	119.861	105.307	134.925	ENSMUSG00000064368.1	-	-	mt-Nd6-201	protein_coding	mt-Nd6
ENSMUST00000024988.15	119.239	100.79	116.549	ENSMUSG00000024164.16	OTTMUSG00000042133.5	OTTMUST00000110561.3	C3-201	protein_coding	C3
ENSMUST00000102553.11	118.859	139.148	132.225	ENSMUSG00000003038.16	OTTMUSG00000009711.4	OTTMUST00000022426.4	Hmgn2-203	protein_coding	Hmgn2
ENSMUST00000019071.4	118.501	124.133	113.918	ENSMUSG00000018927.4	OTTMUSG00000000995.1	OTTMUST00000001956.1	Ccl6-201	protein_coding	Ccl6
ENSMUST00000117033.3	118.283	153.338	158.017	ENSMUSG00000080683.3	-	-	Gm23991-201	snoRNA	Gm23991
ENSMUST00000000080.8	118.101	100.829	115.331	ENSMUSG00000000078.8	OTTMUSG00000066476.1	OTTMUST00000161492.1	Klf6-201	protein_coding	Klf6
ENSMUST00000102982.2	117.024	123.215	145.545	ENSMUSG00000069308.8	OTTMUSG00000000436.1	OTTMUST00000001016.1	H2bc22-201	protein_coding	H2bc22
ENSMUST00000178474.8	117.013	109.227	106.89	ENSMUSG00000026341.17	OTTMUSG00000049251.3	OTTMUST00000125608.2	Actr3-202	protein_coding	Actr3
ENSMUST00000052172.7	116.894	105.394	118.073	ENSMUSG00000045382.7	OTTMUSG00000020918.2	OTTMUST00000049443.1	Cxcr4-201	protein_coding	Cxcr4
ENSMUST00000032934.12	116.501	112	117.056	ENSMUSG00000030695.17	OTTMUSG00000068527.2	OTTMUST00000061916.2	Aldoa-201	protein_coding	Aldoa
ENSMUST00000178310.9	116.408	96.1611	91.8064	ENSMUSG00000038274.14	OTTMUSG00000071723.2	OTTMUST00000173539.2	Fau-202	protein_coding	Fau
ENSMUST00000038845.10	116.364	91.8212	113.892	ENSMUSG00000040747.10	OTTMUSG00000052103.1	OTTMUST00000130980.1	Cd53-201	protein_coding	Cd53
ENSMUST00000026576.5	114.882	94.8652	99.9225	ENSMUSG00000025503.6	OTTMUSG00000027257.2	OTTMUST00000067396.2	Taldo1-201	protein_coding	Taldo1
ENSMUST00000070642.4	114.531	97.9729	95.0407	ENSMUSG00000056501.4	OTTMUSG00000016307.1	OTTMUST00000039186.1	Cebpb-201	protein_coding	Cebpb
ENSMUST00000239620.1	114.234	113.047	98.0012	ENSMUSG00000118972.1	-	-	Gm22306-201	snRNA	Gm22306
ENSMUST00000082984.5	113.942	145.923	149.741	ENSMUSG00000064918.5	-	-	Gm22571-201	snoRNA	Gm22571
ENSMUST00000033486.6	113.651	110.613	117.628	ENSMUSG00000031146.7	OTTMUSG00000017753.1	OTTMUST00000042983.1	Plp2-201	protein_coding	Plp2
ENSMUST00000116304.3	113.506	88.3004	103.154	ENSMUSG00000038642.11	OTTMUSG00000022029.2	-	Ctss-202	protein_coding	Ctss
ENSMUST00000082791.3	113.143	113.745	180.753	ENSMUSG00000064725.3	-	-	Snord96a-201	snoRNA	Snord96a
ENSMUST00000193675.2	113.029	124.846	109.543	ENSMUSG00000026728.10	OTTMUSG00000011231.4	OTTMUST00000129348.1	Vim-206	protein_coding	Vim
ENSMUST00000172503.3	112.679	113.454	114.776	ENSMUSG00000073411.13	OTTMUSG00000037094.2	OTTMUST00000095498.2	H2-D1-201	protein_coding	H2-D1
ENSMUST00000081649.10	112.311	105.5	117.203	ENSMUSG00000060591.10	OTTMUSG00000060381.1	OTTMUST00000147746.1	Ifitm2-201	protein_coding	Ifitm2
ENSMUST00000122488.3	112.238	111.799	54.6626	ENSMUSG00000084437.3	-	-	Gm23428-201	snRNA	Gm23428
ENSMUST00000196114.2	111.69	84.8654	115.817	ENSMUSG00000106037.2	OTTMUSG00000054605.1	OTTMUST00000135358.1	Gm4332-201	processed_pseudogene	Gm4332
ENSMUST00000033992.9	111.572	106.798	104.817	ENSMUSG00000031584.17	OTTMUSG00000016634.1	OTTMUST00000040242.1	Gsr-201	protein_coding	Gsr
ENSMUST00000121046.2	111.364	81.9583	100.892	ENSMUSG00000084319.4	OTTMUSG00000016691.1	OTTMUST00000040431.1	Tpt1-ps3-201	processed_pseudogene	Tpt1-ps3
ENSMUST00000001051.9	110.407	78.0468	81.9043	ENSMUSG00000001025.9	OTTMUSG00000052755.1	OTTMUST00000132086.1	S100a6-201	protein_coding	S100a6
ENSMUST00000175746.3	110.402	80.8394	143.662	ENSMUSG00000093645.3	-	-	Gm23187-201	snoRNA	Gm23187
ENSMUST00000015800.16	110.276	79.7813	152.436	ENSMUSG00000015656.18	OTTMUSG00000030238.3	OTTMUST00000074856.1	Hspa8-201	protein_coding	Hspa8
ENSMUST00000082411.1	110.008	110.301	107.659	ENSMUSG00000064360.1	-	-	mt-Nd3-201	protein_coding	mt-Nd3
ENSMUST00000116965.3	109.65	39.7955	88.591	ENSMUSG00000080615.3	-	-	Snord99-201	snoRNA	Snord99
ENSMUST00000051477.13	109.286	94.5955	116.509	ENSMUSG00000006699.18	OTTMUSG00000009829.1	OTTMUST00000022761.1	Cdc42-202	protein_coding	Cdc42
ENSMUST00000074267.5	109.275	95.6615	74.4077	ENSMUSG00000061477.5	OTTMUSG00000066425.2	OTTMUST00000161382.1	Rps7-201	protein_coding	Rps7
ENSMUST00000182017.2	109.05	85.1077	50.263	ENSMUSG00000069972.7	OTTMUSG00000043588.1	OTTMUST00000114461.1	Rps13-ps2-201	processed_pseudogene	Rps13-ps2
ENSMUST00000164181.2	108.485	102.64	91.0298	ENSMUSG00000090841.3	OTTMUSG00000064817.1	OTTMUST00000157811.1	Myl6-201	protein_coding	Myl6
ENSMUST00000070635.13	108.217	94.9644	90.3558	ENSMUSG00000029860.17	OTTMUSG00000057508.4	OTTMUST00000141411.1	Zyx-201	protein_coding	Zyx
ENSMUST00000020271.13	107.157	116.973	91.6451	ENSMUSG00000020077.15	OTTMUSG00000024719.3	-	Srgn-201	protein_coding	Srgn
ENSMUST00000192386.2	107.121	98.5195	109.817	ENSMUSG00000103625.2	OTTMUSG00000050994.1	OTTMUST00000129302.1	Gm37357-201	TEC	Gm37357
ENSMUST00000240351.2	106.652	186.872	243.876	ENSMUSG00000119544.2	-	-	Gm55288-201	miRNA	Gm55288
ENSMUST00000026420.7	106.494	77.3378	138.535	ENSMUSG00000025362.7	OTTMUSG00000065011.1	OTTMUST00000158355.1	Rps26-201	protein_coding	Rps26
ENSMUST00000049385.14	106.416	93.7213	94.1007	ENSMUSG00000035530.14	OTTMUSG00000006270.4	OTTMUST00000014181.1	Eif1-201	protein_coding	Eif1
ENSMUST00000103430.2	106.101	70.4573	65.0705	ENSMUSG00000076621.2	OTTMUSG00000051446.4	OTTMUST00000130016.4	Ighj1-201	IG_J_gene	Ighj1
ENSMUST00000090782.4	106.008	103.953	113.893	ENSMUSG00000068855.4	OTTMUSG00000021931.1	OTTMUST00000052062.1	H2ac20-201	protein_coding	H2ac20
ENSMUST00000239855.1	105.559	81.037	134.411	ENSMUSG00000119458.1	-	-	Gm26331-201	snRNA	Gm26331
ENSMUST00000113820.9	105.503	98.1419	98.8844	ENSMUSG00000006304.15	OTTMUSG00000016449.5	OTTMUST00000039637.2	Arpc2-203	protein_coding	Arpc2
ENSMUST00000106197.10	105.368	115.011	99.9306	ENSMUSG00000025132.14	OTTMUSG00000004092.1	OTTMUST00000009205.1	Arhgdia-202	protein_coding	Arhgdia
ENSMUST00000047419.8	105.242	101.292	109.107	ENSMUSG00000041736.8	OTTMUSG00000059921.1	OTTMUST00000146795.1	Tspo-201	protein_coding	Tspo
ENSMUST00000034834.16	105.215	104.317	99.0374	ENSMUSG00000032294.18	OTTMUSG00000063298.2	OTTMUST00000154175.1	Pkm-201	protein_coding	Pkm
ENSMUST00000216867.2	104.917	118.653	134.606	ENSMUSG00000009927.10	OTTMUSG00000063299.1	OTTMUST00000154179.1	Rps25-205	protein_coding	Rps25
ENSMUST00000181935.2	104.236	88.1722	96.9717	ENSMUSG00000067870.6	OTTMUSG00000042633.1	OTTMUST00000112297.1	Rpl31-ps8-201	processed_pseudogene	Rpl31-ps8
ENSMUST00000117399.2	104.193	99.3582	110.385	ENSMUSG00000031207.17	OTTMUSG00000018161.3	OTTMUST00000043870.2	Msn-201	protein_coding	Msn
ENSMUST00000028062.8	103.462	91.5464	101.345	ENSMUSG00000026728.10	OTTMUSG00000011231.4	OTTMUST00000026365.1	Vim-201	protein_coding	Vim
ENSMUST00000100874.6	102.584	94.4372	119.958	ENSMUSG00000048163.14	OTTMUSG00000055395.5	OTTMUST00000137141.1	Selplg-201	protein_coding	Selplg
ENSMUST00000106004.8	102.142	45.2428	48.5071	ENSMUSG00000025508.14	OTTMUSG00000024569.2	OTTMUST00000060340.2	Rplp2-203	protein_coding	Rplp2
ENSMUST00000030187.14	102.037	94.775	102.22	ENSMUSG00000028465.17	OTTMUSG00000006961.5	OTTMUST00000016126.1	Tln1-201	protein_coding	Tln1
ENSMUST00000083510.3	101.283	36.6861	59.2923	ENSMUSG00000065444.3	-	-	Mir27a-201	miRNA	Mir27a
ENSMUST00000127439.2	101.004	53.0688	97.7569	ENSMUSG00000025393.13	OTTMUSG00000023688.8	OTTMUST00000057841.1	Atp5b-207	protein_coding_CDS_not_defined	Atp5b
ENSMUST00020182564.1	100.966	100.725	92.9138	ENSMUSG00002076757.1	-	-	Gm56176-201	rRNA	Gm56176
ENSMUST00000191127.8	100.916	110.121	130.059	ENSMUSG00000022587.16	OTTMUSG00000045205.8	OTTMUST00000118785.2	Ly6e-211	protein_coding	Ly6e
ENSMUST00000182209.8	100.151	76.1817	93.4011	ENSMUSG00000034165.17	OTTMUSG00000044411.5	OTTMUST00000116935.1	Ccnd3-205	protein_coding	Ccnd3
ENSMUST00000162708.7	99.6809	90.7816	97.0345	ENSMUSG00000036908.18	OTTMUSG00000034969.3	OTTMUST00000088920.1	Unc93b1-203	protein_coding	Unc93b1
ENSMUST00000035009.16	99.585	92.0384	99.5353	ENSMUSG00000032436.18	OTTMUSG00000062859.1	OTTMUST00000153096.1	Cmtm7-201	protein_coding	Cmtm7
ENSMUST00000215568.2	99.3172	110.783	96.1974	ENSMUSG00000032518.7	OTTMUSG00000062571.1	OTTMUST00000152419.1	Rpsa-202	retained_intron	Rpsa
ENSMUST00000108613.10	98.9198	115.708	98.3902	ENSMUSG00000078812.11	OTTMUSG00000006023.4	OTTMUST00000013510.2	Eif5a-210	protein_coding	Eif5a
ENSMUST00000107619.3	98.3748	95.0396	116.338	ENSMUSG00000003032.9	OTTMUSG00000007231.4	OTTMUST00000016677.1	Klf4-201	protein_coding	Klf4
ENSMUST00000083804.3	98.3292	76.179	70.3548	ENSMUSG00000065738.3	-	-	Gm24494-201	snoRNA	Gm24494
ENSMUST00000195645.2	97.9847	31.9901	62.2921	ENSMUSG00000103837.2	OTTMUSG00000046279.1	OTTMUST00000120658.1	Gm37614-201	TEC	Gm37614
ENSMUST00000172812.4	97.8789	93.8042	90.2994	ENSMUSG00000092341.6	OTTMUSG00000037798.2	OTTMUST00000097547.2	Malat1-201	lncRNA	Malat1
ENSMUST00000236661.2	97.7442	91.3478	97.1886	ENSMUSG00000024190.8	OTTMUSG00000020083.4	OTTMUST00000177714.1	Dusp1-206	protein_coding	Dusp1
ENSMUST00000202370.2	97.6912	91.1722	93.1794	ENSMUSG00000107176.2	OTTMUSG00000056207.1	OTTMUST00000138941.1	Gm9794-201	processed_pseudogene	Gm9794
ENSMUST00000082889.3	97.6643	81.0685	74.8704	ENSMUSG00000064823.3	-	-	Snord82-201	snoRNA	Snord82
ENSMUST00000222047.2	97.2861	88.4433	114.927	ENSMUSG00000113311.2	OTTMUSG00000067660.1	OTTMUST00000163756.1	Gm47428-201	lncRNA	Gm47428
ENSMUST00000175548.3	97.1802	77.4399	80.4592	ENSMUSG00000093289.3	-	-	Snord92-201	snoRNA	Snord92
ENSMUST00000239640.1	97.0335	158.577	115.074	ENSMUSG00000119353.1	-	-	Gm23144-201	snRNA	Gm23144
ENSMUST00000148248.3	96.9825	87.8423	53.7138	ENSMUSG00000026728.10	OTTMUSG00000011231.4	OTTMUST00000026368.2	Vim-203	retained_intron	Vim
ENSMUST00000081924.5	96.7531	96.7109	85.3125	ENSMUSG00000059108.5	OTTMUSG00000060383.1	OTTMUST00000147751.1	Ifitm6-201	protein_coding	Ifitm6
ENSMUST00000011896.8	95.8511	99.3174	92.3044	ENSMUSG00000011752.8	OTTMUSG00000074214.1	OTTMUST00000180077.1	Pgam1-201	protein_coding	Pgam1
ENSMUST00000082526.3	95.5402	56.4193	44.5221	ENSMUSG00000064460.3	-	-	Gm25080-201	snRNA	Gm25080
ENSMUST00000000137.8	95.3224	92.7609	95.6686	ENSMUSG00000020152.8	OTTMUSG00000005221.1	OTTMUST00000011649.1	Actr2-201	protein_coding	Actr2
ENSMUST00000049460.12	95.1618	85.7657	91.9727	ENSMUSG00000034708.13	OTTMUSG00000002816.5	-	Grn-201	protein_coding	Grn
ENSMUST00000163666.3	95.1361	105.075	111.674	ENSMUSG00000059796.17	OTTMUSG00000005995.3	OTTMUST00000013412.2	Eif4a1-213	protein_coding	Eif4a1
ENSMUST00000222087.4	94.9803	93.9615	102.193	ENSMUSG00000031838.11	OTTMUSG00000061545.1	OTTMUST00000150134.1	Ifi30-201	protein_coding	Ifi30
ENSMUST00000083302.3	94.9781	114.524	124.162	ENSMUSG00000118708.1	-	-	n-R5s195-201	rRNA	n-R5s195
ENSMUST00000103191.11	94.3789	104.97	93.5959	ENSMUSG00000028936.16	OTTMUSG00000010577.1	OTTMUST00000024646.1	Rpl22-201	protein_coding	Rpl22
ENSMUST00000051955.9	94.2216	92.2715	83.4635	ENSMUSG00000049517.9	OTTMUSG00000068330.1	OTTMUST00000165145.1	Rps23-201	protein_coding	Rps23
ENSMUST00000220387.2	94.1532	84.0545	73.1959	ENSMUSG00000112580.2	OTTMUSG00000065609.1	OTTMUST00000159732.1	Gm47673-201	TEC	Gm47673
ENSMUST00000153847.2	94.0266	97.4449	100.108	ENSMUSG00000015656.18	OTTMUSG00000030238.3	OTTMUST00000074861.1	Hspa8-209	protein_coding_CDS_not_defined	Hspa8
ENSMUST00000007959.14	93.9292	90.4046	95.1562	ENSMUSG00000007815.14	OTTMUSG00000050752.2	OTTMUST00000128626.1	Rhoa-201	protein_coding	Rhoa
ENSMUST00000122718.3	93.8971	247.497	152.802	ENSMUSG00000084667.3	-	-	Gm23212-201	snoRNA	Gm23212
ENSMUST00000082456.3	93.7233	140.035	244.287	ENSMUSG00000064390.3	-	-	Snord73b-201	snoRNA	Snord73b
ENSMUST00020182633.1	93.2641	82.9902	38.3226	ENSMUSG00002075820.1	-	-	Gm55897-201	miRNA	Gm55897
ENSMUST00000174939.3	93.1524	104.386	74.9822	ENSMUSG00000092680.3	-	-	Snord55-201	snoRNA	Snord55
ENSMUST00020182291.1	92.9473	130.706	150.892	ENSMUSG00002074858.1	-	-	Gm55426-201	miRNA	Gm55426
ENSMUST00000101454.9	92.8589	79.934	87.0124	ENSMUSG00000031328.17	OTTMUSG00000016503.8	-	Flna-202	protein_coding	Flna
ENSMUST00000020022.8	92.8021	77.5827	92.8972	ENSMUSG00000019872.14	OTTMUSG00000024048.2	OTTMUST00000058795.1	Smpdl3a-201	protein_coding	Smpdl3a
ENSMUST00020182696.1	92.7368	107.993	46.8121	ENSMUSG00002075462.1	-	-	Gm54567-201	miRNA	Gm54567
ENSMUST00000165984.3	92.7256	93.0972	77.5991	ENSMUSG00000049103.15	OTTMUSG00000035281.2	-	Ccr2-202	protein_coding	Ccr2
ENSMUST00000102525.11	92.6956	74.3797	93.1514	ENSMUSG00000029465.15	OTTMUSG00000016282.4	OTTMUST00000039086.2	Arpc3-202	protein_coding	Arpc3
ENSMUST00000240138.1	92.5463	61.5951	28.54	ENSMUSG00000118906.1	-	-	Gm25450-201	snRNA	Gm25450
ENSMUST00000150576.8	92.3614	109.684	100.088	ENSMUSG00000048758.15	OTTMUSG00000033747.3	OTTMUST00000085045.1	Rpl29-203	protein_coding	Rpl29
ENSMUST00000191997.2	92.2889	93.6788	161.128	ENSMUSG00000063856.9	OTTMUSG00000050754.5	OTTMUST00000129198.1	Gpx1-202	protein_coding	Gpx1
ENSMUST00000170953.3	91.9823	98.7518	141.534	ENSMUSG00000090862.4	OTTMUSG00000058788.1	OTTMUST00000144357.1	Rps13-201	protein_coding	Rps13
ENSMUST00000239830.1	91.6445	48.87	40.7292	ENSMUSG00000118937.1	-	-	Gm24565-201	snRNA	Gm24565
ENSMUST00000100799.9	90.9199	151.781	119.889	ENSMUSG00000012405.17	OTTMUSG00000022948.5	OTTMUST00000055192.1	Rpl15-203	protein_coding	Rpl15
ENSMUST00000095267.8	90.9043	73.4932	102.208	ENSMUSG00000071076.9	OTTMUSG00000061455.1	OTTMUST00000149975.1	Jund-201	protein_coding	Jund
ENSMUST00000120360.2	90.6855	47.0751	19.9535	ENSMUSG00000084416.4	OTTMUSG00000022086.1	OTTMUST00000052439.1	Rpl10a-ps1-201	processed_pseudogene	Rpl10a-ps1
ENSMUST00000216076.2	90.1883	47.7543	63.915	ENSMUSG00000009927.10	OTTMUSG00000063299.1	OTTMUST00000154178.1	Rps25-204	protein_coding	Rps25
ENSMUST00000024739.14	90.17	103.116	90.9124	ENSMUSG00000023944.15	OTTMUSG00000020123.4	OTTMUST00000047842.1	Hsp90ab1-201	protein_coding	Hsp90ab1
ENSMUST00000016703.8	89.7223	95.7819	99.9495	ENSMUSG00000016559.15	OTTMUSG00000003689.1	-	H3f3b-201	protein_coding	H3f3b
ENSMUST00000027941.14	89.6951	89.7044	100.646	ENSMUSG00000026628.14	OTTMUSG00000021405.2	OTTMUST00000050734.1	Atf3-201	protein_coding	Atf3
ENSMUST00000087714.6	89.3282	83.3296	107.648	ENSMUSG00000067455.6	OTTMUSG00000000434.1	OTTMUST00000001014.1	H4c11-201	protein_coding	H4c11
ENSMUST00000106588.8	89.3197	99.4955	106.593	ENSMUSG00000008683.17	OTTMUSG00000023996.3	OTTMUST00000058659.1	Rps15a-201	protein_coding	Rps15a
ENSMUST00000051241.7	89.2741	76.2273	86.0669	ENSMUSG00000044786.7	OTTMUSG00000021115.2	OTTMUST00000049971.2	Zfp36-201	protein_coding	Zfp36
ENSMUST00000060427.6	89.1998	79.6348	94.7156	ENSMUSG00000053560.6	OTTMUSG00000074690.1	OTTMUST00000181266.1	Ier2-201	protein_coding	Ier2
ENSMUST00000083361.3	89.1286	36.419	10.0235	ENSMUSG00000065295.3	-	-	Gm24134-201	snoRNA	Gm24134
ENSMUST00000015583.2	89.0794	123.126	99.6098	ENSMUSG00000040314.3	OTTMUSG00000068804.1	OTTMUST00000166367.1	Ctsg-201	protein_coding	Ctsg
ENSMUST00000092956.4	89.0792	74.8743	82.8555	ENSMUSG00000069833.14	OTTMUSG00000074546.1	OTTMUST00000180959.1	Ahnak-202	protein_coding	Ahnak
ENSMUST00000069533.12	88.9275	72.8044	86.6619	ENSMUSG00000028656.15	OTTMUSG00000008872.2	OTTMUST00000020186.1	Cap1-201	protein_coding	Cap1
ENSMUST00000173844.8	88.866	117.173	103.595	ENSMUSG00000067288.14	OTTMUSG00000037209.2	OTTMUST00000095945.1	Rps28-205	protein_coding	Rps28
ENSMUST00000083050.3	88.6151	88.2683	130.432	ENSMUSG00000064984.3	-	-	Snord73a-201	snoRNA	Snord73a
ENSMUST00000083818.3	88.6151	70.6147	114.128	ENSMUSG00000065752.3	-	-	Gm23344-201	snoRNA	Gm23344
ENSMUST00000111892.8	88.2557	65.0579	53.1307	ENSMUSG00000030220.14	OTTMUSG00000023287.5	OTTMUST00000056392.2	Arhgdib-203	protein_coding	Arhgdib
ENSMUST00000165827.2	88.0178	92.8514	73.3548	ENSMUSG00000091993.3	OTTMUSG00000042477.1	-	B930036N10Rik-201	lncRNA	B930036N10Rik
ENSMUST00000103428.2	87.8997	0	0	ENSMUSG00000076619.2	OTTMUSG00000051494.3	OTTMUST00000130090.3	Ighj3-201	IG_J_gene	Ighj3
ENSMUST00000186129.7	87.8366	62.9641	89.2858	ENSMUSG00000026193.16	OTTMUSG00000048807.4	OTTMUST00000124859.1	Fn1-203	protein_coding	Fn1
ENSMUST00000196111.5	87.3457	95.586	98.3045	ENSMUSG00000029622.17	OTTMUSG00000022984.5	OTTMUST00000136340.1	Arpc1b-211	protein_coding	Arpc1b
ENSMUST00000240328.1	87.2686	146.491	68.2918	ENSMUSG00000118848.1	-	-	Gm25412-201	snRNA	Gm25412
ENSMUST00000038038.8	87.0857	74.6517	70.9482	ENSMUSG00000072620.4	OTTMUSG00000000918.1	OTTMUST00000001788.1	Slfn2-201	protein_coding	Slfn2
ENSMUST00000082808.3	87.0179	87.6793	28.5739	ENSMUSG00000064742.3	-	-	Rnu6-ps1-201	snRNA	Rnu6-ps1
ENSMUST00000016771.13	86.3864	75.0887	79.9034	ENSMUSG00000022443.18	OTTMUSG00000016428.4	OTTMUST00000039563.2	Myh9-201	protein_coding	Myh9
ENSMUST00000063888.5	86.2022	88.8078	108.275	ENSMUSG00000052160.8	OTTMUSG00000066047.1	OTTMUST00000160537.1	Pld4-201	protein_coding	Pld4
ENSMUST00000073868.9	85.5702	86.5148	80.7558	ENSMUSG00000061315.15	OTTMUSG00000064925.1	OTTMUST00000158113.1	Naca-201	protein_coding	Naca
ENSMUST00000083801.3	85.4076	257.078	259.746	ENSMUSG00000065735.3	-	-	Snord80-201	snoRNA	Snord80
ENSMUST00000055071.9	85.3668	93.4519	151.62	ENSMUSG00000079017.4	OTTMUSG00000021961.1	OTTMUST00000052136.1	Ifi27l2a-201	protein_coding	Ifi27l2a
ENSMUST00000071641.6	85.1864	100.245	87.3011	ENSMUSG00000086583.5	OTTMUSG00000022843.2	OTTMUST00000054952.1	Gm15500-202	processed_transcript	Gm15500
ENSMUST00000025052.14	84.9631	97.1901	70.616	ENSMUSG00000052146.17	OTTMUSG00000021337.4	OTTMUST00000050591.2	Rps10-201	protein_coding	Rps10
ENSMUST00000103146.5	84.9578	80.4734	71.7434	ENSMUSG00000071415.7	OTTMUSG00000002776.3	OTTMUST00000005561.1	Rpl23-201	protein_coding	Rpl23
ENSMUST00000098230.11	84.8334	73.3162	82.2127	ENSMUSG00000073982.12	OTTMUSG00000022529.2	OTTMUST00000053958.1	Rhog-201	protein_coding	Rhog
ENSMUST00000104568.3	84.6579	89.9484	119.415	ENSMUSG00000077756.3	-	-	Snord90-201	snoRNA	Snord90
ENSMUST00000053015.7	84.4836	89.0457	92.3593	ENSMUSG00000051695.7	OTTMUSG00000022709.1	OTTMUST00000054473.1	Pcbp1-201	protein_coding	Pcbp1
ENSMUST00000165532.3	84.4241	86.561	71.9773	ENSMUSG00000025794.10	OTTMUSG00000062595.1	OTTMUST00000152467.1	Rpl14-201	protein_coding	Rpl14
ENSMUST00000197076.3	84.2638	0	168.01	ENSMUSG00000104755.3	-	-	Mir677-201	miRNA	Mir677
ENSMUST00000118875.8	84.0224	92.0516	90.7665	ENSMUSG00000057666.19	OTTMUSG00000027118.9	OTTMUST00000067084.3	Gapdh-203	protein_coding	Gapdh
ENSMUST00000079716.6	83.5612	112.511	108.7	ENSMUSG00000062328.9	OTTMUSG00000073683.1	-	Rpl17-201	protein_coding	Rpl17
ENSMUST00000239695.1	83.3336	118.993	100.186	ENSMUSG00000118816.1	-	-	Gm22169-201	snRNA	Gm22169
ENSMUST00020181739.1	83.2435	120.5	175.709	ENSMUSG00002076818.1	-	-	Snord14e-201	snoRNA	Snord14e
ENSMUST00000142893.2	83.0245	64.9791	81.4758	ENSMUSG00000045382.7	OTTMUSG00000020918.2	OTTMUST00000049444.2	Cxcr4-202	protein_coding	Cxcr4
ENSMUST00000162814.8	83.0048	89.9237	101.898	ENSMUSG00000060743.13	OTTMUSG00000021525.3	OTTMUST00000051057.1	H3f3a-207	protein_coding	H3f3a
ENSMUST00000039559.9	82.8058	76.3445	81.4132	ENSMUSG00000040152.9	OTTMUSG00000015240.1	OTTMUST00000036100.1	Thbs1-201	protein_coding	Thbs1
ENSMUST00000091704.7	82.6683	80.3743	86.5346	ENSMUSG00000047246.8	OTTMUSG00000000563.3	OTTMUST00000081085.2	H2bc6-202	protein_coding	H2bc6
ENSMUST00000032779.12	82.4391	71.5122	84.8929	ENSMUSG00000030560.18	OTTMUSG00000031137.3	OTTMUST00000077133.1	Ctsc-201	protein_coding	Ctsc
ENSMUST00000199958.2	82.2907	101.042	71.3245	ENSMUSG00000105703.3	OTTMUSG00000053875.2	OTTMUST00000134056.1	Gm43305-201	retained_intron	Gm43305
ENSMUST00000054544.7	81.7472	83.7481	99.4858	ENSMUSG00000049751.7	OTTMUSG00000023813.1	OTTMUST00000058172.1	Rpl36al-201	protein_coding	Rpl36al
ENSMUST00000079644.13	81.605	88.7373	88.1993	ENSMUSG00000028639.15	OTTMUSG00000009259.2	OTTMUST00000020973.1	Ybx1-201	protein_coding	Ybx1
ENSMUST00000086764.7	80.8367	131.782	44.8693	ENSMUSG00000067038.7	OTTMUSG00000074949.1	OTTMUST00000182042.1	Rps12-ps3-201	processed_pseudogene	Rps12-ps3
ENSMUST00000089377.6	80.7848	83.0846	107.603	ENSMUSG00000068220.7	OTTMUSG00000070759.1	OTTMUST00000170976.1	Lgals1-201	protein_coding	Lgals1
ENSMUST00000082474.3	80.6788	83.7757	58.135	ENSMUSG00000064408.3	-	-	Gm23924-201	snRNA	Gm23924
ENSMUST00000113211.8	80.2232	90.5042	62.6158	ENSMUSG00000079435.10	OTTMUSG00000019345.3	OTTMUST00000046184.1	Rpl36a-201	protein_coding	Rpl36a
ENSMUST00000005003.12	79.8534	84.4934	81.1774	ENSMUSG00000004880.12	OTTMUSG00000050712.2	OTTMUST00000128536.1	Lbr-201	protein_coding	Lbr
ENSMUST00000126534.8	79.4534	62.1234	71.3754	ENSMUSG00000033685.14	OTTMUSG00000022804.8	OTTMUST00000054806.1	Ucp2-202	protein_coding	Ucp2
ENSMUST00000202629.2	79.2822	61.4665	54.6422	ENSMUSG00000060063.10	OTTMUSG00000028828.3	OTTMUST00000137764.1	Alox5ap-204	protein_coding_CDS_not_defined	Alox5ap
ENSMUST00000083355.3	78.9962	46.0296	88.8594	ENSMUSG00000065289.3	-	-	Gm23650-201	snoRNA	Gm23650
ENSMUST00000239858.1	78.976	29.0666	22.9349	ENSMUSG00000119278.1	-	-	Gm23092-201	snRNA	Gm23092
ENSMUST00000240433.1	78.976	29.0666	22.9349	ENSMUSG00000118838.1	-	-	Gm24242-201	snRNA	Gm24242
ENSMUST00000087600.10	78.8701	56.4851	57.1941	ENSMUSG00000058624.14	OTTMUSG00000028318.2	OTTMUST00000070187.1	Gda-201	protein_coding	Gda
ENSMUST00000030455.15	78.4571	78.754	73.9927	ENSMUSG00000028692.15	OTTMUSG00000009532.3	OTTMUST00000021818.1	Akr1a1-201	protein_coding	Akr1a1
ENSMUST00000040154.10	78.4302	74.7847	75.8505	ENSMUSG00000041697.10	OTTMUSG00000014656.1	OTTMUST00000034761.1	Cox6a1-201	protein_coding	Cox6a1
ENSMUST00000083108.3	78.3402	88.4381	48.0451	ENSMUSG00000065042.3	-	-	Gm24043-201	snRNA	Gm24043
ENSMUST00000075723.7	77.8252	91.0085	122.377	ENSMUSG00000062933.8	OTTMUSG00000047872.1	OTTMUST00000123142.1	Gm10123-201	processed_pseudogene	Gm10123
ENSMUST00000126794.2	77.7072	77.6498	108.035	ENSMUSG00000030432.13	OTTMUSG00000022993.4	OTTMUST00000055369.2	Rpl28-203	protein_coding	Rpl28
ENSMUST00000022242.9	77.5525	72.4132	84.1852	ENSMUSG00000021728.9	OTTMUSG00000015373.2	OTTMUST00000036443.2	Emb-201	protein_coding	Emb
ENSMUST00000018914.3	77.4657	55.4813	70.9649	ENSMUSG00000018770.10	OTTMUSG00000013287.1	OTTMUST00000032108.1	Atp5g3-201	protein_coding	Atp5g3
ENSMUST00000108430.10	77.3727	84.0324	96.175	ENSMUSG00000040952.17	OTTMUSG00000022935.4	OTTMUST00000055151.1	Rps19-203	protein_coding	Rps19
ENSMUST00000001008.6	77.1783	86.1493	95.1684	ENSMUSG00000000982.6	OTTMUSG00000000991.1	OTTMUST00000001950.1	Ccl3-201	protein_coding	Ccl3
ENSMUST00000063694.10	76.9798	63.8216	57.8077	ENSMUSG00000052040.11	OTTMUSG00000044885.7	OTTMUST00000117941.3	Klf13-201	protein_coding	Klf13
ENSMUST00000086199.12	76.8457	51.4035	47.3961	ENSMUSG00000026473.17	OTTMUSG00000016462.6	OTTMUST00000039662.2	Glul-201	protein_coding	Glul
ENSMUST00000092836.6	76.6352	65.5332	58.5276	ENSMUSG00000069792.6	OTTMUSG00000000971.2	OTTMUST00000001909.2	Wfdc17-201	protein_coding	Wfdc17
ENSMUST00000026459.6	76.336	88.0111	73.8757	ENSMUSG00000025393.13	OTTMUSG00000023688.8	OTTMUST00000057840.1	Atp5b-201	protein_coding	Atp5b
ENSMUST00000034947.7	75.9046	64.8198	74.3002	ENSMUSG00000032383.8	OTTMUSG00000062641.1	OTTMUST00000152580.1	Ppib-201	protein_coding	Ppib
ENSMUST00000219591.2	75.7679	74.6104	26.6122	ENSMUSG00000025362.7	OTTMUSG00000065011.1	OTTMUST00000158354.1	Rps26-202	retained_intron	Rps26
ENSMUST00000019266.6	75.5952	69.2077	74.3621	ENSMUSG00000019122.9	OTTMUSG00000000998.2	OTTMUST00000001961.2	Ccl9-201	protein_coding	Ccl9
ENSMUST00000055738.12	75.5418	66.1648	63.3876	ENSMUSG00000031431.14	OTTMUSG00000018845.2	OTTMUST00000045349.1	Tsc22d3-201	protein_coding	Tsc22d3
ENSMUST00000034276.13	75.3641	69.5008	72.5406	ENSMUSG00000031818.13	OTTMUSG00000043013.2	OTTMUST00000112917.1	Cox4i1-201	protein_coding	Cox4i1
ENSMUST00000225857.2	75.3581	80.4507	85.4782	ENSMUSG00000021957.8	OTTMUSG00000035018.3	OTTMUST00000166764.1	Tkt-209	protein_coding_CDS_not_defined	Tkt
ENSMUST00000007257.10	75.3179	63.0553	67.8703	ENSMUSG00000007041.10	OTTMUSG00000037145.1	OTTMUST00000095672.1	Clic1-201	protein_coding	Clic1
ENSMUST00000105967.8	75.1201	78.1073	84.4087	ENSMUSG00000018819.11	OTTMUSG00000018784.4	OTTMUST00000045179.1	Lsp1-204	protein_coding	Lsp1
ENSMUST00000040917.14	75.1199	79.1923	85.3493	ENSMUSG00000036781.14	OTTMUSG00000033768.1	OTTMUST00000085077.1	Rps27l-201	protein_coding	Rps27l
ENSMUST00000239806.1	74.5688	109.38	76.7029	ENSMUSG00000119815.1	-	-	Gm24267-201	snRNA	Gm24267
ENSMUST00000043214.8	74.437	70.8962	78.39	ENSMUSG00000033220.8	OTTMUSG00000070745.1	OTTMUST00000170936.1	Rac2-201	protein_coding	Rac2
ENSMUST00000004392.12	74.0915	69.2006	60.1677	ENSMUSG00000029771.13	OTTMUSG00000035855.6	OTTMUST00000091864.1	Irf5-201	protein_coding	Irf5
ENSMUST00000043584.5	74.0203	69.5311	76.0995	ENSMUSG00000036752.5	OTTMUSG00000011806.1	OTTMUST00000027720.1	Tubb4b-201	protein_coding	Tubb4b
ENSMUST00000026262.8	74.0087	73.5768	80.0208	ENSMUSG00000025232.9	OTTMUSG00000063295.1	OTTMUST00000154161.1	Hexa-201	protein_coding	Hexa
ENSMUST00000100489.4	73.9218	60.3376	69.523	ENSMUSG00000001847.15	OTTMUSG00000020705.2	OTTMUST00000049001.1	Rac1-202	protein_coding	Rac1
ENSMUST00000022894.14	73.2441	78.5028	82.754	ENSMUSG00000022285.18	OTTMUSG00000017005.6	OTTMUST00000041231.2	Ywhaz-201	protein_coding	Ywhaz
ENSMUST00000183449.3	73.1378	0	0	ENSMUSG00000098698.3	-	-	Mir6960-201	miRNA	Mir6960
ENSMUST00000084124.7	73.1129	64.4517	60.488	ENSMUSG00000028961.16	OTTMUSG00000010934.2	OTTMUST00000025646.2	Pgd-201	protein_coding	Pgd
ENSMUST00000102482.5	73.0366	68.9021	86.4177	ENSMUSG00000043770.11	OTTMUSG00000007049.1	OTTMUST00000016313.1	Gm12481-201	processed_pseudogene	Gm12481
ENSMUST00000226749.2	72.8998	43.5687	26.8251	ENSMUSG00000115053.2	OTTMUSG00000070050.1	OTTMUST00000169575.1	Gm49275-201	unprocessed_pseudogene	Gm49275
ENSMUST00000037947.15	72.7051	65.9028	63.444	ENSMUSG00000038612.17	OTTMUSG00000053009.2	OTTMUST00000132601.1	Mcl1-201	protein_coding	Mcl1
ENSMUST00000018246.6	72.5235	72.0209	80.6354	ENSMUSG00000018102.6	OTTMUSG00000000566.2	OTTMUST00000001153.2	H2bc4-201	protein_coding	H2bc4
ENSMUST00000156372.8	72.4032	54.7386	47.4675	ENSMUSG00000040952.17	OTTMUSG00000022935.4	OTTMUST00000055157.2	Rps19-210	protein_coding	Rps19
ENSMUST00000061242.8	72.3083	66.1418	69.1246	ENSMUSG00000048076.15	OTTMUSG00000006340.1	OTTMUST00000014412.1	Arf1-201	protein_coding	Arf1
ENSMUST00000082396.1	72.1775	80.0009	96.9937	ENSMUSG00000064345.1	-	-	mt-Nd2-201	protein_coding	mt-Nd2
ENSMUST00000233357.2	71.7211	46.3528	65.9283	ENSMUSG00000117098.2	OTTMUSG00000072609.1	OTTMUST00000175754.1	Gm49909-201	protein_coding	Gm49909
ENSMUST00000140155.2	71.6309	81.0812	72.6223	ENSMUSG00000060419.9	OTTMUSG00000027715.1	OTTMUST00000068589.1	Rps16-ps2-201	processed_pseudogene	Rps16-ps2
ENSMUST00000179620.8	71.5064	51.6444	63.1398	ENSMUSG00000035242.16	OTTMUSG00000042344.2	OTTMUST00000111595.2	Oaz1-205	protein_coding	Oaz1
ENSMUST00000083112.3	71.4274	24.2	40.2296	ENSMUSG00000119688.1	-	-	Gm22192-201	snoRNA	Gm22192
ENSMUST00000175128.3	71.4274	24.2	40.2296	ENSMUSG00000119104.1	-	-	Gm25632-201	snoRNA	Gm25632
ENSMUST00000082559.3	71.2702	46.9008	52.7902	ENSMUSG00000064493.3	-	-	Snora28-201	snoRNA	Snora28
ENSMUST00000159789.2	70.9599	47.937	60.8886	ENSMUSG00000060743.13	OTTMUSG00000021525.3	OTTMUST00000075154.2	H3f3a-204	protein_coding	H3f3a
ENSMUST00000031319.8	70.7284	40.4507	54.7918	ENSMUSG00000029372.8	OTTMUSG00000055504.1	OTTMUST00000137379.1	Ppbp-201	protein_coding	Ppbp
ENSMUST00000240430.1	70.6677	114.745	65.6738	ENSMUSG00000119183.1	-	-	Gm24863-201	snRNA	Gm24863
ENSMUST00000117167.2	70.6212	77.0022	91.4149	ENSMUSG00000056071.13	OTTMUSG00000026669.1	OTTMUST00000065992.1	S100a9-202	protein_coding	S100a9
ENSMUST00000115262.9	70.6162	73.5395	67.883	ENSMUSG00000075705.14	OTTMUSG00000021061.2	OTTMUST00000049818.2	Msrb1-202	protein_coding	Msrb1
ENSMUST00000105105.4	70.4853	56.248	57.6669	ENSMUSG00000099583.3	OTTMUSG00000000561.2	OTTMUST00000001148.2	H3c4-201	protein_coding	H3c4
ENSMUST00000103199.9	70.1902	64.8914	71.2326	ENSMUSG00000027404.17	OTTMUSG00000015496.2	OTTMUST00000036800.1	Snrpb-201	protein_coding	Snrpb
ENSMUST00000106602.10	70.1737	115.962	94.3877	ENSMUSG00000057322.13	OTTMUSG00000003385.1	OTTMUST00000007095.1	Rpl38-204	protein_coding	Rpl38
ENSMUST00000141384.2	70.1602	84.523	59.893	ENSMUSG00000037443.14	OTTMUSG00000010361.4	OTTMUST00000024590.2	Cep85-207	protein_coding_CDS_not_defined	Cep85
ENSMUST00000016672.11	70.1593	68.0121	69.7286	ENSMUSG00000016528.11	OTTMUSG00000049116.1	OTTMUST00000125394.1	Mapkapk2-201	protein_coding	Mapkapk2
ENSMUST00000077755.11	69.9736	41.7378	33.7831	ENSMUSG00000008475.14	OTTMUSG00000022155.1	OTTMUST00000052610.1	Arpc5-201	protein_coding	Arpc5
ENSMUST00000083226.3	69.9632	139.379	117.559	ENSMUSG00000065160.3	-	-	Gm50452-201	snoRNA	Gm50452
ENSMUST00000020504.6	69.7454	70.0663	74.032	ENSMUSG00000020267.7	OTTMUSG00000005678.2	OTTMUST00000012643.2	Hint1-201	protein_coding	Hint1
ENSMUST00000107094.2	69.1372	57.7671	71.5977	ENSMUSG00000052684.6	OTTMUSG00000008035.1	OTTMUST00000018173.1	Jun-201	protein_coding	Jun
ENSMUST00000249436.1	69.1372	57.7671	71.5977	ENSMUSG00000052684.6	OTTMUSG00000008035.1	-	Jun-202	protein_coding	Jun
ENSMUST00000084002.3	68.9688	49.8808	23.0558	ENSMUSG00000065936.3	-	-	Gm25628-201	snRNA	Gm25628
ENSMUST00000027965.11	68.784	74.4231	78.0183	ENSMUSG00000026655.16	OTTMUSG00000010781.10	OTTMUST00000025210.2	Fam107b-201	protein_coding	Fam107b
ENSMUST00000239597.2	68.7342	68.4652	40.2378	ENSMUSG00000119804.2	-	-	Gm54390-201	miRNA	Gm54390
ENSMUST00000003912.7	68.6912	82.752	78.9049	ENSMUSG00000003814.9	OTTMUSG00000022277.1	OTTMUST00000053061.1	Calr-201	protein_coding	Calr
ENSMUST00000239837.1	68.1494	47.9485	54.1665	ENSMUSG00000118923.1	-	-	Gm22633-201	snRNA	Gm22633
ENSMUST00000002678.10	67.9759	71.9281	77.7609	ENSMUSG00000002603.16	OTTMUSG00000036027.2	OTTMUST00000092468.1	Tgfb1-201	protein_coding	Tgfb1
ENSMUST00000083742.3	67.9098	0	15.6181	ENSMUSG00000065676.3	-	-	Snord42b-201	snoRNA	Snord42b
ENSMUST00000091751.3	67.8687	43.7256	62.3586	ENSMUSG00000069309.3	OTTMUSG00000000435.1	OTTMUST00000001015.1	H2ac22-201	protein_coding	H2ac22
ENSMUST00000074805.12	67.5885	50.3652	80.5381	ENSMUSG00000056888.12	OTTMUSG00000027780.3	-	Glipr1-201	protein_coding	Glipr1
ENSMUST00000205594.2	67.5473	52.4082	55.3113	ENSMUSG00000030793.5	OTTMUSG00000025367.2	OTTMUST00000144007.1	Pycard-202	protein_coding	Pycard
ENSMUST00000180036.8	67.2422	37.3692	72.0609	ENSMUSG00000035242.16	OTTMUSG00000042344.2	OTTMUST00000111593.1	Oaz1-207	protein_coding	Oaz1
ENSMUST00020183534.1	67.0058	81.5756	27.3959	ENSMUSG00002075637.1	-	-	Gm55073-201	rRNA	Gm55073
ENSMUST00000083424.3	66.8563	42.8341	6.37667	ENSMUSG00000119805.1	-	-	Snord14c-201	snoRNA	Snord14c
ENSMUST00000102508.10	66.6539	62.2264	63.3242	ENSMUSG00000028745.19	OTTMUSG00000009900.15	OTTMUST00000022955.1	Capzb-204	protein_coding	Capzb
ENSMUST00000014457.15	66.6278	62.2834	63.2476	ENSMUSG00000014313.16	OTTMUSG00000033854.4	OTTMUST00000085313.1	Cox6c-201	protein_coding	Cox6c
ENSMUST00000155008.2	66.495	83.274	71.1325	ENSMUSG00000066443.6	OTTMUSG00000030829.1	OTTMUST00000076298.1	Gm10163-201	processed_pseudogene	Gm10163
ENSMUST00000112484.10	66.4317	57.5784	73.9903	ENSMUSG00000004266.16	OTTMUSG00000038210.3	OTTMUST00000098374.1	Ptpn6-202	protein_coding	Ptpn6
ENSMUST00000081940.11	66.3707	68.9193	64.8342	ENSMUSG00000090137.9	OTTMUSG00000033543.2	OTTMUST00000084446.1	Uba52-201	protein_coding	Uba52
ENSMUST00000083607.3	66.364	48.0759	49.9503	ENSMUSG00000065541.3	-	-	Mir24-2-201	miRNA	Mir24-2
ENSMUST00020181738.1	66.2607	75.1857	33.9065	ENSMUSG00002075488.1	-	-	Gm56016-201	miRNA	Gm56016
ENSMUST00020183022.1	66.2607	75.1857	33.9065	ENSMUSG00002075880.1	-	-	Gm55830-201	miRNA	Gm55830
ENSMUST00020183789.1	66.2607	75.1857	33.9065	ENSMUSG00002076085.1	-	-	Gm55123-201	miRNA	Gm55123
ENSMUST00000226722.2	66.2113	52.4032	42.7336	ENSMUSG00000022108.9	OTTMUSG00000069229.1	OTTMUST00000167487.1	Itm2b-202	retained_intron	Itm2b
ENSMUST00000229618.2	66.0513	70.4787	71.6059	ENSMUSG00000056851.15	OTTMUSG00000071249.3	OTTMUST00000172470.1	Pcbp2-212	protein_coding	Pcbp2
ENSMUST00000097336.5	65.9684	49.5208	72.9996	ENSMUSG00000073412.7	OTTMUSG00000033230.2	OTTMUST00000083253.2	Lst1-201	protein_coding	Lst1
ENSMUST00000180288.2	65.6474	58.3915	85.1568	ENSMUSG00000069303.8	OTTMUSG00000000449.2	OTTMUST00000165557.1	H2bc24-202	protein_coding	H2bc24
ENSMUST00000158887.5	65.5528	76.179	30.1521	ENSMUSG00000089512.5	-	-	Gm26287-201	snoRNA	Gm26287
ENSMUST00000090776.7	65.5391	57.9764	69.7447	ENSMUSG00000071478.7	OTTMUSG00000000560.2	OTTMUST00000001147.2	H2ac7-201	protein_coding	H2ac7
ENSMUST00000203578.3	65.4103	58.8882	65.3775	ENSMUSG00000079426.14	OTTMUSG00000016376.4	OTTMUST00000039415.3	Arpc4-203	protein_coding	Arpc4
ENSMUST00000083500.3	65.2392	41.3534	32.7358	ENSMUSG00000065434.3	-	-	Mir7-1-201	miRNA	Mir7-1
ENSMUST00000104318.3	65.1095	0	14.9741	ENSMUSG00000077506.3	-	-	Scarna9-201	snoRNA	Scarna9
ENSMUST00000117557.8	65.0235	75.0867	24.0393	ENSMUSG00000015656.18	OTTMUSG00000030238.3	OTTMUST00000074858.1	Hspa8-202	protein_coding	Hspa8
ENSMUST00000038876.13	64.7999	80.1871	88.225	ENSMUSG00000040212.13	OTTMUSG00000059934.1	OTTMUST00000146829.1	Emp3-201	protein_coding	Emp3
ENSMUST00000002518.9	64.7136	59.1631	67.0736	ENSMUSG00000054452.11	OTTMUSG00000065149.1	OTTMUST00000158766.1	Tle5-201	protein_coding	Tle5
ENSMUST00000020692.7	64.5545	48.7763	65.3602	ENSMUSG00000020423.7	OTTMUSG00000034725.1	OTTMUST00000088224.1	Btg2-201	protein_coding	Btg2
ENSMUST00000047737.10	64.4595	72.8244	65.1396	ENSMUSG00000041515.11	OTTMUSG00000033858.6	OTTMUST00000085321.1	Irf8-201	protein_coding	Irf8
ENSMUST00000128482.8	64.4147	24.0149	0	ENSMUSG00000008683.17	OTTMUSG00000023996.3	OTTMUST00000058658.1	Rps15a-203	protein_coding	Rps15a
ENSMUST00000028241.7	64.4117	62.3775	69.9531	ENSMUSG00000026880.12	OTTMUSG00000012089.3	OTTMUST00000028766.1	Stom-201	protein_coding	Stom
ENSMUST00000038027.6	64.239	60.503	58.8161	ENSMUSG00000036427.6	OTTMUSG00000008382.2	OTTMUST00000019029.2	Gpi1-201	protein_coding	Gpi1
ENSMUST00000060226.11	64.1595	72.7415	79.9589	ENSMUSG00000029390.14	OTTMUSG00000024462.2	OTTMUST00000059995.1	Tmed2-201	protein_coding	Tmed2
ENSMUST00000204078.2	64.0068	56.4916	67.6315	ENSMUSG00000002897.6	OTTMUSG00000056821.1	OTTMUST00000140174.1	Il17ra-202	protein_coding_CDS_not_defined	Il17ra
ENSMUST00000046094.6	63.941	43.1698	67.1375	ENSMUSG00000040385.8	OTTMUSG00000073990.1	OTTMUST00000179533.1	Ppp1ca-201	protein_coding	Ppp1ca
ENSMUST00000026649.14	63.9293	54.4002	59.6433	ENSMUSG00000048277.16	OTTMUSG00000003678.5	OTTMUST00000007955.2	Syngr2-201	protein_coding	Syngr2
ENSMUST00000021719.7	63.8439	64.3016	60.9278	ENSMUSG00000021290.7	OTTMUSG00000066402.1	OTTMUST00000161330.1	Atp5mpl-201	protein_coding	Atp5mpl
ENSMUST00000239897.1	63.7271	63.5028	105.886	ENSMUSG00000119481.1	-	-	n-R5s64-201	rRNA	n-R5s64
ENSMUST00000023707.11	63.525	58.0231	59.2056	ENSMUSG00000022982.11	OTTMUSG00000071842.1	OTTMUST00000173760.1	Sod1-201	protein_coding	Sod1
ENSMUST00000101925.2	63.5035	18.6312	28.3682	ENSMUSG00000075874.2	-	-	n-R5s1-201	rRNA	n-R5s1
ENSMUST00000175303.3	63.1002	34.2836	21.1083	ENSMUSG00000093044.3	-	-	Snord8-201	snoRNA	Snord8
ENSMUST00000083425.3	62.9855	69.71	77.2565	ENSMUSG00000119765.1	-	-	Gm23136-201	snoRNA	Gm23136
ENSMUST00000240003.1	62.9757	43.1348	138.382	ENSMUSG00000119432.1	-	-	Snord50b-201	snoRNA	Snord50b
ENSMUST00000240516.1	62.9757	43.1348	138.382	ENSMUSG00000119491.1	-	-	Gm26135-201	snoRNA	Gm26135
ENSMUST00000083925.4	62.9088	115.569	29.6493	ENSMUSG00000065859.4	-	-	Gm22351-201	snRNA	Gm22351
ENSMUST00000090031.12	62.8958	59.1086	81.7482	ENSMUSG00000068523.13	OTTMUSG00000029572.2	OTTMUST00000073335.2	Gng5-201	protein_coding	Gng5
ENSMUST00000139789.2	62.8308	61.1407	19.5631	ENSMUSG00000030428.17	OTTMUSG00000021913.8	OTTMUST00000076011.1	Ttyh1-210	retained_intron	Ttyh1
ENSMUST00000160682.8	62.8273	61.2983	55.6462	ENSMUSG00000084786.10	OTTMUSG00000029130.6	OTTMUST00000072251.1	Ubl5-204	protein_coding	Ubl5
ENSMUST00000136131.2	62.7683	61.9732	48.3112	ENSMUSG00000019122.9	OTTMUSG00000000998.2	OTTMUST00000001962.1	Ccl9-202	protein_coding_CDS_not_defined	Ccl9
ENSMUST00000161051.8	62.7408	54.4427	54.2777	ENSMUSG00000005610.18	OTTMUSG00000035134.3	OTTMUST00000089441.1	Eif4g2-206	protein_coding	Eif4g2
ENSMUST00000034881.8	62.5266	63.0946	60.6342	ENSMUSG00000032330.8	OTTMUSG00000062962.1	OTTMUST00000153263.1	Cox7a2-201	protein_coding	Cox7a2
ENSMUST00000158038.3	62.4856	43.5688	17.2448	ENSMUSG00000118865.1	-	-	Gm26065-201	snRNA	Gm26065
ENSMUST00000018765.4	62.4435	30.8062	43.8957	ENSMUSG00000005800.4	OTTMUSG00000062273.1	OTTMUST00000151902.1	Mmp8-201	protein_coding	Mmp8
ENSMUST00000038107.9	62.421	49.283	52.3696	ENSMUSG00000039910.11	OTTMUSG00000065170.2	OTTMUST00000158834.1	Cited2-201	protein_coding	Cited2
ENSMUST00000083274.3	62.2079	69.71	57.227	ENSMUSG00000065208.3	-	-	Gm24616-201	snoRNA	Gm24616
ENSMUST00020183045.1	62.2076	69.7097	78.6868	ENSMUSG00002076170.1	-	-	Gm54763-201	miRNA	Gm54763
ENSMUST00000018918.12	62.1392	46.0405	59.9971	ENSMUSG00000018774.14	OTTMUSG00000006002.1	OTTMUST00000013438.1	Cd68-201	protein_coding	Cd68
ENSMUST00000026122.11	62.0945	63.215	65.2504	ENSMUSG00000025130.12	OTTMUSG00000004095.2	OTTMUST00000009214.1	P4hb-201	protein_coding	P4hb
ENSMUST00000131802.2	61.8345	53.2152	53.8541	ENSMUSG00000021998.17	OTTMUSG00000024579.5	OTTMUST00000060382.2	Lcp1-206	protein_coding	Lcp1
ENSMUST00000065678.6	61.7479	64.2957	71.256	ENSMUSG00000053317.12	OTTMUSG00000006799.3	OTTMUST00000015669.1	Sec61b-201	protein_coding	Sec61b
ENSMUST00000083018.3	61.2235	19.36	17.8798	ENSMUSG00000064952.3	-	-	Gm24920-201	snoRNA	Gm24920
ENSMUST00000167377.3	61.1631	54.1797	60.1813	ENSMUSG00000030536.11	OTTMUSG00000058690.1	OTTMUST00000144162.1	Iqgap1-201	protein_coding	Iqgap1
ENSMUST00000006467.14	61.1372	52.3765	62.5083	ENSMUSG00000006304.15	OTTMUSG00000016449.5	OTTMUST00000041972.1	Arpc2-201	protein_coding	Arpc2
ENSMUST00000178092.2	61.0319	53.9629	56.9467	ENSMUSG00000115338.3	OTTMUSG00000032495.2	-	Pnp-202	protein_coding	Pnp
ENSMUST00000022322.17	60.8903	54.4153	60.6069	ENSMUSG00000021794.17	OTTMUSG00000030736.7	OTTMUST00000076096.4	Glud1-201	protein_coding	Glud1
ENSMUST00000131011.2	60.7932	53.1138	51.9991	ENSMUSG00000017778.15	OTTMUSG00000032917.2	OTTMUST00000082044.2	Cox7c-203	protein_coding	Cox7c
ENSMUST00000183683.3	60.7618	60.5241	55.8967	ENSMUSG00000098361.3	-	-	Mir7086-201	miRNA	Mir7086
ENSMUST00000224220.2	60.7379	53.4495	70.6316	ENSMUSG00000021486.8	OTTMUSG00000068259.1	OTTMUST00000164969.1	Prelid1-202	retained_intron	Prelid1
ENSMUST00000020779.11	60.6474	90.23	96.9799	ENSMUSG00000009350.14	OTTMUSG00000001441.6	OTTMUST00000002817.1	Mpo-201	protein_coding	Mpo
ENSMUST00000016400.9	60.5823	60.5956	62.4379	ENSMUSG00000016256.11	OTTMUSG00000016461.1	OTTMUST00000039661.1	Ctsz-201	protein_coding	Ctsz
ENSMUST00000194711.2	60.494	47.2266	39.6989	ENSMUSG00000103276.2	OTTMUSG00000047751.1	OTTMUST00000122973.1	Gm37917-201	TEC	Gm37917
ENSMUST00000233057.2	60.4659	40.0684	50.6941	ENSMUSG00000024053.12	OTTMUSG00000072622.1	OTTMUST00000175796.1	Emilin2-203	protein_coding	Emilin2
ENSMUST00000151120.9	60.4626	34.7779	47.1076	ENSMUSG00000007891.17	OTTMUSG00000060153.1	OTTMUST00000045257.2	Ctsd-202	protein_coding	Ctsd
ENSMUST00000033310.9	60.3892	56.6652	65.3497	ENSMUSG00000031004.9	OTTMUSG00000060275.3	OTTMUST00000147537.1	Mki67-201	protein_coding	Mki67
ENSMUST00000040440.7	60.2805	58.4658	62.315	ENSMUSG00000036438.15	OTTMUSG00000022552.3	OTTMUST00000054017.1	Calm2-201	protein_coding	Calm2
ENSMUST00000038377.9	60.2691	52.8051	52.0327	ENSMUSG00000036478.9	OTTMUSG00000064512.1	OTTMUST00000157325.1	Btg1-201	protein_coding	Btg1
ENSMUST00000067976.9	60.1941	55.5057	55.6003	ENSMUSG00000026626.12	OTTMUSG00000051528.7	OTTMUST00000130136.2	Ppp2r5a-201	protein_coding	Ppp2r5a
ENSMUST00000165982.2	60.1937	92.0736	55.4095	ENSMUSG00000057729.13	OTTMUSG00000035169.1	OTTMUST00000089582.1	Prtn3-204	retained_intron	Prtn3
ENSMUST00000239821.1	59.9507	72.4826	66.6306	ENSMUSG00000119260.1	-	-	Gm23731-201	snRNA	Gm23731
ENSMUST00000103172.4	59.9486	54.0983	54.4518	ENSMUSG00000015932.9	OTTMUSG00000003226.1	OTTMUST00000006695.1	Dstn-201	protein_coding	Dstn
ENSMUST00000087342.13	59.9207	65.089	45.2401	ENSMUSG00000067288.14	OTTMUSG00000037209.2	OTTMUST00000095942.1	Rps28-201	protein_coding	Rps28
ENSMUST00000016396.8	59.8251	65.4873	66.5906	ENSMUSG00000016252.8	OTTMUSG00000016513.1	OTTMUST00000039900.1	Atp5e-201	protein_coding	Atp5e
ENSMUST00000029549.16	59.8015	56.3832	43.5488	ENSMUSG00000027940.19	OTTMUSG00000029647.4	OTTMUST00000073540.1	Tpm3-201	protein_coding	Tpm3
ENSMUST00000082748.3	59.6222	85.3482	55.9065	ENSMUSG00000064682.3	-	-	Gm25813-201	snRNA	Gm25813
ENSMUST00000174355.8	59.5469	25.5119	33.8947	ENSMUSG00000002985.17	OTTMUSG00000038239.3	OTTMUST00000098459.1	Apoe-209	protein_coding	Apoe
ENSMUST00000083232.3	59.5304	62.8713	27.546	ENSMUSG00000118773.1	-	-	Gm24018-201	snRNA	Gm24018
ENSMUST00000132846.2	59.4238	52.0828	39.448	ENSMUSG00000071866.13	OTTMUSG00000000783.3	OTTMUST00000001541.1	Ppia-202	protein_coding	Ppia
ENSMUST00000064667.9	59.365	60.6849	61.4061	ENSMUSG00000052681.9	OTTMUSG00000064322.1	OTTMUST00000157007.1	Rap1b-201	protein_coding	Rap1b
ENSMUST00000155805.2	59.0658	63.2252	66.557	ENSMUSG00000037563.16	OTTMUSG00000022980.2	OTTMUST00000055310.1	Rps16-203	retained_intron	Rps16
ENSMUST00000158304.3	58.9956	76.0941	82.7157	ENSMUSG00000088929.3	-	-	Gm24299-201	snoRNA	Gm24299
ENSMUST00000129847.8	58.9853	31.9456	44.7701	ENSMUSG00000040952.17	OTTMUSG00000022935.4	OTTMUST00000055154.2	Rps19-205	nonsense_mediated_decay	Rps19
ENSMUST00000188593.2	58.973	53.1224	54.4465	ENSMUSG00000026202.14	OTTMUSG00000048543.3	OTTMUST00000124386.1	Tuba4a-206	protein_coding	Tuba4a
ENSMUST00000026495.15	58.9068	57.3131	57.637	ENSMUSG00000025428.16	OTTMUSG00000017510.3	OTTMUST00000042520.1	Atp5a1-201	protein_coding	Atp5a1
ENSMUST00000032597.12	58.8971	59.0766	56.4253	ENSMUSG00000030432.13	OTTMUSG00000022993.4	OTTMUST00000055367.2	Rpl28-201	protein_coding	Rpl28
ENSMUST00000219869.2	58.6448	35.9909	44.6273	ENSMUSG00000021025.9	OTTMUSG00000065449.1	OTTMUST00000159447.1	Nfkbia-202	retained_intron	Nfkbia
ENSMUST00000047194.4	58.5942	51.6431	51.3287	ENSMUSG00000035004.4	OTTMUSG00000059390.1	OTTMUST00000145781.1	Igsf6-201	protein_coding	Igsf6
ENSMUST00000004327.11	58.4325	56.0766	64.7843	ENSMUSG00000031400.11	OTTMUSG00000017699.5	OTTMUST00000042897.3	G6pdx-201	protein_coding	G6pdx
ENSMUST00000171473.3	58.3334	53.0676	60.6156	ENSMUSG00000091405.3	OTTMUSG00000036431.1	OTTMUST00000093342.1	H4c14-201	protein_coding	H4c14
ENSMUST00000083753.3	58.3199	110.374	91.2056	ENSMUSG00000065687.3	-	-	Gm23734-201	snoRNA	Gm23734
ENSMUST00000127786.4	58.2873	59.2635	52.4241	ENSMUSG00000086503.5	OTTMUSG00000018295.5	OTTMUST00000044201.4	Xist-201	lncRNA	Xist
ENSMUST00000001156.8	58.2096	53.2355	61.0539	ENSMUSG00000001128.8	OTTMUSG00000017182.2	OTTMUST00000041609.2	Cfp-201	protein_coding	Cfp
ENSMUST00000003156.15	57.9861	47.6167	60.6426	ENSMUSG00000003072.16	OTTMUSG00000000005.1	-	Atp5d-201	protein_coding	Atp5d
ENSMUST00000029082.9	57.892	49.7728	54.621	ENSMUSG00000027566.16	OTTMUSG00000016235.2	OTTMUST00000038904.1	Psma7-201	protein_coding	Psma7
ENSMUST00000032336.7	57.8143	48.7345	55.5629	ENSMUSG00000030214.8	OTTMUSG00000024332.2	OTTMUST00000059613.1	Plbd1-201	protein_coding	Plbd1
ENSMUST00000019276.12	57.7363	50.2842	55.2382	ENSMUSG00000019132.12	OTTMUSG00000000607.4	OTTMUST00000001205.3	BC005537-201	protein_coding	BC005537
ENSMUST00000018506.13	57.729	50.1756	53.412	ENSMUSG00000018362.15	OTTMUSG00000003580.4	OTTMUST00000007708.2	Kpna2-201	protein_coding	Kpna2
ENSMUST00000114897.9	57.7187	64.5487	62.6153	ENSMUSG00000025781.15	OTTMUSG00000011013.8	OTTMUST00000026255.3	Atp5c1-203	protein_coding	Atp5c1
ENSMUST00000173672.3	57.6739	51.8041	52.5839	ENSMUSG00000092274.5	OTTMUSG00000037797.3	OTTMUST00000097543.2	Neat1-201	lncRNA	Neat1
ENSMUST00000138145.2	57.6552	45.9243	50.0195	ENSMUSG00000018927.4	OTTMUSG00000000995.1	OTTMUST00000001957.1	Ccl6-202	retained_intron	Ccl6
ENSMUST00000006235.9	57.6519	49.9808	54.8652	ENSMUSG00000021939.9	OTTMUSG00000068748.1	OTTMUST00000166185.1	Ctsb-201	protein_coding	Ctsb
ENSMUST00000005234.13	57.5755	50.1486	58.5125	ENSMUSG00000005103.13	OTTMUSG00000056283.2	OTTMUST00000139101.1	Wdr1-201	protein_coding	Wdr1
ENSMUST00000228226.2	57.4092	36.7439	59.6439	ENSMUSG00000022378.15	OTTMUSG00000069988.3	OTTMUST00000169443.1	Cyrib-207	protein_coding	Cyrib
ENSMUST00020182469.1	57.3213	68.5118	5.27982	ENSMUSG00002076548.1	-	-	Gm55385-201	miRNA	Gm55385
ENSMUST00000180630.2	57.3191	40.2382	50.7209	ENSMUSG00000097296.2	OTTMUSG00000042937.1	OTTMUST00000112758.1	Gm26532-201	lncRNA	Gm26532
ENSMUST00000023749.15	57.3169	52.3989	55.5182	ENSMUSG00000023010.16	OTTMUSG00000034310.6	OTTMUST00000087288.1	Tmbim6-201	protein_coding	Tmbim6
ENSMUST00000083032.3	57.2399	64.2793	82.8604	ENSMUSG00000064966.3	-	-	Snord15b-201	snoRNA	Snord15b
ENSMUST00000188894.7	57.1884	46.4546	50.1433	ENSMUSG00000026193.16	OTTMUSG00000048807.4	OTTMUST00000124852.1	Fn1-214	protein_coding	Fn1
ENSMUST00000150290.9	57.1605	52.8228	71.8195	ENSMUSG00000050335.18	OTTMUSG00000032779.5	OTTMUST00000081620.2	Lgals3-204	protein_coding	Lgals3
ENSMUST00000143107.2	57.1562	57.9172	40.7781	ENSMUSG00000046364.15	OTTMUSG00000022787.3	OTTMUST00000054734.2	Rpl27a-203	protein_coding	Rpl27a
ENSMUST00000021062.12	57.0777	46.224	54.7515	ENSMUSG00000020719.15	OTTMUSG00000003589.5	OTTMUST00000007731.1	Ddx5-201	protein_coding	Ddx5
ENSMUST00000067664.10	56.9834	52.3467	49.7528	ENSMUSG00000020849.14	OTTMUSG00000006219.4	OTTMUST00000014043.2	Ywhae-201	protein_coding	Ywhae
ENSMUST00000029165.4	56.9713	48.1419	57.2579	ENSMUSG00000027637.4	OTTMUSG00000016066.2	OTTMUST00000038362.2	Rab5if-201	protein_coding	Rab5if
ENSMUST00000009831.14	56.882	52.1102	67.1032	ENSMUSG00000009687.15	OTTMUSG00000034687.5	OTTMUST00000088101.2	Fxyd5-201	protein_coding	Fxyd5
ENSMUST00000103979.3	56.8397	21.2315	40.8505	ENSMUSG00000077167.3	-	-	Gm24119-201	snoRNA	Gm24119
ENSMUST00000136312.2	56.7179	50.1216	64.4061	ENSMUSG00000008348.10	OTTMUSG00000034016.5	OTTMUST00000085872.3	Ubc-202	protein_coding	Ubc
ENSMUST00000107684.2	56.6913	61.24	55.5636	ENSMUSG00000006057.16	OTTMUSG00000006275.2	OTTMUST00000014196.1	Atp5g1-202	protein_coding	Atp5g1
ENSMUST00000137423.2	56.6633	50.7814	43.088	ENSMUSG00000047675.16	OTTMUSG00000009917.2	OTTMUST00000023032.1	Rps8-203	retained_intron	Rps8
ENSMUST00000057676.7	56.6513	57.4025	59.5283	ENSMUSG00000050628.7	OTTMUSG00000003905.1	OTTMUST00000008649.1	Ubald2-201	protein_coding	Ubald2
ENSMUST00000033182.10	56.5813	41.7998	51.7504	ENSMUSG00000030890.17	OTTMUSG00000025598.7	OTTMUST00000062972.1	Ilk-201	protein_coding	Ilk
ENSMUST00000081593.13	56.5466	58.406	57.9135	ENSMUSG00000062070.13	OTTMUSG00000018277.2	OTTMUST00000044166.1	Pgk1-201	protein_coding	Pgk1
ENSMUST00000041377.13	56.4813	42.165	63.4866	ENSMUSG00000042228.15	OTTMUSG00000004398.1	OTTMUST00000009967.1	Lyn-201	protein_coding	Lyn
ENSMUST00000105459.2	56.2695	57.6883	56.7909	ENSMUSG00000020101.15	OTTMUSG00000016473.4	OTTMUST00000039726.1	Vsir-202	protein_coding	Vsir
ENSMUST00000001327.11	56.0615	51.9937	57.5611	ENSMUSG00000001281.11	OTTMUSG00000030863.5	OTTMUST00000076379.3	Itgb7-201	protein_coding	Itgb7
ENSMUST00000003459.4	55.9274	53.2944	54.5214	ENSMUSG00000020437.13	OTTMUSG00000005117.3	OTTMUST00000011450.1	Myo1g-201	protein_coding	Myo1g
ENSMUST00000164027.2	55.9051	41.7415	97.3858	ENSMUSG00000020101.15	OTTMUSG00000016473.4	OTTMUST00000090700.1	Vsir-204	protein_coding_CDS_not_defined	Vsir
ENSMUST00000002180.8	55.7667	56.2719	56.1602	ENSMUSG00000002111.9	OTTMUSG00000014371.3	OTTMUST00000033994.2	Spi1-201	protein_coding	Spi1
ENSMUST00000025523.13	55.7355	48.1246	55.2941	ENSMUSG00000024621.17	OTTMUSG00000014918.2	OTTMUST00000035435.1	Csf1r-201	protein_coding	Csf1r
ENSMUST00000094028.10	55.6439	42.762	55.2654	ENSMUSG00000070372.12	OTTMUSG00000022229.3	OTTMUST00000052870.1	Capza1-201	protein_coding	Capza1
ENSMUST00000148553.2	55.5907	46.9631	36.718	ENSMUSG00000025967.17	OTTMUSG00000002614.9	OTTMUST00000047131.1	Eef1b2-207	protein_coding_CDS_not_defined	Eef1b2
ENSMUST00000083665.4	55.5441	13.8317	12.7742	ENSMUSG00000065599.4	-	-	Mir23b-201	miRNA	Mir23b
ENSMUST00000023779.8	55.5149	69.7325	59.5082	ENSMUSG00000023034.8	OTTMUSG00000071152.1	OTTMUST00000172164.1	Nr4a1-201	protein_coding	Nr4a1
ENSMUST00000083015.3	55.4308	30.1598	101.465	ENSMUSG00000064949.3	-	-	Snora61-201	snoRNA	Snora61
ENSMUST00000099475.12	55.4217	71.1755	63.5138	ENSMUSG00000074884.13	OTTMUSG00000015327.6	OTTMUST00000050547.2	Serf2-201	protein_coding	Serf2
ENSMUST00000122630.4	55.2894	73.4838	25.4533	ENSMUSG00000084579.4	-	-	Gm23661-201	snRNA	Gm23661
ENSMUST00020183121.1	55.2504	59.6204	72.0044	ENSMUSG00002075096.1	-	-	Gm55774-201	rRNA	Gm55774
ENSMUST00000006435.8	55.1963	42.0702	54.5114	ENSMUSG00000006273.15	OTTMUSG00000025651.3	OTTMUST00000063125.3	Atp6v1b2-201	protein_coding	Atp6v1b2
ENSMUST00000023677.10	54.9937	49.3572	57.2496	ENSMUSG00000022956.12	OTTMUSG00000026954.5	OTTMUST00000062785.1	Atp5o-201	protein_coding	Atp5o
ENSMUST00000035842.7	54.8229	42.7602	51.8891	ENSMUSG00000042129.9	OTTMUSG00000056832.5	OTTMUST00000140195.2	Rassf4-201	protein_coding	Rassf4
ENSMUST00000225063.2	54.8084	55.0435	60.6374	ENSMUSG00000049625.7	OTTMUSG00000068426.1	OTTMUST00000165401.1	Tifab-202	protein_coding	Tifab
ENSMUST00000111275.8	54.8026	52.3538	52.0878	ENSMUSG00000015950.14	OTTMUSG00000020372.3	OTTMUST00000048313.1	Ncf1-202	protein_coding	Ncf1
ENSMUST00000045356.9	54.7786	74.8135	87.1414	ENSMUSG00000041841.9	OTTMUSG00000069982.3	OTTMUST00000169416.1	Rpl37-201	protein_coding	Rpl37
ENSMUST00000140527.2	54.7646	42.2239	66.7454	ENSMUSG00000058600.14	OTTMUSG00000023325.2	OTTMUST00000056508.1	Rpl30-205	protein_coding_CDS_not_defined	Rpl30
ENSMUST00020183056.1	54.7566	54.5075	70.3168	ENSMUSG00002075489.1	-	-	Gm55533-201	miRNA	Gm55533
ENSMUST00000028817.7	54.6676	55.0969	59.4529	ENSMUSG00000027342.15	OTTMUSG00000015547.1	OTTMUST00000036927.1	Pcna-201	protein_coding	Pcna
ENSMUST00000022925.10	54.5932	42.6411	45.7495	ENSMUSG00000022312.12	OTTMUSG00000070397.2	OTTMUST00000170276.1	Eif3h-201	protein_coding	Eif3h
ENSMUST00000170241.8	54.5461	53.4669	45.5435	ENSMUSG00000028478.19	OTTMUSG00000007204.2	-	Clta-206	protein_coding	Clta
ENSMUST00000043931.9	54.2551	37.1492	51.3165	ENSMUSG00000034566.11	OTTMUSG00000003445.3	OTTMUST00000007280.1	Atp5h-201	protein_coding	Atp5h
ENSMUST00000032998.13	54.2527	51.7527	58.3244	ENSMUSG00000030744.14	OTTMUSG00000025334.2	OTTMUST00000062357.1	Rps3-201	protein_coding	Rps3
ENSMUST00000231064.2	54.2511	27.0194	42.4212	ENSMUSG00000019726.13	OTTMUSG00000066744.2	OTTMUST00000172534.1	Lyst-208	protein_coding	Lyst
ENSMUST00000025779.11	54.2218	57.4581	70.9814	ENSMUSG00000024856.11	OTTMUSG00000037016.1	OTTMUST00000095196.1	Cdk2ap2-201	protein_coding	Cdk2ap2
ENSMUST00000075853.6	54.191	42.4121	54.5681	ENSMUSG00000062248.6	OTTMUSG00000023833.1	OTTMUST00000058218.1	Cks2-201	protein_coding	Cks2
ENSMUST00000194313.2	54.1246	25.2437	28.5839	ENSMUSG00000103318.2	OTTMUSG00000051294.1	OTTMUST00000129815.1	Gm38356-201	processed_pseudogene	Gm38356
ENSMUST00000193908.2	53.9979	41.6887	43.9369	ENSMUSG00000103593.2	OTTMUSG00000042936.1	OTTMUST00000112757.1	Gm37352-201	TEC	Gm37352
ENSMUST00000101800.7	53.9296	37.6158	32.8253	ENSMUSG00000075705.14	OTTMUSG00000021061.2	OTTMUST00000049819.1	Msrb1-201	protein_coding	Msrb1
ENSMUST00000041160.13	53.8808	43.4285	56.2907	ENSMUSG00000038607.13	OTTMUSG00000007631.1	OTTMUST00000017522.1	Gng10-201	protein_coding	Gng10
ENSMUST00000219521.2	53.7479	53.4213	50.4865	ENSMUSG00000112342.2	OTTMUSG00000065570.1	OTTMUST00000159667.1	Gm47031-201	lncRNA	Gm47031
ENSMUST00000031024.14	53.6903	58.5387	58.7117	ENSMUSG00000106918.4	OTTMUSG00000028300.4	OTTMUST00000070125.1	Mrpl33-201	protein_coding	Mrpl33
ENSMUST00000152704.8	53.6374	50.3919	64.2113	ENSMUSG00000021660.15	OTTMUSG00000033602.1	OTTMUST00000084651.1	Btf3-205	protein_coding	Btf3
ENSMUST00000224359.2	53.5705	56.7149	64.3978	ENSMUSG00000114456.2	OTTMUSG00000000571.2	OTTMUST00000001158.2	H2bc9-201	protein_coding	H2bc9
ENSMUST00000088248.13	53.4839	52.5303	67.9185	ENSMUSG00000001403.14	OTTMUSG00000001153.2	OTTMUST00000002246.2	Ube2c-202	protein_coding	Ube2c
ENSMUST00000036380.14	53.4619	45.3774	56.9668	ENSMUSG00000033379.14	OTTMUSG00000008663.4	OTTMUST00000019636.2	Atp6v0b-201	protein_coding	Atp6v0b
ENSMUST00000000608.8	53.4575	47.6073	52.0979	ENSMUSG00000000594.8	OTTMUSG00000005683.2	OTTMUST00000012649.2	Gm2a-201	protein_coding	Gm2a
ENSMUST00000111023.8	53.3934	55.7667	5.1938	ENSMUSG00000029713.16	OTTMUSG00000016277.4	OTTMUST00000039052.3	Gnb2-203	protein_coding	Gnb2
ENSMUST00000090023.13	53.3564	47.5785	51.2477	ENSMUSG00000022841.16	OTTMUSG00000025969.6	OTTMUST00000064079.2	Ap2m1-202	protein_coding	Ap2m1
ENSMUST00000123320.8	53.2709	53.939	52.3878	ENSMUSG00000032359.15	OTTMUSG00000024409.4	OTTMUST00000059831.1	Ctsh-202	nonsense_mediated_decay	Ctsh
ENSMUST00000083009.3	53.2566	112.965	123.108	ENSMUSG00000064943.3	-	-	Gm23240-201	snRNA	Gm23240
ENSMUST00000189821.7	53.2325	37.6196	46.2468	ENSMUSG00000026193.16	OTTMUSG00000048807.4	OTTMUST00000124855.1	Fn1-216	protein_coding	Fn1
ENSMUST00020183320.1	53.1727	74.2764	49.0021	ENSMUSG00002075523.1	-	-	Gm55089-201	miRNA	Gm55089
ENSMUST00000116960.3	53.169	0	48.9119	ENSMUSG00000080610.3	-	-	Snord110-201	snoRNA	Snord110
ENSMUST00000249640.1	53.0541	44.6162	36.1398	ENSMUSG00000092341.6	OTTMUSG00000037798.2	-	Malat1-207	lncRNA	Malat1
ENSMUST00000030636.11	52.7755	58.9451	52.5723	ENSMUSG00000028832.12	OTTMUSG00000010830.2	OTTMUST00000025326.1	Stmn1-201	protein_coding	Stmn1
ENSMUST00000071044.13	52.7436	57.0956	59.4049	ENSMUSG00000056737.15	OTTMUSG00000022323.8	OTTMUST00000053199.1	Capg-201	protein_coding	Capg
ENSMUST00000042286.12	52.7076	50.331	42.0714	ENSMUSG00000055805.16	OTTMUSG00000003031.7	OTTMUST00000006216.3	Fmnl1-202	protein_coding	Fmnl1
ENSMUST00000216959.2	52.6578	47.3757	64.0679	ENSMUSG00000111083.2	OTTMUSG00000063754.1	OTTMUST00000155155.1	Gm48274-201	TEC	Gm48274
ENSMUST00000102536.11	52.6438	60.9285	43.1658	ENSMUSG00000059291.16	OTTMUSG00000009855.4	OTTMUST00000022846.1	Rpl11-201	protein_coding	Rpl11
ENSMUST00000015719.16	52.6048	49.2927	57.7675	ENSMUSG00000015575.16	OTTMUSG00000073635.4	OTTMUST00000178750.1	Atp6v0e-201	protein_coding	Atp6v0e
ENSMUST00020181801.1	52.4879	58.0917	48.2853	ENSMUSG00002076636.1	-	-	Gm55352-201	rRNA	Gm55352
ENSMUST00000004784.11	52.4651	39.3085	48.4742	ENSMUSG00000004665.11	OTTMUSG00000019132.1	OTTMUST00000045857.1	Cnn2-201	protein_coding	Cnn2
ENSMUST00000210297.2	52.453	28.0691	47.7978	ENSMUSG00000040212.13	OTTMUSG00000059934.1	OTTMUST00000146831.1	Emp3-203	protein_coding	Emp3
ENSMUST00000021668.10	52.3019	43.4983	49.4259	ENSMUSG00000021242.10	OTTMUSG00000067183.1	OTTMUST00000162759.1	Npc2-201	protein_coding	Npc2
ENSMUST00000087605.13	52.2682	50.4238	54.0818	ENSMUSG00000024300.18	OTTMUSG00000037201.3	OTTMUST00000095910.2	Myo1f-201	protein_coding	Myo1f
ENSMUST00000139623.2	52.0417	54.3157	56.5067	ENSMUSG00000016559.15	OTTMUSG00000003689.1	OTTMUST00000007998.1	H3f3b-204	protein_coding_CDS_not_defined	H3f3b
ENSMUST00000026743.14	51.986	46.4667	49.3797	ENSMUSG00000025651.15	OTTMUSG00000051043.4	OTTMUST00000129398.3	Uqcrc1-201	protein_coding	Uqcrc1
ENSMUST00000096357.12	51.9151	47.4566	44.5291	ENSMUSG00000071715.13	OTTMUSG00000028142.3	OTTMUST00000069709.1	Ncf4-201	protein_coding	Ncf4
ENSMUST00000083895.3	51.6676	52.4987	60.311	ENSMUSG00000119388.1	-	-	Snord16a-201	snoRNA	Snord16a
ENSMUST00000174561.8	51.4656	75.9983	53.6121	ENSMUSG00000037894.14	OTTMUSG00000022256.4	OTTMUST00000098340.1	H2az1-207	protein_coding	H2az1
ENSMUST00000086361.13	51.4517	46.467	43.3685	ENSMUSG00000057191.15	OTTMUSG00000038084.2	OTTMUST00000098104.1	AB124611-202	protein_coding	AB124611
ENSMUST00000176010.8	51.3852	43.2815	28.3811	ENSMUSG00000093674.8	OTTMUSG00000042126.1	OTTMUST00000110515.1	Rpl41-201	protein_coding	Rpl41
ENSMUST00000089059.9	51.3574	48.2816	47.7341	ENSMUSG00000019188.17	OTTMUSG00000015824.2	OTTMUST00000037623.1	H13-202	protein_coding	H13
ENSMUST00000054960.9	51.3298	46.9722	46.2904	ENSMUSG00000051495.9	OTTMUSG00000044607.1	OTTMUST00000117344.1	Irf2bp2-201	protein_coding	Irf2bp2
ENSMUST00000068584.7	51.2383	47.4621	60.318	ENSMUSG00000015355.14	OTTMUSG00000016904.2	OTTMUST00000127378.1	Cd48-202	protein_coding	Cd48
ENSMUST00000198652.3	51.2154	32.4698	38.2726	ENSMUSG00000105621.3	-	-	Mirlet7f-1-201	miRNA	Mirlet7f-1
ENSMUST00000109605.5	51.0905	51.2325	45.6348	ENSMUSG00000042406.9	OTTMUSG00000070848.1	OTTMUST00000171244.1	Atf4-201	protein_coding	Atf4
ENSMUST00000164044.8	51.019	60.3702	50.0642	ENSMUSG00000059498.14	OTTMUSG00000035155.2	OTTMUST00000089518.1	Fcgr3-201	protein_coding	Fcgr3
ENSMUST00000184744.2	51.0066	49.6023	57.9741	ENSMUSG00000098557.2	OTTMUSG00000044960.2	OTTMUST00000118155.1	Kctd12-202	protein_coding	Kctd12
ENSMUST00000012028.14	50.9051	54.9379	60.1335	ENSMUSG00000011884.14	OTTMUSG00000014502.2	OTTMUST00000034432.2	Gltp-201	protein_coding	Gltp
ENSMUST00000032888.10	50.859	51.412	56.9402	ENSMUSG00000030654.10	OTTMUSG00000057156.2	OTTMUST00000140745.2	Arl6ip1-201	protein_coding	Arl6ip1
ENSMUST00000190496.2	50.7991	47.3407	45.2922	ENSMUSG00000034595.18	OTTMUSG00000032936.3	OTTMUST00000121455.1	Ppp1r18-206	protein_coding	Ppp1r18
ENSMUST00000015877.14	50.6863	48.6154	53.4731	ENSMUSG00000015733.14	OTTMUSG00000016383.7	OTTMUST00000039443.1	Capza2-201	protein_coding	Capza2
ENSMUST00000116868.3	50.6712	25.0453	93.9985	ENSMUSG00000080518.3	-	-	Gm22193-201	snoRNA	Gm22193
ENSMUST00000032561.9	50.6581	43.6361	51.3669	ENSMUSG00000030403.10	OTTMUSG00000024627.2	OTTMUST00000060545.1	Vasp-201	protein_coding	Vasp
ENSMUST00000152398.2	50.6429	54.9927	62.9438	ENSMUSG00000031231.5	OTTMUSG00000018281.1	OTTMUST00000044175.1	Cox7b-202	protein_coding_CDS_not_defined	Cox7b
ENSMUST00000108592.2	50.4494	68.6199	54.8093	ENSMUSG00000018567.15	OTTMUSG00000006020.2	OTTMUST00000038731.1	Gabarap-202	protein_coding	Gabarap
ENSMUST00000004140.11	50.373	52.1099	53.9556	ENSMUSG00000058135.13	OTTMUSG00000007188.2	OTTMUST00000016591.1	Gstm1-201	protein_coding	Gstm1
ENSMUST00000113600.10	50.373	46.1161	51.9791	ENSMUSG00000079477.10	OTTMUSG00000024646.4	OTTMUST00000060589.1	Rab7-205	protein_coding	Rab7
ENSMUST00000204978.3	50.3077	59.0236	65.782	ENSMUSG00000029632.8	OTTMUSG00000057021.1	OTTMUST00000140496.1	Ndufa4-205	protein_coding	Ndufa4
ENSMUST00000105372.9	50.3001	57.6665	54.6236	ENSMUSG00000075706.12	OTTMUSG00000019111.3	OTTMUST00000045762.1	Gpx4-202	protein_coding	Gpx4
ENSMUST00000040772.9	50.2744	51.6067	44.5763	ENSMUSG00000024965.10	OTTMUSG00000074585.1	OTTMUST00000181079.1	Fermt3-201	protein_coding	Fermt3
ENSMUST00000083292.3	50.1263	34.115	38.3363	ENSMUSG00000065226.3	-	-	Gm25791-201	snoRNA	Gm25791
ENSMUST00000179001.8	50.0571	39.8864	36.79	ENSMUSG00000037902.19	OTTMUSG00000015506.3	-	Sirpa-214	protein_coding	Sirpa
