# Supplementary material for: Deciphering the RNA landscapes on mammalian cell surfaces
Source: Protein Cell. 2025 Sep 18;17(2):113–26. doi: 10.1093/procel/pwaf079 (PMC12959771; doi:10.1093/procel/pwaf079)
Supplement: pwaf079_Supplementary_Data [file pwaf079_supplementary_data.zip › Table S4.xlsx]

## Sheet: human_specfic-surface RNA
genename	B cell (TPM)	T cell (TPM)	HSPC (TPM)	NK (TPM)	Monocye (TPM)	specfic celltype annotation
RNU6-37P	128.57	53.6558	13.9556	15.3445	7.27272	B
ENSG00000285646	209.354	109.897	29.4589	18.6766	2.2891	B
RNU5E-1	624.199	155.63	125.775	160.794	618.657	B
RNU5E-4P	1032.61	342.286	30.4918	34.3428	140.111	B
LINC01783	185.319	163.908	139.623	86.3395	3.51092	B
RNU5F-1	711.711	621.548	115.705	126.798	192.553	B
RNU5D-1	900.613	596.249	129.448	135.291	466.742	B
PTCH2	23.3204	12.9137	0.871243	1.65694	13.7815	B
RNVU1-15	135.983	23.6054	19.0954	20.935	74.9722	B
RNVU1-14	258.693	111.692	62.6556	30.3645	56.7653	B
RNVU1-6	61.456	25.3586	15.2659	6.85512	43.2626	B
RNVU1-8	30.5355	3.04494	13.361	1.79871	22.9098	B
MIR29C	14.6149	2.74881	11.2299	1.44795	0	B
IGKC	17.6044	0.568947	1.87538	4.45172	7.80758	B
IGKJ4	11.7051	0.319713	2.8888	0	0	B
IGKJ3	17.9759	0.452037	0	1.0313	0	B
IGKJ2	14.7675	0	0	0.876153	3.15412	B
RNU6-5P	8076.52	4401.58	4353.35	1600.42	507.112	B
RNU6-4P	8076.52	4401.58	4353.35	1600.42	507.112	B
RNU6-25P	86.8767	47.5106	23.0646	7.98687	2.23378	B
RNU6-32P	30.7619	22.0002	24.8752	3.84978	1.35233	B
RNU6-33P	165.126	89.381	41.7985	20.752	33.6498	B
SNORD72	94.5015	51.2138	13.3782	7.77776	29.6708	B
LINC00240	10.2855	9.20849	2.40225	1.91856	2.73507	B
MIR6891	16.1051	6.78589	2.66453	3.11481	15.8221	B
SNORD101	1007.04	727.503	142.114	80.4921	386.544	B
MIR339	22.369	2.36049	11.252	0.992063	7.56525	B
RNU6-11P	128.57	53.6558	13.9556	15.3445	7.27272	B
RNU6-13P	30.7619	22.0002	24.8752	3.84978	1.35233	B
RNU6-12P	30.7619	22.0002	24.8752	3.84978	1.35233	B
MIRLET7F1	54.8012	50.2395	1.77586	4.663	3.70407	B
RNU6-6P	8076.52	4401.58	4353.35	1600.42	507.112	B
MIRLET7I	14.9936	9.83579	0.185352	1.25639	0	B
RNU6-36P	125.958	70.1326	50.1546	12.1867	19.3309	B
ENSG00000289901	193.716	0	0	56.5437	0	B
RNU6-7	73.5045	21.7105	11.4263	6.26582	3.52379	B
RNU6-8	73.5045	21.7105	11.4263	6.26582	3.52379	B
IGHM	10.8338	0.0387082	1.50238	0.757188	4.96799	B
IGHJ5	19.7647	0	3.42187	2.16819	5.34167	B
IGHJ4	64.8999	0	7.89088	7.41894	9.7715	B
IGHJ3	11.2198	0	2.15194	0.78003	3.2861	B
RNU6-1	8076.52	4401.58	4353.35	1600.42	507.112	B
MIR744	10.137	9.21589	0.971644	0.659838	2.35182	B
MIR423	17.5971	16.8445	3.11764	1.73262	0	B
MIR142	250.717	74.2027	169.642	35.111	0.892713	B
RNU6-9	8076.52	4401.58	4353.35	1600.42	507.112	B
RNU6-2	8076.52	4401.58	4353.35	1600.42	507.112	B
NDUFS7	37.6793	19.4232	6.89872	5.68739	11.9887	B
SNORD37	496.48	142.234	405.016	29.7481	325.106	B
CD79A	11.6439	0.354363	1.20552	0.585769	2.3486	B
MIR150	167.029	165.377	117.58	25.6047	0	B
IGLC2	14.5873	0.153201	1.18546	1.30412	4.32901	B
RNU6-30P	17.5036	11.2445	3.33375	3.66063	0.781383	B
RNU6-3P	8076.52	4401.58	4353.35	1600.42	507.112	B
MT-TL1	1572.47	677.965	227.987	181.876	323.046	B
MT-TI	1325.36	604.644	325.295	111.963	1016.8	B
MT-TW	1603.01	810.927	276.839	192.332	1223.69	B
MT-TN	7464.79	3244.12	1711.98	478.767	1193.85	B
MT-TK	4121.45	2186.29	543.913	451.673	3913.14	B
MT-TG	4432.86	1876.63	420.894	386.08	3322.99	B
MT-TR	1333.65	812.017	167.22	132.933	1088.68	B
RNVU1-28	567.893	1938.48	297.344	384.142	120.577	T
MIRLET7G	5.29609	12.9079	1.48451	1.57339	3.32953	T
MIR4446	5.0629	10.726	0.904167	1.63143	0	T
HGH1	0.0323552	18.7975	0	0.0503515	0.039413	T
ENSG00000232035	3.22735	43.0999	29.4432	7.78601	22.0834	T
RNA5SP283	9.8016	12.4908	5.75764	0.00114937	1.73364	T
MIRLET7A1	15.2218	15.8317	1.17136	0.619206	1.11018	T
MIRLET7D	17.2622	21.2125	0.886811	1.28194	0.101723	T
RNA5SP389	304.726	308.062	182.188	166.039	5.51715	T
RNA5SP442	6.79206	48.67	11.416	6.72639	25.8798	T
SCARNA2	6.87117	4.81082	39.8266	9.23313	16.2865	Hspc
RNVU1-17	9.2481	10.5243	44.8012	5.14778	14.8525	Hspc
RNVU1-2A	9.79093	13.185	217.337	62.0661	190.445	Hspc
RNU2-38P	0.86148	0.108823	15.2723	1.52418	10.5361	Hspc
STUM	1.06645	1.32835	33.136	12.6988	5.01952	Hspc
RNA5S9	4615.33	5133.42	23112.6	1204.4	1301.49	Hspc
ENSG00000236255	0.322368	0.130646	12.2002	7.02828	0.502089	Hspc
RNA5SP161	7.84888	8.48186	63.8928	9.4822	50.7362	Hspc
RNU6-145P	3.31928	3.49441	27.2319	0.711007	1.62283	Hspc
SNORD96A	537.536	281.187	1226.54	96.3084	370.971	Hspc
RNA5SP225	9.0549	29.0621	118.918	11.331	73.3255	Hspc
MIR320A	3.57492	1.95021	26.4207	1.52011	0.82634	Hspc
MIR151A	8.05158	0.339704	11.9513	2.50501	1.33099	Hspc
MIR126	0.767354	0.803356	66.3675	9.21814	3.49469	Hspc
SNHG1	11.4849	12.5299	13.5459	4.22535	0	Hspc
RNU6-46P	4.0051	3.55828	57.2769	0.99594	5.85458	Hspc
SNORD15A	72.1137	89.2115	818.026	101.99	317.999	Hspc
RNU6-16P	6.19573	4.10148	17.1395	0.968164	6.53023	Hspc
RNU7-1	618.246	514.9	1538.51	68.0176	350.362	Hspc
MIR200C	3.93491	0.418053	11.9954	0.326295	0	Hspc
ENSG00000280494	25.1017	81.2626	1903.43	86.7749	147.533	Hspc
SNORD113-3	0	0	16.403	0.209936	0	Hspc
SNORD113-4	0.112135	0	22.12	0.268145	5.78649	Hspc
SNORD113-7	0.505903	0	58.5117	0.532713	24.6735	Hspc
SNORD113-8	0.090377	0	17.3926	0.0991473	1.03007	Hspc
SNORD113-9	0	0	28.705	0.519977	24.7478	Hspc
SNORD114-1	0	0.121175	30.8784	0.087433	9.64617	Hspc
SNORD114-12	0	0	19.5734	0	5.53125	Hspc
SNORD114-22	0	0	10.0506	0.281581	6.20345	Hspc
SNORD114-25	0	0	46.0021	0.421681	10.8396	Hspc
MIR4539	2.50854	0.310731	13.2923	0	0	Hspc
RNU6-17P	33.7498	28.5517	34.0368	4.80085	3.67516	Hspc
RNU6-18P	33.7498	28.5517	34.0368	4.80085	3.67516	Hspc
SNORD18C	73.5535	42.2074	199.009	4.92038	192.56	Hspc
MIR3175	1.94306	1.33998	40.1145	4.97401	9.88312	Hspc
ENSG00000279476	0.0950943	0.10464	10.7243	0.417526	10.3269	Hspc
MIR132	1.57028	2.4553	10.2703	1.32564	0.693057	Hspc
SNORD3D	0	31.5365	935.706	8.36712	410.152	Hspc
SNORD104	1219.04	607.239	1850.99	155.43	1707.58	Hspc
SNORD1A	8.14919	4.64248	20.9132	0.448748	3.69649	Hspc
MIR23A	6.0671	2.46602	16.2989	1.32564	0	Hspc
MIR663AHG	10.5975	6.39092	54.399	8.43255	3.37401	Hspc
MIR663A	151.143	76.4841	525.701	157	44.2464	Hspc
MIR6724-1	3.38449	1.86424	20.0702	1.86118	0.158637	Hspc
MIR3648-1	37.5596	19.5122	145.835	32.3786	14.5569	Hspc
ENSG00000277437	144.445	71.4192	842.134	106.768	201.357	Hspc
MIR6724-2	3.38449	1.86424	20.0702	1.86118	0.158637	Hspc
MIR6724-3	3.38449	1.86424	20.0702	1.86118	0.158637	Hspc
MIR6724-4	3.38449	1.86424	20.0702	1.86118	0.158637	Hspc
MIR3648-2	37.5596	19.5122	145.835	32.3786	14.5569	Hspc
ENSG00000264063	144.445	71.4192	842.134	106.768	201.357	Hspc
MIR155	15.0445	5.29677	49.7235	0.58108	9.60767	Hspc
MIR33A	7.97737	2.73192	10.1305	0.389699	4.39627	Hspc
RNA5SP502	2.71228	11.372	36.2864	7.17809	27.4128	Hspc
SNORA11	4.98379	7.77457	46.47	36.145	21.5117	Hspc
ENSG00000275110	17.9706	47.9649	506.295	191.472	198.854	Hspc
H3C14	0.435319	0.523676	1.25434	21.4327	11.7445	NK
SNORA80E	23.2434	35.8309	36.7528	134.956	124.289	NK
GNLY	0	0.252533	5.86833e-05	12.3535	0.41232	NK
H3C2	0.84988	2.31573	4.33696	29.3283	17.871	NK
H2AC7	1.6073	0.973224	1.83504	10.5351	10.5225	NK
H3C7	0.798717	1.45178	1.11718	12.1329	7.87375	NK
H2AC11	1.99101	1.71327	4.60504	22.6106	14.1262	NK
H2AC13	1.75226	1.09262	4.20151	19.1477	10.0191	NK
H3C10	1.56402	1.47724	3.55648	15.724	8.56623	NK
H2AC14	0.47364	0.328652	0.931871	12.3434	7.33303	NK
H1-5	0.582248	0.282898	1.55489	12.0866	6.53832	NK
H2BC17	0.970028	0.780541	1.47169	10.8756	9.96992	NK
TRBJ1-5	0	2.84781	0	19.2426	2.99517	NK
PRF1	0.00837205	0.330917	0.0360371	12.2519	0.68816	NK
IFITM1	0.22226	6.72811	0.688181	28.215	6.88554	NK
HBB	2.38336	2.11441	4.97311	343.522	11.859	NK
ENSG00000284931	1.44809	0.835702	0.610964	351.646	22.5889	NK
HBG2	2.63088	1.35312	2.1972	627.685	20.3963	NK
RPS26	10.7431	2.47876	0.246591	10.7625	6.67995	NK
HBM	0.102527	0.131057	0.162174	29.2588	0.454345	NK
HBA2	8.13008	7.19506	6.19824	1543.63	16.043	NK
HBA1	4.64563	4.45154	7.98206	1250.32	10.5076	NK
AHSP	0.0425134	0	0	13.9969	3.29399	NK
ZFHX3	7.13307	1.58432	13.5019	18.5388	1.72532	NK
SLC4A1	0.0654332	0.0293261	0.0290527	10.8571	0.443338	NK
RNU1-46P	0.985186	1.55644	0.0507753	11.5777	0.925967	NK
LINC01002	1.39762	1.83893	17.3448	24.2645	13.41	NK
PRTN3	0.0741294	0.10377	0.666647	17.9902	7.85565	NK
ELANE	0.0606709	0.0521378	0.209676	10.8454	5.08572	NK
NKG7	0.0354558	1.00011	0.199919	34.6964	8.94267	NK
CST7	0.0235098	0.686661	0.137404	18.6359	4.17588	NK
Y_RNA	136.054	109.282	123.186	172.285	840.17	Mono
SH3BGRL3	8.35538	11.7901	17.5969	35.8672	285.244	Mono
SNORA73A	43.7097	32.1747	67.9999	166.37	483.555	Mono
SNORA73B	45.6311	23.582	22.4305	111.135	312.451	Mono
LAPTM5	6.31452	3.93724	10.4464	11.0577	204.561	Mono
SNORD55	37.5766	12.5408	132.271	24.1335	487.635	Mono
SNORD46	159.52	63.7684	49.421	93.8905	696.036	Mono
SNORD38A	31.6477	19.3926	29.681	19.2594	932.688	Mono
SNORD38B	8.33932	1.94599	0	4.61537	310.464	Mono
SNORD45A	74.1022	37.6727	6.08171	14.9126	220.495	Mono
SNORD21	8.11423	4.82258	12.4643	13.2399	320.168	Mono
NBPF9	16.6093	2.90447	12.1272	13.9723	302.437	Mono
S100A9	12.0883	17.6267	30.2292	25.1561	725.54	Mono
S100A8	2.67656	3.01097	6.35082	5.46095	304.194	Mono
S100A6	2.34272	4.62812	6.69543	12.3637	266.909	Mono
S100A4	5.06018	7.83913	24.1042	20.1599	439.869	Mono
RPS27	131.615	105.722	25.0355	105.117	376.516	Mono
SNORD53B	74.4351	77.0568	101.61	27.97	303.618	Mono
TMSB10	7.58425	6.21467	13.9596	22.8519	244.875	Mono
RNU4ATAC	741.945	540.383	337.801	248.646	1458.21	Mono
ENSG00000289474	59.9382	11.7482	103.906	28.0503	775.783	Mono
SNORD11	57.4294	37.2183	39.6157	41.6978	480.014	Mono
SNORD82	5.49766	3.69984	3.00718	6.4677	240.329	Mono
RPL32	10.4334	7.57108	8.7082	31.878	209.656	Mono
SNORD69	11.9572	8.28184	44.8792	12.154	451.427	Mono
RNA5SP145	77.4609	166.837	36.0538	47.8632	689.431	Mono
RNA5SP149	48.6567	97.2104	15.8684	33.9939	236.96	Mono
SNORD66	158.542	117.28	136.13	65.9139	374.466	Mono
SNORD2	89.5751	46.7471	61.7445	20.9945	543.224	Mono
SNORA63	15.9626	7.1563	11.1118	29.9244	233.504	Mono
CXCL8	1.48561	0.804509	2.66571	2.05044	244.144	Mono
SNORD73A	31.1877	24.4931	11.2294	12.516	369.751	Mono
VTRNA1-1	2517.93	1053.35	659.008	762.168	4012.79	Mono
VTRNA1-2	2.73936	0.588432	29.9521	22.1316	278.795	Mono
CD74	24.2195	11.3473	35.5937	30.4344	406.542	Mono
DUSP1	15.8155	12.8828	42.9516	21.6239	722.289	Mono
RACK1	6.28712	2.7202	3.46458	20.288	203.257	Mono
SNORD95	21.0043	12.8487	95.6287	43.7915	798.785	Mono
HLA-B	5.44653	4.81516	11.4757	14.1585	321.279	Mono
SNORD117	247.848	186.942	49.8873	28.3896	437.561	Mono
SNORD84	178.302	143.683	159.211	64.3068	905.753	Mono
SNORD48	44.949	41.068	157.321	25.5448	485.69	Mono
HLA-DRA	11.2786	2.5962	6.76464	8.04935	305.839	Mono
RPS18	18.4606	15.4179	8.38051	43.171	213.839	Mono
7SK	1124.61	581.696	2605.46	2341.53	5244.18	Mono
EEF1A1	14.1776	9.2713	7.36077	29.5177	414.526	Mono
SNORD50B	14.4779	9.35059	95.28	12.4011	272.466	Mono
RPS12	26.7957	17.4158	9.55853	34.065	218.312	Mono
SNORD100	89.968	70.2568	94.7893	65.4129	920.955	Mono
ACTB	13.9967	15.3873	20.6923	88.1708	995.909	Mono
RNA5SP259	30.2385	42.5944	64.0111	28.2149	204.638	Mono
SNORD87	25.9464	12.8636	13.4802	15.2843	503.306	Mono
RMRP	194.302	240.049	259.092	484.965	1174.45	Mono
SNORD62A	131.215	120.174	36.1443	30.6896	227.514	Mono
SNORD62B	131.215	120.174	36.1443	30.6896	227.514	Mono
SNORD36A	170.355	74.9931	83.227	10.2135	249.051	Mono
VIM	5.04526	4.94903	11.6794	9.4534	270.586	Mono
SRGN	2.14014	2.40894	4.04401	10.7793	224.056	Mono
PSAP	5.79143	7.38001	28.6318	13.0857	458.648	Mono
RPLP2	23.4927	28.7931	31.8185	51.3503	312.813	Mono
SNORD97	33.8855	14.1626	33.2248	33.1957	516.006	Mono
SNORD14A	4.54884	2.06546	9.88169	11.0425	260.57	Mono
FTH1	23.3879	13.8064	45.3046	51.4449	315.319	Mono
SNORA57	8.18009	4.91014	67.5793	16.2606	285.97	Mono
SNORD30	141.675	69.3263	80.367	51.6904	682.685	Mono
SNORD27	30.072	13.7845	12.2058	25.6297	699.013	Mono
SNORD26	82.7933	54.2067	103.771	49.5775	728.193	Mono
SNORD25	46.2963	18.5916	34.6329	16.6309	354.141	Mono
SNORA8	7.51933	3.4147	17.9953	24.9481	253.551	Mono
SNORD5	338.577	166.682	56.9306	20.6481	373.502	Mono
SNORD14D	147.993	158.039	47.7595	81.8249	425.987	Mono
GAPDH	5.03812	6.57262	8.29012	26.7496	272.902	Mono
RNA5SP355	42.0955	71.7788	44.6282	27.8934	241.567	Mono
RPL41	15.2677	7.12693	12.9981	35.072	287.554	Mono
SNORD59A	460.299	270.485	383.459	127.708	3324.48	Mono
LYZ	7.57001	9.26959	14.8069	11.7562	706.111	Mono
SNORA53	9.79564	4.81706	36.3746	28.5096	231.297	Mono
RNU4-1	221.528	104.962	352.786	196.663	894.171	Mono
SNORD102	113.722	84.767	112.251	28.8711	427.929	Mono
TPT1	6.74853	3.44862	5.42043	20.2269	221.304	Mono
NFKBIA	3.81142	1.85061	8.3901	0.901928	304.278	Mono
RPS29	126.846	116.644	33.8074	102.647	336.856	Mono
MIR4308	1.8379	0.656103	6.70797	3.75669	349.907	Mono
FOS	13.8361	22.7463	42.686	20.7469	447.206	Mono
B2M	39.3244	31.0908	17.6193	60.8008	308.217	Mono
SNORD16	40.173	19.6091	63.594	28.6519	265.106	Mono
SNORD18A	161.174	94.6706	121.362	32.46	665.448	Mono
RPLP1	52.8949	64.016	38.5363	88.9125	405.483	Mono
SNORA64	30.5849	26.7325	50.1787	119	257.301	Mono
SNORD60	69.6	44.7737	7.35319	16.8549	239.411	Mono
SNORD111B	51.5571	46.3156	37.3241	12.7726	219.458	Mono
ENSG00000279123	0.0558287	0.0434745	1.82395	0.0105307	295.343	Mono
SNORD71	113.764	58.9787	78.9388	27.007	231.413	Mono
SNORD33	60.579	34.3968	28.0024	65.1751	745.939	Mono
COTL1	2.04857	2.58881	5.09067	5.69526	213.323	Mono
SNORA48	79.3814	81.7071	44.3113	262.625	557.674	Mono
SNORD49A	30.0936	23.4052	51.2028	13.1704	269.153	Mono
ENSG00000262202	3.11967	4.25109	38.3521	9.37562	423.328	Mono
SNORD42B	48.5256	19.5794	20.5995	8.62599	406.003	Mono
SNORD4B	181.059	99.1857	34.8012	17.2782	249.906	Mono
ACTG1	3.77262	4.05097	3.51825	17.7373	214.908	Mono
SNORD58A	35.4067	16.069	18.2401	13.981	672.021	Mono
SNORD58B	53.8328	27.5459	12.7862	12.4913	244.892	Mono
EEF2	5.39948	3.82138	8.53255	14.925	213.598	Mono
RPS28	5.06808	6.12175	21.5306	25.1128	236.172	Mono
SNORD105B	34.947	27.7467	42.7596	12.7389	316.165	Mono
JUNB	18.8623	23.0115	60.4285	49.5091	571.027	Mono
RPL18A	23.7476	19.5293	18.9936	65.468	352.024	Mono
ZFP36	10.5084	10.4388	29.0804	24.402	702.123	Mono
RPS16	14.9591	16.6163	11.4386	35.0634	234.796	Mono
FTL	36.8006	42.4399	105.402	80.0745	929.752	Mono
SNORD34	562.097	390.82	172.158	58.6276	1265.96	Mono
SNORD35A	348.024	293.202	151.374	80.8254	847.154	Mono
RPS11	19.7713	11.9852	11.9202	47.0737	305.278	Mono
RPL28	51.548	31.1323	27.6693	57.904	208.38	Mono
SNORD110	24.8574	21.0981	8.41967	12.7651	231.928	Mono
SNORD56	68.7091	50.1478	80.7096	13.7448	433.144	Mono
SNORD17	34.5427	33.4472	230.713	89.3104	238.003	Mono
CST3	4.35999	8.43815	18.0963	19.6939	358.76	Mono
SNORD12C	142.52	92.9102	17.8132	36.9112	748.54	Mono
SNORD12B	466.002	185.892	85.1355	71.0028	1037.07	Mono
SNORD12	114.774	73.9053	23.2238	38.1906	468.012	Mono
ENSG00000280800	1.8591	4.59637	20.2329	10.5168	42629.1	Mono
ENSG00000281383	0	0.0348269	0.103879	0.0948857	1700.12	Mono
ENSG00000280614	1.8591	4.59637	20.2329	10.5168	42629.1	Mono
ENSG00000281181	1.8591	4.59637	20.2329	10.5168	42629.1	Mono
SNORD83A	100.094	65.3525	20.9292	54.3309	465.111	Mono
SNORD43	110.912	59.0457	324.427	29.7907	506.933	Mono
TMSB4X	16.27	12.2852	15.9411	55.7966	491.352	Mono
RPL39	26.2208	19.6675	13.2979	36.1947	387.337	Mono
ENSG00000225840	2.10288	2.88302	15.8651	4.53612	7113.11	Mono
RNA5-8SP6	3.85252	3.06141	6.87937	9.71525	371.37	Mono
MT-TF	961.263	925.461	141.51	181.107	1107.41	Mono
MT-RNR1	2713.68	866.446	323.091	1462.62	3890.59	Mono
MT-RNR2	2901.19	838.351	344.999	887.186	3495.43	Mono
MT-ND1	30.1989	16.4285	13.2533	49.6349	220.422	Mono
MT-TM	13671	6989.06	2804.93	1744.12	15693.6	Mono
MT-CO1	108.994	50.3812	20.794	116.513	495.016	Mono
MT-TD	2534.26	1097.2	219.994	162.326	2915.64	Mono
MT-CO2	69.9062	42.1008	21.2595	94.8772	290.292	Mono
MT-CO3	63.1733	27.884	15.0486	73.1759	288.215	Mono
MT-ND4L	124.217	58.2354	17.7734	83.2607	277.405	Mono

## Sheet: mouse_specific_surface RNA
genename	B cell (TPM)	T cell (TPM)	HSPC (TPM)	NK (TPM)	Monocyte (TPM)	specfic celltype annotation
Gm28661	20.463	0.210986	1.31042	6.63251	8.64776	B
Gm29013	13.7859	4.41325	2.37589	0.472704	0.670873	B
Rnu4atac	670.17	358.214	12.6547	125.369	182.955	B
Fcmr	36.1881	0.0219386	0.00214031	0.721311	0	B
4930523C07Rik	11.2851	1.4882	0.729337	1.40318	8.38348	B
Gm23690	17.5448	4.19258	0.706811	12.2822	0	B
H3f3c	14.5237	0.407067	1.30726	0.948321	0	B
Gm22505	2381.89	440.061	91.9122	380.878	290.759	B
Gm43678	26.8702	2.7441	1.61378	2.73415	10.3947	B
Pax5	17.3977	0.0323417	0.0105265	0.593062	0.0623868	B
Mir5120	30.6232	0	0.160649	1.32526	0	B
Gm22042	55.4649	16.6946	2.27292	9.88395	9.74277	B
n-R5s185	29.1843	0	0	0	0	B
Gm22618	2082.66	443.475	50.8101	377.4	325.292	B
Gm43798	15.2855	0.637961	1.25752	0.775037	10.4228	B
Hvcn1	16.1906	1.34046	0.469391	1.46628	14.8412	B
Gm55829	20.7977	2.09843	0.252937	3.07758	13.1747	B
Gm22363	2381.89	440.061	91.9122	380.878	290.759	B
Igkv1-135	11.7149	3.31173	0.590675	5.30291	0	B
Igkv12-46	19.691	1.79153	0.481313	17.2315	0.681353	B
Igkv8-19	11.2937	4.25407	6.16158	6.37341	0	B
Igkv6-17	13.198	0.728387	0.581333	2.59609	1.77109	B
Igkv6-15	13.5956	0.966942	0.312317	4.28468	0.749947	B
Igkj1	346.51	22.6481	14.1871	337.054	19.5942	B
Grip2	343.198	48.7619	89.8599	147.832	0.807728	B
Gm25327	174.949	12.6431	3.33832	22.7998	35.3647	B
Cd79a	88.0105	0.177267	0.11717	4.05041	0.806889	B
Cd22	10.0039	0.00404	0.00745715	0.193938	0	B
Spib	14.4161	0.0478075	0.0603084	0.673758	0.584303	B
Cd37	49.8937	3.68832	1.74442	9.12752	26.9867	B
Cd19	18.8471	0.0384632	0.00336607	0.622244	8.61e-06	B
Fus	40.3752	10.2672	6.9149	13.8596	39.3807	B
Fcer2a	14.9465	0.0650311	0.0228164	0.200775	0.527547	B
Rps13-ps1	23.1984	15.3243	2.1912	5.80913	0	B
n-R5s106	10042.2	4191.72	605.338	2980.96	3028.76	B
n-R5s112	607.887	191.477	26.7064	174.198	341.306	B
n-R5s118	10042.2	4191.72	605.338	2980.96	3028.76	B
n-R5s120	607.887	191.477	26.7064	174.198	341.306	B
n-R5s125	607.887	191.477	26.7064	174.198	341.306	B
Gm24312	10042.2	4191.72	605.338	2980.96	3028.76	B
n-R5s130	10042.2	4191.72	605.338	2980.96	3028.76	B
Rn5s-ps1	802.49	125.959	14.9042	79.4617	394.42	B
Gm23647	802.49	125.959	14.9042	79.4617	394.42	B
Rpl15-ps3	14.4799	4.65e-05	12.2588	6.84493	12.6537	B
Ets1	12.5202	5.49856	0.083385	4.75479	0.525802	B
Cxcr5	15.3799	0.188637	0.0044166	0.478677	0.0907693	B
Pou2af1	13.1075	0.402879	0.0625882	1.08298	0.085875	B
Vpreb3	21.1204	0.0306616	0.118265	0.867166	0	B
Btg1	47.5933	16.8375	1.05758	23.4072	24.0931	B
Grap	10.1284	1.47137	0.0284467	1.39594	0.699992	B
Mir6927	11.3938	4.26359	0.752762	2.99793	4.78993	B
Gm56155	52.7491	3.76428	3.7994	7.18053	14.7164	B
Cd79b	70.0434	0.101012	0.326885	3.1273	3.86366	B
Ddx5	47.6701	9.22559	7.40272	17.0452	22.8777	B
Zfp36l1	20.0476	5.46521	1.29394	14.1888	3.09462	B
Ighd	48.4341	0.187471	0.01992	1.03163	0.237861	B
Ighm	295.182	4.59839	2.144	13.8806	35.4913	B
Ighj4	137.655	15.9106	17.8826	102.262	44.0304	B
Ighj3	333.185	29.533	25.8152	223.367	29.2999	B
Ighj1	185.753	32.1121	32.2872	178.749	80.5429	B
Ighv2-2	10.6469	1.69477	0.75617	2.30166	0.768393	B
Ighv1-26	10.4333	2.03638	2.08155	8.53417	0.3553	B
Gm26129	27.848	1.47072	0.833601	1.71874	7.8488	B
H2bc1	13.7697	0.0324289	0.598774	0.40183	4.67041	B
Gm49111	17.3438	1.29619	3.04934	1.89102	7.62625	B
Gm24890	10.2044	0	0.100792	0.253632	4.38427	B
Mir7212	10.0514	2.26305	0.619108	1.83755	0	B
Ptp4a3	12.0926	1.22464	1.05865	3.05308	6.65136	B
Ly6d	65.0287	0.358527	0.167089	3.16786	0.154389	B
Tnfrsf13c	13.6337	0.0383187	0.00477991	0.304221	0	B
Gm54876	15.135	1.54707	0.754213	4.31162	3.26704	B
Snn	12.3836	0.0639421	0.11507	0.95039	0.435871	B
Iglc1	25.7116	4.32086	1.63274	12.9587	2.56443	B
Iglj1	59.6046	1.97098	4.062	58.1089	0	B
Iglc3	34.5655	2.32007	0.657534	4.85495	2.80046	B
Iglc2	25.5749	2.36359	0.483638	7.53892	3.75123	B
Iglv3	11.9118	0.963724	0.0927592	2.25327	1.29278	B
Gm9843	62.8132	0	3.50842	0	42.0009	B
H2-Oa	26.0302	0.655937	0.338283	2.20619	1.34534	B
H2-DMb2	51.6163	0.0835212	0.00829127	2.07882	0.00196749	B
H2-Ob	16.0596	0.231732	0.0226536	0.716552	0.00173742	B
H2-Ab1	143.758	0.0703278	0.271552	21.8535	3.18743	B
H2-Aa	189.193	0.153404	0.146569	31.2059	6.72699	B
H2-Eb1	62.6175	2.1e-05	0	8.10289	1.60394	B
Vars	16.1689	1.30235	5.20129	5.03832	12.3565	B
Ltb	26.2913	4.12859	0.0848765	1.90462	0.418303	B
Cd74	528.401	0.606592	0.655699	59.7473	26.0175	B
Mir5107	37.9885	1.52157	0	5.84221	0	B
Ptprcap	38.5008	6.56704	1.95507	9.78338	3.23541	B
Mir6989	12.5473	1.67182	0.502756	0.531283	0	B
Ms4a1	15.5042	0.0171031	0.00322577	0.713521	0.115185	B
Scd1	17.7905	0.0256093	0.0270596	0.710634	0.388593	B
Mir421	33.9126	11.5554	1.76276	4.68447	7.91323	B
Gm22307	33.8795	95.5958	5.53591	74.2433	40.1959	T
Snord11	99.0779	779.988	37.9676	139.55	463.93	T
Gm26457	2.90614	136.245	4.93761	31.7819	45.5334	T
Mir3535	13.6251	15.0367	0.653044	4.77889	3.33747	T
Gm55462	50.8332	110.089	1.24435	28.4683	13.1945	T
Gm26245	5.62565	36.4143	1.8109	3.51297	4.7775	T
2900060B14Rik	141.795	142.041	6.60408	54.4126	29.1327	T
Gm22489	19.0668	522.206	25.0727	122.978	155.219	T
Gm24182	50.7231	84.0927	4.53353	50.8438	0	T
Gm24871	1596.04	8352.79	1362.84	5914.91	1362.87	T
Gm23969	8.2658	251.095	9.83147	64.606	30.9002	T
Gm24134	14.4852	237.999	8.30548	52.9461	45.1904	T
Gm22192	25.1848	288.997	7.44123	79.1111	45.2857	T
Gm25632	25.1848	288.997	7.44123	79.1111	45.2857	T
Snord90	26.6302	223.964	2.6028	47.3596	98.0071	T
Gm22997	3.43632	16.813	1.23667	15.1224	2.01567	T
Gm23814	9.24568	22.5281	1.88363	13.905	6.72359	T
Snord110	5.51842	151.258	11.2205	37.4855	34.027	T
Gm23650	4.16618	108.912	14.4552	51.6298	71.2951	T
Snord57	9.19853	108.106	4.46154	26.8198	22.5724	T
Gm23201	8.641	463.81	42.0813	148.773	153.291	T
Snord12	27.9281	314.417	39.3803	91.6296	169.143	T
Snord73a	4.21904	104.337	13.2749	47.5584	102.438	T
Snord73b	5.02117	205.373	13.5692	65.981	159.348	T
Gm23269	27.0865	146.079	11.6035	104.872	17.6595	T
Gm24920	5.7648	59.0168	4.5179	20.3131	32.8211	T
Gm24494	2.50313	88.6665	9.58414	28.2958	81.621	T
Gm24016	10.0175	62.6852	1.44184	21.7242	5.90767	T
Gm22980	67.2168	1049.02	78.2709	427.824	341.349	T
Snord55	75.9336	746.03	30.325	337.955	90.8402	T
Mir30e	4.44996	16.723	2.34571	9.79943	0	T
Snord85	7.49785	36.2834	0.452944	7.30814	4.80907	T
Gm24091	6.99378	99.7847	2.09097	20.9592	38.0084	T
Gm23711	6.99378	99.7847	2.09097	20.9592	38.0084	T
Snord99	32.7085	451.885	13.8491	68.3682	79.3455	T
Snord21	27.5829	102.274	5.01277	21.2161	65.4107	T
Mir25	7.72846	12.8507	0.707794	5.77962	1.98291	T
Gm25091	8.43273	179.379	14.9689	56.5327	69.5081	T
Trbj1-6	0	16.5875	0	14.5977	0	T
Trbj2-4	0	14.3222	0	1.10096	0	T
Trbj2-5	0	18.5782	0	3.11536	0	T
Trbj2-6	0	12.2084	0	0	0	T
Trbj2-7	0	27.0231	0	0	0	T
Trbc2	0.250055	15.493	0.0324819	1.68689	0.624205	T
n-R5s162	7.12532	17.4003	1.76242	6.80247	3.19263	T
Cd8b1	0.0616583	16.8994	0.017836	0.0118995	0.463232	T
Gm44174	0.111439	18.7935	0	0	0	T
Snord94	73.8204	274.527	11.3078	60.9039	28.3756	T
Rnu7	537.871	6061.99	1544.75	5059.45	2443.07	T
Mir3572	6.43465	24.8231	0.687349	16.5198	0	T
Gm24414	25.6758	48.4838	1.94189	25.7839	20.0161	T
Snord23	154.25	1058.85	31.4242	228.452	39.6811	T
Mir330	1.95542	23.5315	3.0297	13.376	2.3804	T
Gm26247	127.843	938.316	32.1765	234.904	232.327	T
Snord88c	145.794	776.366	36.7436	217.216	195.235	T
Snord88a	92.172	565.089	21.7274	154.906	94.0811	T
Gm23991	29.3057	698.245	19.9826	136.528	143.213	T
Mir150	50.5363	280.063	0.872873	52.5734	12.962	T
Snord35b	94.1529	576.792	17.5439	215.651	165.931	T
Snord35a	49.0848	1199.09	40.6021	359.245	532.123	T
Snord34	12.2257	416.577	17.9044	192.712	176.095	T
Snord33	87.0536	677.269	24.9594	168.116	257.533	T
Snord32a	200.626	3306.42	76.2045	1020.37	315.942	T
Gm22969	22.9484	38.8826	2.0695	18.8068	0	T
Snord15b	144.677	873.337	61.8077	279.187	68.1265	T
Gm23262	56.7108	321.598	44.1839	118.097	209.362	T
Snord14a	10.0554	77.5178	4.35181	16.5388	24.7796	T
Snord13	527.55	6100.24	703.86	5472.52	770.056	T
Gm25506	4.6745	30.2964	2.2633	7.5724	5.40457	T
Snord71	108.035	733.957	12.115	260.56	61.377	T
Snord111	26.7262	261.219	25.149	109.161	205.918	T
Gm22193	183.431	1197.06	28.5908	458.367	56.5717	T
n-R5s100	12384.8	12606.3	1178.9	6822.22	3362.31	T
Gm24357	3.76315	63.1322	1.27763	32.402	8.88286	T
Gm24067	8.31657	75.9627	5.73469	35.5715	34.6188	T
Snord14c	27.7039	413.642	18.7005	175.932	38.689	T
Snord14d	52.1566	515.889	22.9654	206.543	43.4664	T
Snord14e	18.8692	198.498	16.6516	62.6282	126.484	T
Snord16a	41.9665	191.369	4.34195	37.8426	54.8258	T
Gm22455	13.6739	600.313	56.0558	273.827	126.277	T
Snord50a	8.09082	109.568	8.2727	31.1665	68.4606	T
Snord50b	5.44849	85.8837	14.4212	28.8627	81.4975	T
Gm26135	5.44849	85.8837	14.4212	28.8627	81.4975	T
Gm24463	8.09082	109.568	8.2727	31.1665	68.4606	T
Gm22821	9.58131	24.0664	1.22679	14.8621	12.7799	T
Gm25484	9.58131	24.0664	1.22679	14.8621	12.7799	T
Gm24641	9.58131	24.0664	1.22679	14.8621	12.7799	T
Gm24044	49.4731	56.5244	8.80065	50.9751	2.73339	T
Gm23130	89.2104	2956.67	134.184	1243.08	627.155	T
Gm22623	70.6878	110.251	6.49305	67.3795	0	T
Snord3a	715.018	1520.66	182.165	538.007	293.416	T
Snord37	226.786	3115.11	155.914	1448.06	642.726	T
Snord59a	47.9145	330.244	25.6664	94.8727	281.681	T
Mir677	33.4471	357.27	15.1009	129.351	84.0913	T
Snord96a	7.07185	219.999	1.76506	48.0885	135.88	T
Snord95	2.74953	64.7846	6.87642	24.0337	38.8466	T
Tgtp2	0.920406	13.5574	0.541448	2.05886	1.10324	T
Tcf7	0.0557261	10.1019	0.0205581	3.03775	0.816974	T
Snord49b	1.96748	16.151	0.417077	2.85697	0.762233	T
Snord49a	5.87504	107.652	15.5224	42.4584	52.003	T
Snord65	4.14474	12.6424	2.08259	5.99946	0	T
Gm25835	218.264	845.212	137.739	176.242	333.472	T
Snord91a	6.03335	46.2909	2.44495	17.0174	17.7072	T
Snord42a	2.24991	45.9697	3.95668	20.3825	12.6865	T
Snord4a	1.41522	89.4897	3.30166	28.9507	19.4054	T
Snord42b	1.61761	30.4627	7.19752	16.6758	27.8426	T
Snord7	42.5749	87.4938	6.42384	24.0001	25.7476	T
Mir142	257.795	749.846	67.1064	614.958	14.077	T
Ccr7	7.0814	10.702	0.0217428	8.70158	0.297254	T
Snord1c	0.44009	16.9969	1.87608	2.99937	8.56833	T
Snord1b	2.26304	86.5747	4.37488	15.9393	34.4303	T
Snord1a	16.1164	93.1377	5.74968	31.1744	8.1435	T
Gm22513	9299.89	12530.8	1659.21	5808.96	2246.99	T
Mir345	3.82712	21.9444	1.3909	11.3671	7.41593	T
Mir27b	2.56046	20.9906	0.112323	6.40826	0	T
Snord138	5.15986	88.6632	9.99961	59.235	17.0017	T
Mir1904	1.19113	15.1038	2.60252	4.75023	0	T
Snord69	9.83755	52.9345	3.58898	12.9256	13.7468	T
Snord19	8.67517	73.9042	1.59186	19.5135	36.6106	T
Snord8	16.0129	120.853	4.97534	34.2712	39.4974	T
Traj35	0	10.2771	0	0	0	T
Traj32	0	11.0292	0	0	0	T
Traj31	0	12.747	0	0	0	T
Traj30	0.269874	13.0122	0	0	0	T
Traj24	0.231077	50.1871	0	0	0	T
Traj22	0.255898	40.3475	0	0	0	T
Traj21	0	62.2748	0	0	0	T
Traj20	0.285171	13.0954	0	0	0	T
Traj15	0	19.0274	0	0	0	T
Traj13	0	19.1056	0	0	0	T
Traj11	0	14.0145	0	0	0	T
Traj7	0	34.0011	0	0	0	T
Traj5	0	16.077	0	0	0	T
Traj4	0	11.0889	0	0	0	T
Traj3	0	31.8482	0.477006	0	0	T
Trac	0.121415	23.807	0.0408542	0.220906	0.567128	T
Gm23629	5.62565	36.4143	1.8109	3.51297	3.53663	T
Snord72	12.2094	193.161	7.47661	37.1894	139.207	T
Snord43	6.3397	103.952	8.49552	52.239	17.4605	T
Snord66	26.8331	254.731	9.71724	55.3713	43.4547	T
Snord2	7.44267	77.5439	11.3872	47.8013	43.6302	T
Gm28037	2.67494	21.7298	3.83333	17.4374	2.87995	T
Gm24968	34.2551	62.793	2.80084	27.8155	38.6445	T
Snord52	0.244859	36.5792	4.31282	10.2466	0	T
Gm25744	3.27941	30.1369	13.7086	29.0219	6.41027	T
Gm22589	248.789	1783.79	53.303	539.53	400.826	T
Gm25128	31.0538	647.648	20.5374	198.329	228.003	T
Snord92	40.6631	259.034	9.37617	56.3855	85.0264	T
Gm22858	43.9636	619.944	16.6738	76.2536	37.2809	T
Gm26109	20.4492	84.2142	2.41268	24.4113	26.6309	T
Gm23610	5.62565	36.4143	5.53533	34.1188	17.2046	T
Mir378a	4.30957	35.0053	2.72824	13.1568	0	T
Snord58b	1.03235	156.741	14.054	77.4911	42.5377	T
Gm23301	5.35907	104.849	29.9603	54.2726	64.1639	T
Gm26202	4.72462	203.925	18.7463	61.4105	73.1306	T
Snhg1	17.6352	170.669	6.78709	44.2275	11.5574	T
Gm25855	2.76325	54.298	3.2266	13.0923	33.4012	T
Gm25894	6.19948	167.906	7.85598	19.849	21.1554	T
Gm24452	3.48662	32.974	1.63947	6.97754	20.6241	T
Gm22680	18.0277	326.073	15.7042	100.163	39.9451	T
Gm23246	36.5413	1706.71	72.8174	505.325	441.908	T
Snord22	997.684	2146.67	79.8003	482.508	537.23	T
Ms4a4b	0.159502	15.6263	0.0310095	13.9129	8.15437	T
Gm23095	31.9248	106.656	5.51636	73.9759	34.9596	T
Mir3110	1.39064	11.0822	0.152723	6.16242	0	T
Gm25412	414.848	591.791	64.4843	439.354	100.684	T
mt-Tv	1911.42	8622.06	1236.33	8494.55	3696.77	T
mt-Ta	282.433	1337.39	152.774	1027.13	971.839	T
mt-Th	2089.58	9539.81	1065.01	6313.79	5777.75	T
Car2	0.25277	0.455641	12.9386	11.1009	4.60747	Hspc
Snora16a	3.22e-05	26.6369	50.5432	24.7436	0.00044294	Hspc
Gm55936	62556.2	38431.5	263459	96462.2	48294.8	Hspc
Aqp1	0.0248813	0.430024	14.8336	9.95694	4.38251	Hspc
Gm55286	10.1144	12.4101	82.2633	39.7642	18.7896	Hspc
Mir7687	6.41019	8.21929	39.525	12.4024	25.9991	Hspc
Gm55094	62556.2	38431.5	263459	96462.2	48294.8	Hspc
Snora9	4.90542	33.2888	39.2761	22.6654	4.0015	Hspc
Gm55118	62556.2	38431.5	263459	96462.2	48294.8	Hspc
Prss34	0	0.0377338	18.6466	0.355757	13.3676	Hspc
Gm22633	10.7191	55.1399	3.98181	66.9094	56.7548	NK
Gm29216	4.65163	22.4581	11.6171	74.5736	60.9846	NK
Car1	3.35e-08	2.63359	21.1196	42.9502	1.725	NK
Gm22308	9.25732	1.51354	1.14956	12.14	4.06063	NK
Jchain	3.39055	5.16957	2.74667	18.4268	4.4762	NK
Mir93	1.95197	10.9271	2.19726	20.2819	0	NK
Trbj1-1	0	15.7343	0	36.6389	0	NK
Trbj1-2	0	9.81386	0	24.5005	0	NK
Trbj1-5	0	8.00723	0.211024	18.9404	13.4063	NK
Igkv1-117	16.7816	9.30846	1.56682	19.7545	0	NK
Igkv14-111	4.7299	1.73607	0.268715	11.9742	0.336367	NK
Igkv15-103	4.5321	18.1104	3.37729	33.8245	3.45632	NK
Igkv10-96	17.2925	5.83679	0.916819	32.3246	1.77772	NK
Igkv4-55	3.03081	0.929431	0.3274	10.7566	2.87416	NK
Igkv5-39	15.4673	12.5644	1.02487	32.0733	0	NK
Igkv8-27	9.50296	9.33847	0.989324	12.8399	1.87524	NK
Igkj2	71.3319	11.5233	9.8528	158.198	0	NK
Igkj4	37.7073	4.95968	4.7194	65.1511	0	NK
Igkj5	246.394	24.7345	17.9078	282.272	17.0435	NK
Igkc	263.585	69.0238	31.0417	317.678	36.4741	NK
Ncr1	0.00295066	0.0080553	0.0207078	21.2945	0.234258	NK
Gm22638	11.2523	24.3209	1.09495	37.5152	31.2475	NK
Nkg7	0.0463913	7.39036	3.18791	28.7906	9.38153	NK
Mir139	6.83041	65.7312	0.522537	122.96	5.90767	NK
Snora52	1.4544	11.321	4.67918	12.5141	0	NK
Mt2	0	0.463424	4.58142	10.2128	0.47988	NK
Mt1	0.159267	1.15596	8.29367	15.9051	14.4703	NK
Mir140	2.9967	14.061	1.46672	16.6677	0	NK
Mir3109	0.331728	0.239434	0.328471	11.2172	2.75113	NK
Gm23410	3.09703	20.8372	0.973909	23.1054	1.72592	NK
Gm24168	7.23086	31.539	2.89459	43.4212	13.0929	NK
Hba-a2	2.0227	1.99324	17.5727	18.6897	15.7604	NK
Mir132	1.32145	1.86176	0	20.0851	0	NK
Ccl5	0.465373	13.1186	0.193846	244.466	5.11281	NK
Ccl4	0.0469827	0.357713	3.935	25.3691	22.7041	NK
Gm25106	4.02646	6.00614	1.64188	17.4969	1.55439	NK
Cd7	0.0888999	2.80457	0.158114	14.7286	1.153	NK
Igha	0.693041	1.58446	6.88783	24.1518	6.43554	NK
Ighg2c	0.57903	1.38316	0.163067	24.3157	0.10983	NK
Ighg2b	1.15559	4.39316	2.00915	26.4792	2.67107	NK
Gm54571	27.0255	42.6787	2.50186	81.8648	0	NK
Gm54573	17.6075	32.4665	0.69056	73.0954	7.38257	NK
Ighj2	195.289	40.4256	31.0502	403.487	57.255	NK
Ighv7-1	1.38337	6.69365	1.78354	17.0246	1.76519	NK
Ighv3-6	11.8257	2.75999	0.843362	22.6483	0	NK
Ighv1-80	6.02846	0.560731	0.253515	10.8716	1.0659	NK
Gm54453	24.2625	28.1281	8.61674	81.6605	54.0032	NK
Gzma	0.00517427	0.0678251	0.00968487	64.6863	0.949446	NK
Il2rb	0.0596715	3.13036	0.0308291	20.5948	0.340289	NK
Iglv1	18.9301	11.7761	2.89934	24.3261	1.67662	NK
Iglv2	10.6411	8.05676	1.08385	11.4572	1.4718	NK
Gm26447	8.26613	89.7141	8.5209	146.804	29.3666	NK
Mir155	7.3179	21.0024	0.870083	37.0744	0	NK
H2-Q5	9.98425	9.0482	1.86963	25.3489	7.20415	NK
H2-Q6	11.0199	3.85781	0.953592	13.7293	2.51632	NK
H2-Q7	3.94144	7.39401	0.906837	13.4703	3.6425	NK
Gm25935	26.3187	75.2843	4.34383	75.4202	25.3066	NK
AW112010	0	3.4533	0.0148165	28.7584	2.6096	NK
Gm23140	4.52	13.4281	0.899029	24.6689	21.8058	NK
mt-Tf	196.421	496.663	188.966	1210.82	1091.01	NK
mt-Tn	830.401	3818.43	600.345	4422.72	2891.08	NK
mt-Tl2	214.709	296.335	54.937	724.998	372.381	NK
mt-Te	598.966	2741.61	433.65	3028.96	1271.44	NK
Mir8114	51.9457	39.4486	19.0649	50.7405	273.229	Mono
Gm22357	8.48701	57.943	35.0462	49.9138	273.83	Mono
Snord80	8.25237	154.154	35.7101	68.1594	200.744	Mono
Fcer1g	0.149006	0.200123	2.66949	21.5621	217.464	Mono
Gm25541	196.176	206.295	74.8905	229.211	728.755	Mono
B2m	43.0771	80.8868	17.1082	110.12	389.262	Mono
Cst3	9.12542	1.14379	7.624	35.5727	276.681	Mono
Gm25878	24.5132	230.082	76.4976	155.863	637.884	Mono
S100a8	0.0978615	0.0886714	6.61543	8.71516	425.033	Mono
S100a9	0.0358432	0.0771133	5.40433	7.18378	401.776	Mono
H3c15	4.18357	6.44748	34.9862	26.931	301.146	Mono
H2ac18	30.7771	21.8406	97.1822	80.3636	653.344	Mono
H3c13	33.6195	6.76067	122.319	47.0085	537.816	Mono
H2bc18	7.78568	4.42884	30.3278	22.3132	477.526	Mono
Gm43846	143.951	138.852	24.3851	183.812	335.149	Mono
Chil3	0.0061595	0	1.68902	1.85643	641.286	Mono
Gm24456	7.04302	10.9514	0.774372	7.04422	256.447	Mono
Gm42826	107.855	129.853	34.6178	103.473	1017.56	Mono
Gm11808	31.6027	4.52697	12.4298	20.6027	303.004	Mono
Tmem38b	150.024	219.181	34.1368	230.656	970.612	Mono
Gm12896	0.0726476	0.128672	0.124287	0	4984.91	Mono
Gm12895	0.0726476	0.128672	0.124287	0	4984.91	Mono
Gm28872	0	0.210713	0	0.11833	235.67	Mono
Cd52	61.0018	46.0743	1.57226	36.9224	248.319	Mono
Gm55098	76.7052	137.706	10.1329	67.9194	1830.45	Mono
Plac8	13.8068	1.975	26.8193	5.65826	322.601	Mono
Rplp0	93.563	40.5218	77.4273	74.3452	312.33	Mono
Ubc	73.4316	20.5983	27.1681	69.3301	457.677	Mono
Gm56307	309.759	192.239	78.2449	381.597	1473.64	Mono
Actb	238.6	89.7339	77.5955	182.169	1555.34	Mono
Rny3	329.074	1366.54	391.324	1511.04	2594.24	Mono
Tmsb10	51.8921	43.8852	8.0169	33.7343	448.878	Mono
Rpl32	102.488	55.2739	66.1959	82.4747	320.871	Mono
Rps5	108.614	33.3987	55.5764	61.1588	242.743	Mono
Gm55557	353.908	201.497	102.844	491.072	1838.13	Mono
Tyrobp	2.03868	0.0535653	6.36948	34.8335	203.867	Mono
Rps11	72.4126	34.2331	33.291	57.0017	300.992	Mono
Ftl1	60.6899	18.1793	37.5987	60.8176	497.939	Mono
Rps17	45.1003	57.4832	27.0152	52.7814	241.766	Mono
Gm55748	9.18225	1.22197	0.0566743	0.731083	417.457	Mono
AA474408	283.128	46.258	183.724	263.998	1350.19	Mono
Coro1a	50.0539	11.0307	6.08418	10.8444	204.036	Mono
Ifitm3	0.250302	0.187174	3.57888	3.31639	301.695	Mono
Rpl13	79.3676	41.7401	37.8602	50.0572	248.825	Mono
n-R5s101	71.5403	31.505	12.9317	42.7942	283.019	Mono
n-R5s109	59.8517	53.6714	5.16132	32.6106	268.095	Mono
n-R5s129	71.5403	31.505	12.9317	42.7942	283.019	Mono
Gm55338	210.245	244.039	79.5699	457.744	3806.6	Mono
Rpl4	47.1894	23.6672	35.7898	38.2637	227.764	Mono
Eef1a1	119.077	35.781	90.4966	95.5208	551.085	Mono
Gpx1	13.5526	2.93512	28.6933	14.2632	206.97	Mono
Camp	0.0161531	0	7.44229	5.94234	201.454	Mono
Ngp	0.0179333	0.00337943	6.67813	5.64896	264.696	Mono
Rpsa	77.0279	4.08402	19.0374	16.3065	205.366	Mono
Gm55149	232.978	128.466	83.0001	237.67	1676.6	Mono
Psap	26.6916	2.81099	6.75026	16.4351	401.876	Mono
Prtn3	0.00530817	0.101297	30.6117	2.33242	212.868	Mono
Elane	0.00455633	0.276949	48.5407	3.72319	271.38	Mono
Eef2	63.549	17.0739	36.5705	45.8873	206.455	Mono
Lyz2	0.454105	0.0923848	5.53255	5.27882	1848.49	Mono
Rps27a	78.2081	45.955	32.6717	52.1283	214.912	Mono
Rpl26	44.9724	31.1141	23.3953	40.5787	236.043	Mono
Pfn1	80.342	36.6915	26.5829	65.4395	273.87	Mono
Rpl23a	58.3816	41.4611	26.7247	41.6901	249.751	Mono
Actg1	42.8	14.9628	26.2251	47.4659	607.64	Mono
Gm54588	30.9164	1321.82	20.4041	340.776	12205.7	Mono
Gm54610	340.212	63.257	14.923	166.788	462.474	Mono
Fos	12.8355	7.48818	10.4145	24.8152	578.092	Mono
Gm54397	235.181	92.5102	18.0255	66.2996	260.424	Mono
H2bc13	9.97698	4.87853	39.8525	30.6212	349.263	Mono
H2ac13	23.383	9.27629	86.7879	55.4404	252.945	Mono
H3c10	35.2697	13.4947	127.514	63.478	660.729	Mono
H2bc14	8.99487	4.70738	28.0629	22.764	235.42	Mono
H4c12	29.8606	22.5489	107.431	87.3164	438.558	Mono
H2ac15	18.6624	10.4129	87.367	62.7294	423.755	Mono
H2bc15	27.3096	21.2782	107.677	108.164	905.438	Mono
H1f5	5.11566	1.70573	23.116	13.3988	281.746	Mono
H3c11	36.6487	14.3224	113.191	71.125	563.696	Mono
H4c17	31.0076	44.5288	120.167	99.1202	590.311	Mono
H4c18	4.56788	13.0084	23.9159	30.9116	258.161	Mono
H2ac24	20.3668	12.522	139.749	100.545	406.878	Mono
H2bc12	17.5243	7.45049	69.433	53.4202	405.813	Mono
H2ac11	12.0497	5.80899	67.7694	47.2001	224.1	Mono
H2bc11	19.7329	10.0095	89.4441	76.4161	642.327	Mono
H4c8	38.2874	26.4215	100.022	79.8453	423.073	Mono
H2ac10	20.1346	6.50929	110.488	66.0808	294.437	Mono
H4c6	15.3351	27.7167	100.496	89.3698	677.872	Mono
H3c6	27.4477	16.5428	72.7111	67.7409	372.395	Mono
H2bc8	29.3063	16.7995	77.4947	88.6938	640.356	Mono
H2bc7	7.92993	2.9007	23.3849	24.4129	302.281	Mono
H4c4	8.133	7.94942	29.6609	28.194	260.036	Mono
H4c3	12.0238	13.9603	30.0417	28.5617	254.787	Mono
H1f2	18.7062	6.77238	19.5483	19.0278	219.999	Mono
H3c3	11.0102	8.26574	65.8598	42.9337	443.722	Mono
H2bc3	12.5226	10.8754	51.7397	52.0496	618.906	Mono
H2ac4	9.13187	7.3147	82.9059	62.5976	512.937	Mono
H3c2	14.2597	6.21533	55.4354	35.4714	338.399	Mono
H4c1	2.903	6.30864	24.0954	21.8009	226.842	Mono
H3c1	21.7814	7.52193	53.2583	42.7496	304.619	Mono
Gm25448	19.2064	8.08918	0.485077	11.9392	267.721	Mono
Gm54994	8.10079	5.44522	1.31884	7.49894	236.404	Mono
Gm24713	19.2064	8.08918	0.485077	11.9392	267.721	Mono
Ly6c2	0.357523	12.0303	12.0726	8.63098	625.168	Mono
Rpl8	94.8936	31.1784	54.6481	54.4804	209.533	Mono
Snord83b	72.487	376.575	60.7674	107.351	524.847	Mono
Gm22129	72.8238	248.254	21.5547	186.326	1183.98	Mono
Gm25245	1.2292	3.96095	0.364693	2.15502	421.464	Mono
Dusp1	4.2201	2.55829	4.81504	15.3407	218.252	Mono
Rps18	70.6998	30.6396	54.0082	57.0293	203.544	Mono
AY036118	0.0497173	0.106099	0.0138537	0.152985	311.688	Mono
n-R5s28	98.5865	17.4488	5.0518	15.3961	307.132	Mono
Vaultrc5	1202.75	775.077	243.438	584.085	2872.32	Mono
Cfl1	24.1608	7.92345	13.093	18.2722	255.572	Mono
Gm24453	2.7193	47.3785	8.13977	42.3278	317.078	Mono
Gm22744	0	0	6.14487	0	232.023	Mono
Gm54995	141.795	54.7876	30.3211	134.378	813.661	Mono
Mpeg1	1.03805	0.0228977	1.01896	2.74384	200.162	Mono
Gm55437	0.52403	0.513923	0.701021	0	240.81	Mono
Rpl39	53.3465	52.5702	29.5024	49.5502	224.573	Mono
Rpl10	46.6828	28.5559	40.948	55.4995	344.673	Mono
Gm54697	12.8502	6.54517	1.85164	11.1345	823.017	Mono
Tmsb4x	54.3778	61.7438	17.7788	114.104	648.235	Mono
mt-Rnr1	481.127	1425.53	861.963	2556.3	5500.08	Mono
mt-Rnr2	867.356	1701.61	1270.7	3833.28	5476.86	Mono
mt-Nd1	13.5776	37.5176	24.3755	71.0213	200.099	Mono
mt-Ti	111.557	2788.99	551.778	3706.4	3819.02	Mono
mt-Tm	2363.3	10565.9	1933.52	11996	14327	Mono
mt-Tw	191.562	492.627	69.1005	788.675	965.102	Mono
mt-Ty	273.548	248.233	78.6478	691.679	950.806	Mono
mt-Co1	53.8076	84.1264	81.6171	198.305	598.097	Mono
mt-Ts1	279.423	231.179	98.476	988.311	2008.06	Mono
mt-Td	40.0318	931.051	155.203	1107.22	1231.7	Mono
mt-Co2	26.6486	71.358	84.7029	231.762	434.147	Mono
mt-Atp8	27.5605	86.3651	30.2844	101.872	363.738	Mono
mt-Atp6	18.9011	60.1699	14.7049	88.5345	409.534	Mono
mt-Co3	43.176	89.0948	66.6263	184.792	605.127	Mono
mt-Tg	362.726	2812.28	421.686	2602.77	4166.46	Mono
mt-Cytb	16.6444	30.6061	25.5874	75.7204	204.11	Mono
mt-Tp	614.22	1052.61	159.047	1368.76	2301.33	Mono

## Sheet: conserved_ abundant_surface RNA
human gene	mouse gene	human B rep1 (TPM)	human B rep2 (TPM)	human B rep3 (TPM)	human T rep1 (TPM)	human T rep2 (TPM)	human T rep3 (TPM)	human HSPC rep1 (TPM)	human HSPC rep2 (TPM)	human HSPC rep3 ((TPM))	human NK rep1 (TPM)	human NK rep2 (TPM)	human NK rep3 (TPM)	human Mono rep1 (TPM)	human Mono rep2 (TPM)	human Mono rep3 (TPM)	mouse B rep1 (TPM)	mouse B rep2 (TPM)	mouse B rep3 (TPM)	mouse T rep1	mouse T rep2 (TPM)	mouse T rep3	mouse HSPC rep1(TPM)	mouse HSPC rep2 (TPM)	mouse HSPC rep3 (TPM)	mouse NK rep1 (TPM)	mouse NK rep2 (TPM)	mouse NK rep3 (TPM)	mouse Mono rep1 (TPM)	mouse Mono rep2 (TPM)	mouse Mono rep3 (TPM)
RMRP	Rmrp	260.054	155.198	167.654	315.099	288.134	116.913	179.405	216.875	380.996	648.349	456.196	350.35	1502.38	1307.46	713.519	244.306	257.083	226.576	206.604	406.519	248.772	293.958	314.694	316.164	371.859	427.145	451.077	152.336	159.167	149.851
RNU11	Rnu11	4937.34	3162.89	3769.31	5052.4	3860.11	4346.32	1362.13	1449.94	2120.78	2633.44	796.17	2963.58	1501.37	1450.68	1475.89	1443	2316.34	1241.37	1318.47	1930.66	1828.38	654.103	688.857	543.343	1399.23	2189.24	2489.78	1359.88	1648.29	1542.6
RNY3	Rny3	10993.4	8871.77	13510	4016.02	2835.6	11962.7	1273.16	2066.23	1745.99	1694.5	1865.47	4428.12	4626.62	3502.75	2986.33	355.072	356.734	275.416	994.57	2202.54	902.498	289.22	492.57	392.183	1163.88	1731.8	1637.43	2515.46	2163.64	3103.62
RNY1	Rny1	10649.9	4542.11	13173.8	7117.29	3987.24	17227.8	1525.39	1989.78	1516.74	2901.1	3527.56	8957.93	4090.35	5197.51	1616.62	601.076	586.383	387.855	649.203	1316.1	879.338	313.727	466.931	402.303	1282.93	1600.49	1606	2138.4	1748.28	2192
SNORD32A	Snord32a	959.275	1268.83	1410.42	369.161	182.256	2474.99	484.934	476.72	508.716	70.6665	346.58	433.515	1365.41	1088.14	841.323	115.282	225.476	261.119	4754.98	2834.25	2330.04	56.3099	100.146	72.1577	1495.52	1042.15	523.43	236.609	266.425	444.792
SNORD15B	Snord15b	274.18	136.991	193.341	347.396	204.877	214.131	463.686	682.783	862.835	240.881	208.184	355.365	909.718	1123.52	476.059	119.819	181.78	132.433	1022.54	937.589	659.881	42.8924	75.1159	67.4147	381.417	231.39	224.755	57.2399	64.2793	82.8604
SNORD13	Snord13	3070.55	2629.08	4417.2	713.818	320.559	2153.24	1898.7	2361.89	2732.07	425.614	810.69	1320.03	4822.16	4735.5	3215.37	971.528	292.172	318.951	7323.74	6261.69	4715.3	497.456	890.017	724.106	6327.55	5638.25	4451.75	750.736	646.402	913.031
SNORD3A	Snord3a	391.809	289.978	225.078	309.443	76.8877	188.567	564.814	747.29	600.083	323.824	101.278	198.588	875.53	823.472	569.435	455.538	790.583	898.933	1472.66	1766.06	1323.26	151.381	199.666	195.449	678.214	451.962	483.845	301.606	259.805	318.836
SNORD118	Snord118	573.817	1299.51	3145.39	521.603	334.069	1865.71	976.559	1380.48	1040.12	147.117	461.726	851.059	1741.31	1367.21	1143.99	2513.61	3316.96	3440.97	4844.78	5552.44	4268.05	404.464	581.87	477.951	4247.81	3074.91	3162.52	1940.69	1750.86	2051.12
SNORD83B	Snord83b	512.166	698.025	822.474	115.809	92.2908	1146.12	569.955	491.588	550.641	96.0811	311.158	485.392	1290.07	1333.9	833.799	38.0031	42.9658	136.492	473.535	417.026	239.165	48.6537	77.1921	56.4564	138.346	96.8142	86.8931	489.885	526.696	557.961
RNU12	Rnu12	1174.5	629.595	646.465	1566.03	949.616	913.246	1415.64	1183.29	1146.94	1282.48	326.508	1159.72	1314.67	1292.26	1078.53	1737.26	791.293	833.805	3364.39	2804.31	3329.93	674.215	1072.45	779.44	3210.03	1770.71	1990.24	490.573	512.574	467.073
SNORD22	Snord22	399.748	244.978	421.764	195.413	92.1697	504.141	850.673	903.951	905.123	142.724	78.4422	294.597	562.915	688.513	456.769	303.503	1351.11	1338.44	1928.73	2795.46	1715.82	82.5277	83.7257	73.1474	434.521	523.698	489.306	483.264	527.438	600.987
MT-TF	mt-Tf	1288.25	418.638	1176.9	503.261	314.693	1958.43	91.2677	181.713	151.549	244.464	34.5878	264.27	1268	1397.24	657.005	210.828	213.904	164.53	508.189	741.133	240.666	157.806	230.774	178.317	947.916	1625.68	1058.85	1364.67	1076.87	831.502
MT-RNR1	mt-Rnr1	1854.16	2179.1	4107.77	1182.36	598.063	818.915	237.008	340.424	391.842	895.703	2353.34	1138.82	4216.32	4549.81	2905.65	1085.35	232.157	125.875	815.158	2819.45	641.983	558.54	972.819	1054.53	2177.09	2958.28	2533.53	5701.44	5606.81	5192
MT-TV	mt-Tv	11891.8	14611.4	9545.57	4070.82	2568.5	14686.1	3185.78	4568.5	3746.41	2268.5	160.986	3021.18	13511.3	17596.5	8508.45	3649.51	1141.91	942.828	9114.01	11112.2	5639.96	926.809	1485.27	1296.92	8841.92	8729.33	7912.41	3989.7	3399.11	3701.49
MT-RNR2	mt-Rnr2	2470.91	2459.9	3772.77	976.783	436.891	1101.38	283.811	301.31	449.875	621.413	1173.39	866.755	3817.66	4474.11	2194.53	1626.79	657.609	317.67	1075.12	3090.42	939.295	804.078	1402.14	1605.89	3131.27	4505.11	3863.45	5868.28	5383.31	5178.98
MT-TL1	mt-Tl1	1233.2	2396.27	1087.93	139.709	64.3364	1829.85	186.515	276.058	221.388	144.544	16.7196	384.364	334.88	452.641	181.616	1726.11	1571.24	1514.59	2721.1	2669.97	851.498	276.705	421.89	329.413	2779.41	2741.3	2727.89	2996.83	2465.37	2855.34
MT-TI	mt-Ti	1239.65	1637.61	1098.83	277.587	188.976	1347.37	257.224	458.205	260.455	139.204	15.9264	180.759	877.721	1466.16	706.519	161.042	128.781	44.848	3436.21	3677.07	1253.7	429.042	648.937	577.356	4322.14	3497.26	3299.8	3989.7	3906.44	3560.92
MT-TQ	mt-Tq	1082.33	1292.33	953.835	249.742	223.459	1500.14	514.448	699.878	556.435	133.205	11.6265	307.307	803.808	1131.2	667.829	772.224	1235.98	726.285	1889.41	1875.62	1286.21	229.917	278.951	240.223	2436.71	1630.48	1895.77	1062.2	1182.52	1163.96
MT-TM	mt-Tm	11881.3	18270.9	10860.7	3596.89	2265.1	15105.2	2118.98	3686.64	2609.18	1812.79	279.529	3140.05	17989.5	19179.7	9911.52	3099.48	2453.36	1537.06	12012.7	12396.2	7288.74	1673.46	2298.7	1828.4	12371.6	11909.3	11707	13972.4	13968.5	15040.2
MT-TW	mt-Tw	1671.1	1839.1	1298.82	370.924	210.436	1851.42	162.35	390.372	277.796	239.465	21.7702	315.76	1131.86	1604.47	934.751	413.934	90.8544	69.8967	415.368	882.184	180.329	58.959	90.9717	57.3709	907.958	943.954	514.114	1259.11	903.747	732.45
MT-TA	mt-Ta	1840.91	2083.98	1532.86	481.837	267.431	1658.99	409.251	588.952	521.772	330.308	33.5746	693.048	1163.68	1106.83	850.09	345.768	361.89	139.64	1524.95	1551.14	936.066	121.742	183.229	153.35	1092.65	986.743	1002	950.737	980.839	983.94
MT-TN	mt-Tn	6197.75	11063.2	5133.43	847.514	782.459	8102.39	1614.83	2022.33	1498.79	416.462	45.5129	974.326	1326.38	1381.88	873.297	1194.37	863.305	433.527	4047.4	4283.03	3124.85	595.181	566.678	639.177	4822.54	4102.94	4342.67	3155.35	2629.54	2888.34
MT-TC	mt-Tc	6980.66	12234.2	7536.43	1917.2	1199.81	9988.94	4193.53	7414.32	4981.86	1026.25	193.465	2326.54	4334.04	4136.26	3463.82	231.421	325.428	292.24	1178.58	1181.66	446.077	172.212	216.885	208.461	979.392	1077.78	1383.84	1103.48	944.893	1032.94
MT-TY	mt-Ty	647.804	752.507	526.621	199.863	104.512	832.057	215.555	367.623	256.173	109.822	4.3088	173.76	570.626	625.074	383.433	445.245	201.178	174.22	241.615	365.692	137.393	62.8526	76.9761	96.1148	610.662	826.741	637.635	1166.53	885.303	800.584
MT-TS1	mt-Ts1	1482.28	1863.21	1171.23	232.651	213.56	1460.34	1782.24	2267.47	1560.14	230.631	22.8135	467.168	1290.77	1515.99	1039	274.127	295.055	269.088	247.043	342.113	104.381	74.1251	125.623	95.6799	1008.75	1012.94	943.243	2071.25	2063.14	1889.79
MT-TK	mt-Tk	3763.7	5483.63	3117.03	896.68	589.188	5073.01	362.588	751.228	517.924	513.306	43.025	798.688	4215.26	4760.27	2763.88	1940.35	1052.29	1114.74	1966.35	2247.06	930.394	276.718	377.954	335.657	1967.99	1780.33	2097.58	1539.3	1351.7	1211.1
MT-TG	mt-Tg	4808.03	4961.12	3529.44	776.522	475.624	4377.75	243.877	592.439	426.365	499.936	49.636	608.668	3109.5	4922.92	1936.55	650.713	282.189	155.275	3260.34	3839.85	1336.64	308.819	509.749	446.489	2688.67	2490.22	2629.42	4483.92	3972.07	4043.38
MT-TR	mt-Tr	1538.42	1430.45	1032.09	341.742	182.44	1911.87	126.758	249.685	125.216	151.172	14.8935	232.734	1028.16	1458.11	779.769	649.497	516.661	249.88	2396.78	2230.6	1419.22	385.109	464.47	474.351	1500.38	2070.69	2254.47	2605.28	2277.32	2217.34
MT-TH	mt-Th	17726.8	31854	16724	4850.08	4380.87	21814	5092.9	9360.21	6062.04	2166.08	562.159	3359.59	13841	13775	9143.19	3282.04	1667.02	1319.69	10640.7	11252.6	6726.13	854.906	1352.91	987.226	6914.14	5680.92	6346.31	5814.11	5404.04	6115.1
MT-TS2	mt-Ts2	14038.7	10655.8	17549.3	10951.2	3268.24	12540.1	4116.73	7633.35	6101.51	3848.53	307.455	4933.07	15507.4	14829.8	11092.5	5048	1161.6	1494.63	5932.4	5783.67	2945.74	1102.43	941.336	593.712	6130.84	4070.23	4188.73	9267.19	8137.09	7884.57
MT-TL2	mt-Tl2	3434.14	5184.34	2925.65	625.15	510.57	4231.32	879.719	1381.66	1008.16	377.395	46.1171	869.698	1786.89	2502.48	1522.58	371.644	144.976	127.508	377.748	372.888	138.37	25.1607	73.969	65.6813	849.076	636.285	689.633	390.514	482.342	244.287
MT-TE	mt-Te	4936.21	7066.09	3882.62	972.428	449.353	6569.32	2753.45	3529.59	2457.93	642.399	59.4012	1728.36	4686.47	5043.68	3570.38	544.11	711.555	541.234	3429.21	3318.58	1477.05	348.535	555.934	396.482	2955.39	2765.21	3366.29	1595.88	1234.5	983.94
MT-TT	mt-Tt	2419.58	46.949	2189.33	824.874	646.638	3006.61	567.528	1121.14	751.75	501.507	32.7469	746.505	1834.16	2587.03	1675.9	1555.54	1034.28	913.873	1219.26	1746.46	707.82	360.429	637.58	569.238	2741.95	3799.26	3981.05	1555.37	1346.4	1039.06
MT-TP	mt-Tp	1567.32	2850.24	1259.19	423.233	258.152	4457.14	1571.49	1861.15	1272.06	169.796	22.2056	382.926	1297.7	366.892	883.478	827.242	451.027	564.39	1117.09	1303.48	737.262	139.054	209.935	128.153	1600.98	1326.85	1178.46	2296.02	2121.04	2486.92
